# Supplementary material for: Cellular and Genetic Regulation of Coniferaldehyde Incorporation in Lignin of Herbaceous and Woody Plants by Quantitative Wiesner Staining
Source: Front Plant Sci. 2020 Mar 2;11:109. doi: 10.3389/fpls.2020.00109 (PMC7061857; doi:10.3389/fpls.2020.00109)
Supplement: Supplementary file 2 [file DataSheet_2.xlsx]

## Sheet: collected_peaks
			wavelength
peak	repeat	condition	220	221	222	223	224	225	226	227	228	229	230	231	232	233	234	235	236	237	238	239	240	241	242	243	244	245	246	247	248	249	250	251	252	253	254	255	256	257	258	259	260	261	262	263	264	265	266
1	1	stained	0.3731	0.3373	0.3094	0.2868	0.2654	0.2451	0.2252	0.2075	0.1921	0.179	0.1679	0.1586	0.1507	0.1434	0.1364	0.1293	0.1221	0.1147	0.1074	0.1005	0.0941	0.0881	0.083	0.0786	0.0751	0.0722	0.0699	0.0681	0.0667	0.0655	0.0646	0.0638	0.0632	0.0627	0.0621	0.0615	0.0609	0.0601	0.0594	0.0586	0.0578	0.0572	0.0567	0.0562	0.0558	0.0554	0.055
2	1	stained	0.3522	0.3175	0.2903	0.2683	0.2476	0.2282	0.209	0.1922	0.1777	0.1655	0.1553	0.1469	0.1399	0.1336	0.1277	0.1218	0.1157	0.1096	0.1035	0.0977	0.0922	0.0872	0.0827	0.0789	0.0757	0.073	0.0709	0.0692	0.0678	0.0667	0.0658	0.065	0.0644	0.0638	0.0633	0.0626	0.0619	0.061	0.0601	0.0592	0.0582	0.0575	0.0568	0.0563	0.0558	0.0554	0.055
3	1	stained	0.3417	0.3079	0.2813	0.26	0.2399	0.221	0.2025	0.1862	0.1721	0.1604	0.1506	0.1426	0.1361	0.1302	0.1247	0.1193	0.1137	0.108	0.1024	0.097	0.0919	0.0872	0.083	0.0793	0.0763	0.0737	0.0716	0.0699	0.0685	0.0674	0.0665	0.0657	0.0651	0.0646	0.0641	0.0635	0.0627	0.0619	0.061	0.06	0.0591	0.0583	0.0577	0.0571	0.0567	0.0562	0.0557
4	1	stained	0.2975	0.2655	0.241	0.2214	0.2032	0.1864	0.1698	0.1553	0.143	0.1329	0.1246	0.118	0.1127	0.1081	0.104	0.0999	0.0957	0.0916	0.0874	0.0835	0.0798	0.0765	0.0735	0.071	0.069	0.0674	0.0661	0.0652	0.0645	0.0641	0.0638	0.0637	0.0636	0.0637	0.0638	0.0638	0.0637	0.0634	0.063	0.0625	0.0619	0.0615	0.0611	0.0607	0.0604	0.0601	0.0598
5	1	stained	0.3268	0.2938	0.2679	0.247	0.2272	0.2086	0.1903	0.1742	0.1604	0.1488	0.1393	0.1317	0.1255	0.12	0.1149	0.1098	0.1046	0.0994	0.0941	0.0891	0.0844	0.08	0.0761	0.0728	0.07	0.0677	0.0658	0.0643	0.0631	0.0622	0.0614	0.0609	0.0604	0.0601	0.0598	0.0594	0.0588	0.0582	0.0575	0.0566	0.0558	0.0551	0.0545	0.054	0.0536	0.0533	0.0529
6	1	stained	0.3175	0.2843	0.2588	0.2381	0.2185	0.2	0.1819	0.166	0.1523	0.141	0.1316	0.1241	0.118	0.1126	0.1077	0.1027	0.0977	0.0927	0.0876	0.0829	0.0784	0.0742	0.0706	0.0675	0.065	0.0628	0.0611	0.0598	0.0588	0.058	0.0574	0.0569	0.0567	0.0565	0.0563	0.056	0.0556	0.0551	0.0545	0.0538	0.053	0.0524	0.0519	0.0515	0.0512	0.0508	0.0504
7	1	stained	0.3118	0.2791	0.2538	0.2333	0.2142	0.1962	0.1785	0.163	0.1498	0.1387	0.1296	0.1222	0.1162	0.111	0.106	0.1012	0.0963	0.0913	0.0864	0.0818	0.0775	0.0735	0.0699	0.0669	0.0644	0.0624	0.0607	0.0594	0.0584	0.0577	0.0571	0.0567	0.0564	0.0562	0.056	0.0557	0.0553	0.0548	0.0542	0.0535	0.0528	0.0522	0.0518	0.0513	0.0509	0.0506	0.0501
8	1	stained	0.3079	0.2753	0.2495	0.2289	0.2099	0.1922	0.1747	0.1595	0.1464	0.1356	0.1267	0.1196	0.1137	0.1086	0.1039	0.0992	0.0944	0.0897	0.085	0.0805	0.0764	0.0726	0.0692	0.0664	0.0642	0.0623	0.0608	0.0597	0.0588	0.0582	0.0577	0.0573	0.0571	0.0568	0.0566	0.0562	0.0558	0.0552	0.0546	0.054	0.0534	0.0528	0.0524	0.052	0.0516	0.0511	0.0506
9	1	stained	0.3489	0.3153	0.289	0.2679	0.2481	0.2295	0.2113	0.1953	0.1815	0.17	0.1603	0.1525	0.1459	0.1399	0.1343	0.1286	0.1227	0.1167	0.1106	0.1048	0.0993	0.0941	0.0894	0.0853	0.0819	0.079	0.0765	0.0746	0.0729	0.0715	0.0703	0.0693	0.0684	0.0676	0.0669	0.0661	0.0653	0.0645	0.0636	0.0628	0.062	0.0614	0.061	0.0607	0.0605	0.0603	0.0602
10	1	stained	0.3373	0.3044	0.2788	0.258	0.2383	0.2199	0.2017	0.1858	0.1721	0.1606	0.151	0.1433	0.1369	0.1311	0.1257	0.1202	0.1146	0.1088	0.1031	0.0976	0.0923	0.0874	0.0831	0.0793	0.0761	0.0734	0.0712	0.0694	0.068	0.0668	0.0659	0.0651	0.0644	0.0639	0.0633	0.0627	0.0621	0.0614	0.0607	0.0599	0.0592	0.0587	0.0583	0.058	0.0577	0.0575	0.0573
11	1	stained	0.3161	0.2834	0.2579	0.2374	0.2182	0.2002	0.1825	0.167	0.1537	0.1427	0.1336	0.1263	0.1202	0.1149	0.11	0.105	0.1	0.0949	0.0898	0.0851	0.0806	0.0765	0.0729	0.0698	0.0674	0.0653	0.0637	0.0624	0.0614	0.0606	0.0601	0.0596	0.0593	0.059	0.0588	0.0584	0.058	0.0575	0.0569	0.0562	0.0556	0.055	0.0546	0.0541	0.0538	0.0534	0.053
12	1	stained	0.2337	0.206	0.1849	0.1686	0.1541	0.141	0.1281	0.1171	0.1079	0.1006	0.0947	0.0903	0.0869	0.084	0.0816	0.0792	0.0769	0.0745	0.0721	0.07	0.0679	0.0661	0.0644	0.0631	0.0619	0.061	0.0603	0.0597	0.0593	0.059	0.0588	0.0587	0.0586	0.0586	0.0586	0.0584	0.0582	0.0578	0.0574	0.0568	0.0563	0.0558	0.0554	0.055	0.0546	0.0543	0.0539
1	2	stained	0.3566	0.3228	0.2962	0.2743	0.2536	0.2341	0.2149	0.198	0.1834	0.171	0.1605	0.1519	0.1445	0.1378	0.1312	0.1246	0.1179	0.111	0.1041	0.0977	0.0916	0.0862	0.0814	0.0775	0.0742	0.0716	0.0695	0.0679	0.0665	0.0655	0.0646	0.0639	0.0633	0.0628	0.0623	0.0617	0.0611	0.0603	0.0596	0.0588	0.058	0.0574	0.0569	0.0564	0.056	0.0557	0.0553
2	2	stained	0.3433	0.3095	0.2831	0.2615	0.2411	0.222	0.2033	0.1868	0.1726	0.1607	0.1509	0.1429	0.1363	0.1303	0.1247	0.1191	0.1133	0.1074	0.1016	0.096	0.0908	0.086	0.0817	0.0782	0.0752	0.0727	0.0707	0.0691	0.0678	0.0668	0.0659	0.0653	0.0647	0.0641	0.0636	0.0629	0.0622	0.0613	0.0604	0.0594	0.0585	0.0577	0.0571	0.0566	0.0562	0.0558	0.0553
3	2	stained	0.3297	0.2971	0.272	0.2513	0.2316	0.2132	0.1952	0.1793	0.1657	0.1544	0.145	0.1375	0.1314	0.1259	0.1208	0.1158	0.1106	0.1053	0.1001	0.0951	0.0903	0.0859	0.082	0.0787	0.0759	0.0736	0.0717	0.0701	0.0689	0.0679	0.067	0.0664	0.0658	0.0653	0.0648	0.0642	0.0635	0.0627	0.0618	0.0608	0.0599	0.0591	0.0585	0.058	0.0575	0.0572	0.0567
4	2	stained	0.289	0.2581	0.2346	0.2154	0.1975	0.181	0.1647	0.1507	0.1388	0.1291	0.1212	0.1151	0.1102	0.106	0.1021	0.0983	0.0945	0.0905	0.0867	0.083	0.0796	0.0764	0.0737	0.0714	0.0696	0.0681	0.067	0.0661	0.0656	0.0652	0.065	0.0649	0.065	0.0651	0.0653	0.0652	0.0651	0.0648	0.0643	0.0637	0.0631	0.0626	0.0622	0.0619	0.0616	0.0613	0.0609
5	2	stained	0.3107	0.2778	0.2528	0.2326	0.2136	0.1958	0.1784	0.1632	0.1502	0.1394	0.1306	0.1236	0.1179	0.1129	0.1084	0.1038	0.0992	0.0945	0.0898	0.0853	0.0811	0.0772	0.0738	0.0708	0.0684	0.0664	0.0647	0.0635	0.0625	0.0617	0.0612	0.0608	0.0605	0.0603	0.0601	0.0598	0.0593	0.0587	0.058	0.0571	0.0563	0.0557	0.0551	0.0547	0.0543	0.0541	0.0538
6	2	stained	0.3016	0.2694	0.2449	0.2249	0.2061	0.1885	0.1712	0.1561	0.1432	0.1325	0.1238	0.1169	0.1113	0.1065	0.102	0.0975	0.093	0.0884	0.0838	0.0795	0.0754	0.0717	0.0684	0.0657	0.0634	0.0616	0.0601	0.059	0.0581	0.0575	0.0571	0.0567	0.0565	0.0564	0.0562	0.0559	0.0555	0.0549	0.0543	0.0536	0.0529	0.0522	0.0517	0.0513	0.0509	0.0505	0.0501
7	2	stained	0.292	0.2608	0.2365	0.2169	0.1987	0.1818	0.1652	0.1507	0.1384	0.1282	0.1199	0.1133	0.108	0.1034	0.0992	0.0951	0.0909	0.0866	0.0824	0.0784	0.0746	0.0711	0.068	0.0654	0.0633	0.0616	0.0602	0.0591	0.0582	0.0576	0.0572	0.0569	0.0567	0.0565	0.0564	0.0562	0.0558	0.0553	0.0548	0.0541	0.0534	0.0528	0.0523	0.0519	0.0515	0.0511	0.0507
8	2	stained	0.2841	0.2529	0.2291	0.2098	0.1918	0.1752	0.1589	0.1448	0.1328	0.123	0.1151	0.1088	0.1037	0.0994	0.0954	0.0914	0.0874	0.0833	0.0793	0.0756	0.0721	0.0689	0.0662	0.0639	0.0621	0.0606	0.0595	0.0586	0.0579	0.0575	0.0571	0.0569	0.0567	0.0565	0.0563	0.056	0.0556	0.0551	0.0546	0.0539	0.0533	0.0528	0.0524	0.052	0.0516	0.0512	0.0507
9	2	stained	0.3294	0.297	0.2719	0.2515	0.2324	0.2146	0.1971	0.1818	0.1687	0.1578	0.1488	0.1415	0.1355	0.1301	0.125	0.1199	0.1146	0.1091	0.1036	0.0984	0.0933	0.0886	0.0845	0.0809	0.0779	0.0753	0.0732	0.0716	0.0703	0.0692	0.0684	0.0677	0.0672	0.0667	0.0663	0.0658	0.0652	0.0646	0.0639	0.0632	0.0626	0.0621	0.0618	0.0616	0.0614	0.0613	0.0612
10	2	stained	0.3142	0.2827	0.2581	0.2382	0.2196	0.2022	0.1851	0.1702	0.1574	0.1467	0.138	0.1309	0.1251	0.12	0.1153	0.1105	0.1056	0.1006	0.0955	0.0906	0.086	0.0816	0.0778	0.0744	0.0717	0.0694	0.0676	0.0662	0.0651	0.0642	0.0636	0.0631	0.0627	0.0624	0.0621	0.0618	0.0613	0.0608	0.0602	0.0596	0.0589	0.0584	0.0581	0.0578	0.0576	0.0575	0.0574
11	2	stained	0.2883	0.2578	0.2343	0.2152	0.1973	0.1809	0.1648	0.1508	0.1389	0.1291	0.1211	0.1148	0.1097	0.1052	0.1011	0.097	0.0929	0.0887	0.0845	0.0805	0.0768	0.0734	0.0704	0.068	0.0659	0.0642	0.0629	0.0619	0.0611	0.0606	0.0602	0.0599	0.0596	0.0594	0.0592	0.0589	0.0584	0.0579	0.0573	0.0567	0.0561	0.0556	0.0551	0.0548	0.0544	0.054	0.0536
12	2	stained	0.2055	0.1801	0.1614	0.1468	0.1338	0.1221	0.1107	0.1011	0.0933	0.0871	0.0824	0.079	0.0765	0.0745	0.0729	0.0714	0.0699	0.0684	0.0669	0.0656	0.0643	0.0631	0.062	0.0612	0.0605	0.0599	0.0595	0.0592	0.059	0.0589	0.0588	0.0588	0.0589	0.0589	0.0589	0.0588	0.0586	0.0582	0.0577	0.0571	0.0565	0.056	0.0556	0.0552	0.0549	0.0545	0.0541
1	1	unstained	0.333	0.3001	0.2748	0.2544	0.2353	0.2174	0.1998	0.1843	0.1709	0.1596	0.1502	0.1423	0.1357	0.1296	0.1237	0.1178	0.1116	0.1054	0.0992	0.0933	0.0878	0.0827	0.0783	0.0746	0.0716	0.0692	0.0673	0.0659	0.0647	0.0638	0.063	0.0623	0.0618	0.0613	0.0608	0.0602	0.0596	0.059	0.0583	0.0576	0.0569	0.0564	0.0558	0.0554	0.055	0.0546	0.0542
2	1	unstained	0.32	0.288	0.2634	0.2435	0.2249	0.2075	0.1904	0.1754	0.1625	0.1518	0.1428	0.1356	0.1295	0.1241	0.119	0.1138	0.1085	0.1031	0.0976	0.0925	0.0876	0.0831	0.0791	0.0757	0.0728	0.0705	0.0686	0.0671	0.0659	0.0649	0.064	0.0633	0.0627	0.0622	0.0617	0.0611	0.0604	0.0596	0.0588	0.0579	0.057	0.0563	0.0556	0.0551	0.0546	0.0542	0.0537
3	1	unstained	0.3042	0.2733	0.2498	0.2305	0.2124	0.1955	0.179	0.1646	0.1522	0.1419	0.1335	0.1267	0.1211	0.1161	0.1115	0.1069	0.1021	0.0973	0.0925	0.0879	0.0835	0.0795	0.0759	0.0729	0.0704	0.0683	0.0666	0.0653	0.0642	0.0634	0.0627	0.0621	0.0617	0.0613	0.0609	0.0604	0.0599	0.0593	0.0586	0.0579	0.0572	0.0566	0.0561	0.0557	0.0553	0.0549	0.0546
4	1	unstained	0.2822	0.2523	0.2298	0.2116	0.1946	0.1788	0.1634	0.15	0.1387	0.1293	0.1216	0.1155	0.1105	0.1061	0.1019	0.0978	0.0936	0.0893	0.085	0.0809	0.0771	0.0737	0.0707	0.0682	0.0662	0.0646	0.0633	0.0624	0.0617	0.0611	0.0607	0.0604	0.0602	0.06	0.0599	0.0597	0.0594	0.059	0.0586	0.0581	0.0576	0.0572	0.0568	0.0565	0.0562	0.0559	0.0555
5	1	unstained	0.2977	0.268	0.245	0.2261	0.2084	0.1919	0.1757	0.1615	0.1493	0.1392	0.1308	0.1242	0.1186	0.1138	0.1092	0.1046	0.0998	0.095	0.0901	0.0855	0.0811	0.077	0.0734	0.0703	0.0677	0.0656	0.0638	0.0625	0.0613	0.0604	0.0597	0.0591	0.0585	0.0581	0.0576	0.0571	0.0565	0.0558	0.055	0.0543	0.0535	0.0529	0.0523	0.0519	0.0515	0.0511	0.0507
6	1	unstained	0.293	0.2634	0.2407	0.2219	0.2045	0.1883	0.1725	0.1586	0.1468	0.1371	0.129	0.1225	0.1171	0.1123	0.1077	0.1032	0.0985	0.0937	0.0889	0.0844	0.0802	0.0762	0.0728	0.0698	0.0674	0.0653	0.0636	0.0622	0.0611	0.0601	0.0593	0.0586	0.058	0.0574	0.0568	0.0561	0.0554	0.0546	0.0538	0.053	0.0522	0.0515	0.0509	0.0504	0.0499	0.0495	0.049
7	1	unstained	0.2759	0.2464	0.2239	0.2058	0.189	0.1734	0.158	0.1446	0.1332	0.1238	0.1161	0.1099	0.1049	0.1005	0.0965	0.0924	0.0883	0.0841	0.0799	0.076	0.0723	0.0689	0.066	0.0635	0.0615	0.0599	0.0586	0.0576	0.0568	0.0563	0.0558	0.0555	0.0552	0.055	0.0548	0.0545	0.0541	0.0537	0.0532	0.0526	0.052	0.0515	0.0511	0.0507	0.0503	0.0499	0.0495
8	1	unstained	0.2784	0.2489	0.2262	0.2079	0.1908	0.175	0.1595	0.1461	0.1347	0.1252	0.1175	0.1114	0.1064	0.1019	0.0978	0.0937	0.0894	0.0851	0.0809	0.0769	0.0731	0.0696	0.0667	0.0642	0.0621	0.0605	0.0592	0.0582	0.0574	0.0567	0.0562	0.0558	0.0554	0.0551	0.0547	0.0543	0.0539	0.0534	0.0528	0.0522	0.0517	0.0512	0.0507	0.0503	0.0499	0.0495	0.049
9	1	unstained	0.3207	0.2907	0.2682	0.25	0.2331	0.2175	0.2021	0.1888	0.1775	0.1681	0.1605	0.1544	0.1494	0.145	0.1409	0.1367	0.1324	0.1278	0.1231	0.1185	0.114	0.1096	0.1055	0.1018	0.0984	0.0952	0.0923	0.0898	0.0874	0.0852	0.0831	0.0812	0.0793	0.0774	0.0756	0.0737	0.0718	0.07	0.0682	0.0665	0.0651	0.064	0.0632	0.0627	0.0624	0.0622	0.0621
10	1	unstained	0.3069	0.2782	0.2563	0.2384	0.2218	0.2065	0.1914	0.1784	0.1672	0.158	0.1504	0.1444	0.1394	0.135	0.1309	0.1267	0.1224	0.1179	0.1134	0.1089	0.1046	0.1004	0.0965	0.0931	0.09	0.0872	0.0846	0.0824	0.0804	0.0785	0.0767	0.075	0.0733	0.0717	0.0701	0.0685	0.0668	0.0652	0.0636	0.0622	0.061	0.0601	0.0594	0.0589	0.0585	0.0582	0.058
11	1	unstained	0.2835	0.2542	0.2321	0.2141	0.1973	0.1819	0.1668	0.1536	0.1425	0.1333	0.1257	0.1197	0.1148	0.1104	0.1063	0.1021	0.0979	0.0936	0.0892	0.0851	0.0812	0.0776	0.0745	0.0718	0.0695	0.0676	0.0661	0.0648	0.0638	0.0629	0.0621	0.0614	0.0607	0.0601	0.0595	0.0588	0.0581	0.0574	0.0567	0.056	0.0553	0.0548	0.0543	0.0538	0.0534	0.053	0.0526
12	1	unstained	0.1954	0.1713	0.1534	0.1395	0.1273	0.1166	0.1059	0.0971	0.0899	0.0843	0.0799	0.0766	0.0742	0.0722	0.0704	0.0687	0.067	0.0654	0.0638	0.0623	0.061	0.0599	0.059	0.0583	0.0578	0.0574	0.0572	0.0571	0.057	0.057	0.057	0.057	0.057	0.057	0.0569	0.0568	0.0566	0.0563	0.0559	0.0556	0.0552	0.0548	0.0545	0.0541	0.0538	0.0533	0.0529
1	2	unstained	0.3332	0.3004	0.2751	0.2546	0.2354	0.2176	0.2	0.1845	0.1712	0.16	0.1505	0.1427	0.136	0.1298	0.1238	0.1177	0.1115	0.1051	0.0988	0.0929	0.0873	0.0823	0.0779	0.0743	0.0713	0.0688	0.0669	0.0654	0.0642	0.0632	0.0624	0.0617	0.0612	0.0606	0.0601	0.0595	0.0589	0.0582	0.0575	0.0568	0.0561	0.0556	0.0551	0.0547	0.0543	0.0539	0.0534
2	2	unstained	0.3195	0.2883	0.2637	0.2438	0.2252	0.2077	0.1906	0.1756	0.1627	0.1518	0.1428	0.1355	0.1293	0.1238	0.1186	0.1133	0.1079	0.1024	0.0969	0.0917	0.0867	0.0822	0.0782	0.0747	0.0719	0.0695	0.0676	0.0661	0.0648	0.0638	0.063	0.0623	0.0617	0.0611	0.0605	0.0598	0.0591	0.0584	0.0575	0.0567	0.056	0.0553	0.0547	0.0542	0.0538	0.0534	0.0529
3	2	unstained	0.3037	0.2731	0.2494	0.2301	0.2121	0.1954	0.1789	0.1645	0.1522	0.142	0.1335	0.1267	0.1211	0.1161	0.1115	0.1068	0.102	0.0971	0.0922	0.0876	0.0832	0.0792	0.0756	0.0725	0.07	0.0679	0.0662	0.0648	0.0637	0.0628	0.0621	0.0615	0.061	0.0605	0.0601	0.0596	0.059	0.0583	0.0576	0.0569	0.0562	0.0556	0.0551	0.0547	0.0544	0.0541	0.0537
4	2	unstained	0.2817	0.2517	0.229	0.2109	0.1941	0.1785	0.1632	0.15	0.1387	0.1293	0.1217	0.1155	0.1105	0.1061	0.102	0.0979	0.0937	0.0895	0.0853	0.0813	0.0776	0.0742	0.0712	0.0688	0.0668	0.0652	0.0639	0.063	0.0623	0.0618	0.0614	0.0611	0.0609	0.0608	0.0606	0.0604	0.0601	0.0598	0.0594	0.0589	0.0584	0.058	0.0577	0.0574	0.0571	0.0569	0.0565
5	2	unstained	0.294	0.2641	0.241	0.2221	0.2046	0.1884	0.1724	0.1585	0.1467	0.1368	0.1285	0.1219	0.1163	0.1113	0.1066	0.1018	0.097	0.0921	0.0872	0.0825	0.0781	0.0741	0.0706	0.0676	0.0651	0.0631	0.0614	0.0601	0.059	0.0582	0.0574	0.0568	0.0562	0.0557	0.0551	0.0545	0.0539	0.0532	0.0525	0.0519	0.0513	0.0507	0.0502	0.0498	0.0494	0.0489	0.0484
6	2	unstained	0.2913	0.2613	0.2382	0.2195	0.2022	0.1862	0.1704	0.1566	0.1449	0.1351	0.1271	0.1206	0.1152	0.1104	0.1059	0.1014	0.0967	0.092	0.0873	0.0828	0.0786	0.0747	0.0712	0.0683	0.0658	0.0638	0.0621	0.0608	0.0597	0.0588	0.058	0.0574	0.0568	0.0562	0.0556	0.055	0.0543	0.0535	0.0527	0.052	0.0513	0.0506	0.0501	0.0496	0.0491	0.0487	0.0482
7	2	unstained	0.2712	0.2421	0.2198	0.2017	0.1851	0.1698	0.1547	0.1417	0.1306	0.1215	0.1139	0.1079	0.103	0.0987	0.0946	0.0905	0.0864	0.0822	0.0781	0.0742	0.0706	0.0673	0.0645	0.0622	0.0603	0.0587	0.0575	0.0567	0.056	0.0555	0.055	0.0547	0.0543	0.054	0.0536	0.0532	0.0528	0.0523	0.0518	0.0514	0.051	0.0506	0.0502	0.0499	0.0495	0.0491	0.0486
8	2	unstained	0.2781	0.248	0.2247	0.2063	0.1893	0.1737	0.1583	0.1451	0.1338	0.1245	0.1169	0.1108	0.1058	0.1014	0.0973	0.0932	0.089	0.0848	0.0806	0.0766	0.0729	0.0695	0.0666	0.0641	0.0621	0.0604	0.0591	0.0581	0.0573	0.0566	0.0561	0.0557	0.0553	0.055	0.0546	0.0542	0.0537	0.0531	0.0526	0.052	0.0514	0.0509	0.0505	0.0501	0.0498	0.0493	0.0489
9	2	unstained	0.3168	0.2876	0.2649	0.2467	0.2301	0.2148	0.1998	0.1867	0.1757	0.1666	0.1591	0.1531	0.1481	0.1436	0.1394	0.1351	0.1307	0.126	0.1213	0.1167	0.1122	0.1079	0.1039	0.1002	0.0969	0.0939	0.0911	0.0886	0.0863	0.0841	0.082	0.0799	0.078	0.076	0.074	0.0721	0.0701	0.0682	0.0665	0.0649	0.0637	0.0627	0.062	0.0615	0.0612	0.061	0.0608
10	2	unstained	0.3076	0.2784	0.256	0.2379	0.2214	0.2061	0.1911	0.1781	0.1671	0.1579	0.1504	0.1443	0.1393	0.1348	0.1306	0.1263	0.1218	0.1173	0.1126	0.1081	0.1037	0.0995	0.0956	0.0922	0.0891	0.0863	0.0838	0.0816	0.0795	0.0776	0.0758	0.0741	0.0724	0.0706	0.0689	0.0672	0.0654	0.0637	0.0621	0.0607	0.0596	0.0586	0.058	0.0575	0.0571	0.0568	0.0565
11	2	unstained	0.2823	0.2538	0.2317	0.2137	0.1971	0.1819	0.1668	0.1538	0.1427	0.1336	0.126	0.12	0.115	0.1106	0.1065	0.1023	0.0981	0.0938	0.0895	0.0854	0.0816	0.078	0.0749	0.0722	0.07	0.068	0.0665	0.0652	0.0641	0.0632	0.0625	0.0618	0.0611	0.0605	0.0599	0.0592	0.0584	0.0577	0.0569	0.0562	0.0555	0.055	0.0545	0.0541	0.0537	0.0533	0.0528
12	2	unstained	0.1957	0.1711	0.1528	0.1389	0.1267	0.1159	0.1051	0.0963	0.089	0.0833	0.0789	0.0756	0.0732	0.0712	0.0694	0.0678	0.0661	0.0645	0.063	0.0617	0.0605	0.0595	0.0586	0.058	0.0575	0.0572	0.057	0.0568	0.0567	0.0567	0.0568	0.0568	0.0569	0.0569	0.0569	0.0568	0.0566	0.0563	0.0559	0.0555	0.0552	0.0548	0.0545	0.0541	0.0538	0.0534	0.0529
[truncated: 734 more columns]

## Sheet: DHP_spectra
wavelength	residue	condition	structure	mean_absorbance	time	smooth
200	G-OH	unstained	DHP	-0.291033	0 h	0.623117
201	G-OH	unstained	DHP	1.53727	0 h	0.913644
202	G-OH	unstained	DHP	1.4947	0 h	0.860189
203	G-OH	unstained	DHP	-0.4514	0 h	0.104267
204	G-OH	unstained	DHP	-0.7305	0 h	-0.476856
205	G-OH	unstained	DHP	-0.248667	0 h	-0.241089
206	G-OH	unstained	DHP	0.2559	0 h	0.0898222
207	G-OH	unstained	DHP	0.262233	0 h	0.265878
208	G-OH	unstained	DHP	0.2795	0 h	0.231922
209	G-OH	unstained	DHP	0.154033	0 h	0.187811
210	G-OH	unstained	DHP	0.1299	0 h	0.149311
211	G-OH	unstained	DHP	0.164	0 h	0.139856
212	G-OH	unstained	DHP	0.125667	0 h	0.132122
213	G-OH	unstained	DHP	0.1067	0 h	0.0948
214	G-OH	unstained	DHP	0.0520333	0 h	0.0696667
215	G-OH	unstained	DHP	0.0502667	0 h	0.0658
216	G-OH	unstained	DHP	0.0951	0 h	0.100011
217	G-OH	unstained	DHP	0.154667	0 h	0.139489
218	G-OH	unstained	DHP	0.1687	0 h	0.174789
219	G-OH	unstained	DHP	0.201	0 h	0.207211
220	G-OH	unstained	DHP	0.251933	0 h	0.2392
221	G-OH	unstained	DHP	0.264667	0 h	0.268811
222	G-OH	unstained	DHP	0.289833	0 h	0.279844
223	G-OH	unstained	DHP	0.285033	0 h	0.266633
224	G-OH	unstained	DHP	0.225033	0 h	0.257544
225	G-OH	unstained	DHP	0.262567	0 h	0.257744
226	G-OH	unstained	DHP	0.285633	0 h	0.295878
227	G-OH	unstained	DHP	0.339433	0 h	0.349922
228	G-OH	unstained	DHP	0.4247	0 h	0.384756
229	G-OH	unstained	DHP	0.390133	0 h	0.417244
230	G-OH	unstained	DHP	0.4369	0 h	0.448422
231	G-OH	unstained	DHP	0.518233	0 h	0.494011
232	G-OH	unstained	DHP	0.5269	0 h	0.5145
233	G-OH	unstained	DHP	0.498367	0 h	0.513489
234	G-OH	unstained	DHP	0.5152	0 h	0.5143
235	G-OH	unstained	DHP	0.529333	0 h	0.535556
236	G-OH	unstained	DHP	0.562133	0 h	0.544167
237	G-OH	unstained	DHP	0.541033	0 h	0.529767
238	G-OH	unstained	DHP	0.486133	0 h	0.523578
239	G-OH	unstained	DHP	0.543567	0 h	0.554156
240	G-OH	unstained	DHP	0.632767	0 h	0.604444
241	G-OH	unstained	DHP	0.637	0 h	0.632322
242	G-OH	unstained	DHP	0.6272	0 h	0.6341
243	G-OH	unstained	DHP	0.6381	0 h	0.624456
244	G-OH	unstained	DHP	0.608067	0 h	0.620656
245	G-OH	unstained	DHP	0.6158	0 h	0.627078
246	G-OH	unstained	DHP	0.657367	0 h	0.6566
247	G-OH	unstained	DHP	0.696633	0 h	0.691544
248	G-OH	unstained	DHP	0.720633	0 h	0.709311
249	G-OH	unstained	DHP	0.710667	0 h	0.697644
250	G-OH	unstained	DHP	0.661633	0 h	0.696222
251	G-OH	unstained	DHP	0.716367	0 h	0.695056
252	G-OH	unstained	DHP	0.707167	0 h	0.686489
253	G-OH	unstained	DHP	0.635933	0 h	0.668422
254	G-OH	unstained	DHP	0.662167	0 h	0.654356
255	G-OH	unstained	DHP	0.664967	0 h	0.667033
256	G-OH	unstained	DHP	0.673967	0 h	0.682211
257	G-OH	unstained	DHP	0.7077	0 h	0.691967
258	G-OH	unstained	DHP	0.694233	0 h	0.694089
259	G-OH	unstained	DHP	0.680333	0 h	0.685722
260	G-OH	unstained	DHP	0.6826	0 h	0.671722
261	G-OH	unstained	DHP	0.652233	0 h	0.673778
262	G-OH	unstained	DHP	0.6865	0 h	0.686856
263	G-OH	unstained	DHP	0.721833	0 h	0.705633
264	G-OH	unstained	DHP	0.708567	0 h	0.717767
265	G-OH	unstained	DHP	0.7229	0 h	0.738544
266	G-OH	unstained	DHP	0.784167	0 h	0.768167
267	G-OH	unstained	DHP	0.797433	0 h	0.795022
268	G-OH	unstained	DHP	0.803467	0 h	0.809133
269	G-OH	unstained	DHP	0.8265	0 h	0.813811
270	G-OH	unstained	DHP	0.811467	0 h	0.816878
271	G-OH	unstained	DHP	0.812667	0 h	0.809211
272	G-OH	unstained	DHP	0.8035	0 h	0.803156
273	G-OH	unstained	DHP	0.7933	0 h	0.798089
274	G-OH	unstained	DHP	0.797467	0 h	0.794978
275	G-OH	unstained	DHP	0.794167	0 h	0.8122
276	G-OH	unstained	DHP	0.844967	0 h	0.848344
277	G-OH	unstained	DHP	0.9059	0 h	0.902689
278	G-OH	unstained	DHP	0.9572	0 h	0.945978
279	G-OH	unstained	DHP	0.974833	0 h	0.970978
280	G-OH	unstained	DHP	0.9809	0 h	0.983011
281	G-OH	unstained	DHP	0.9933	0 h	0.977567
282	G-OH	unstained	DHP	0.9585	0 h	0.977778
283	G-OH	unstained	DHP	0.981533	0 h	0.970033
284	G-OH	unstained	DHP	0.970067	0 h	0.993111
285	G-OH	unstained	DHP	1.02773	0 h	1.01439
286	G-OH	unstained	DHP	1.04537	0 h	1.02319
287	G-OH	unstained	DHP	0.996467	0 h	1.02849
288	G-OH	unstained	DHP	1.04363	0 h	1.02458
289	G-OH	unstained	DHP	1.03363	0 h	1.0413
290	G-OH	unstained	DHP	1.04663	0 h	1.06602
291	G-OH	unstained	DHP	1.1178	0 h	1.101
292	G-OH	unstained	DHP	1.13857	0 h	1.12829
293	G-OH	unstained	DHP	1.1285	0 h	1.11919
294	G-OH	unstained	DHP	1.0905	0 h	1.10519
295	G-OH	unstained	DHP	1.09657	0 h	1.10548
296	G-OH	unstained	DHP	1.12937	0 h	1.12537
297	G-OH	unstained	DHP	1.15017	0 h	1.15523
298	G-OH	unstained	DHP	1.18617	0 h	1.14791
299	G-OH	unstained	DHP	1.1074	0 h	1.12967
300	G-OH	unstained	DHP	1.09543	0 h	1.12578
301	G-OH	unstained	DHP	1.1745	0 h	1.15229
302	G-OH	unstained	DHP	1.18693	0 h	1.16348
303	G-OH	unstained	DHP	1.129	0 h	1.13672
304	G-OH	unstained	DHP	1.09423	0 h	1.10133
305	G-OH	unstained	DHP	1.08077	0 h	1.07951
306	G-OH	unstained	DHP	1.06353	0 h	1.08558
307	G-OH	unstained	DHP	1.11243	0 h	1.1021
308	G-OH	unstained	DHP	1.13033	0 h	1.11603
309	G-OH	unstained	DHP	1.10533	0 h	1.11073
310	G-OH	unstained	DHP	1.09653	0 h	1.09844
311	G-OH	unstained	DHP	1.09347	0 h	1.0931
312	G-OH	unstained	DHP	1.0893	0 h	1.08638
313	G-OH	unstained	DHP	1.07637	0 h	1.07571
314	G-OH	unstained	DHP	1.06147	0 h	1.06338
315	G-OH	unstained	DHP	1.0523	0 h	1.0455
316	G-OH	unstained	DHP	1.02273	0 h	1.01512
317	G-OH	unstained	DHP	0.970333	0 h	0.980589
318	G-OH	unstained	DHP	0.9487	0 h	0.960133
319	G-OH	unstained	DHP	0.961367	0 h	0.946522
320	G-OH	unstained	DHP	0.9295	0 h	0.922633
321	G-OH	unstained	DHP	0.877033	0 h	0.896111
322	G-OH	unstained	DHP	0.8818	0 h	0.874189
323	G-OH	unstained	DHP	0.863733	0 h	0.849989
324	G-OH	unstained	DHP	0.804433	0 h	0.816456
325	G-OH	unstained	DHP	0.7812	0 h	0.781367
326	G-OH	unstained	DHP	0.758467	0 h	0.758933
327	G-OH	unstained	DHP	0.737133	0 h	0.732656
328	G-OH	unstained	DHP	0.702367	0 h	0.7037
329	G-OH	unstained	DHP	0.6716	0 h	0.684689
330	G-OH	unstained	DHP	0.6801	0 h	0.669733
331	G-OH	unstained	DHP	0.6575	0 h	0.658789
332	G-OH	unstained	DHP	0.638767	0 h	0.650578
333	G-OH	unstained	DHP	0.655467	0 h	0.653333
334	G-OH	unstained	DHP	0.665767	0 h	0.663767
335	G-OH	unstained	DHP	0.670067	0 h	0.666911
336	G-OH	unstained	DHP	0.6649	0 h	0.660011
337	G-OH	unstained	DHP	0.645067	0 h	0.647556
338	G-OH	unstained	DHP	0.6327	0 h	0.631333
339	G-OH	unstained	DHP	0.616233	0 h	0.626744
340	G-OH	unstained	DHP	0.6313	0 h	0.634733
341	G-OH	unstained	DHP	0.656667	0 h	0.646667
342	G-OH	unstained	DHP	0.652033	0 h	0.6535
343	G-OH	unstained	DHP	0.6518	0 h	0.651056
344	G-OH	unstained	DHP	0.649333	0 h	0.650178
345	G-OH	unstained	DHP	0.6494	0 h	0.648789
346	G-OH	unstained	DHP	0.647633	0 h	0.643611
347	G-OH	unstained	DHP	0.6338	0 h	0.635533
348	G-OH	unstained	DHP	0.625167	0 h	0.626911
349	G-OH	unstained	DHP	0.621767	0 h	0.624111
350	G-OH	unstained	DHP	0.6254	0 h	0.624744
351	G-OH	unstained	DHP	0.627067	0 h	0.623678
352	G-OH	unstained	DHP	0.618567	0 h	0.619144
353	G-OH	unstained	DHP	0.6118	0 h	0.611589
354	G-OH	unstained	DHP	0.6044	0 h	0.604456
355	G-OH	unstained	DHP	0.597167	0 h	0.596333
356	G-OH	unstained	DHP	0.587433	0 h	0.590867
357	G-OH	unstained	DHP	0.588	0 h	0.584867
358	G-OH	unstained	DHP	0.579167	0 h	0.575856
359	G-OH	unstained	DHP	0.5604	0 h	0.564989
360	G-OH	unstained	DHP	0.5554	0 h	0.554289
361	G-OH	unstained	DHP	0.547067	0 h	0.543922
362	G-OH	unstained	DHP	0.5293	0 h	0.531211
363	G-OH	unstained	DHP	0.517267	0 h	0.518233
364	G-OH	unstained	DHP	0.508133	0 h	0.508278
365	G-OH	unstained	DHP	0.499433	0 h	0.500467
366	G-OH	unstained	DHP	0.493833	0 h	0.491644
367	G-OH	unstained	DHP	0.481667	0 h	0.483178
368	G-OH	unstained	DHP	0.474033	0 h	0.473178
369	G-OH	unstained	DHP	0.463833	0 h	0.463511
370	G-OH	unstained	DHP	0.452667	0 h	0.452956
371	G-OH	unstained	DHP	0.442367	0 h	0.440133
372	G-OH	unstained	DHP	0.425367	0 h	0.425244
373	G-OH	unstained	DHP	0.408	0 h	0.408033
374	G-OH	unstained	DHP	0.390733	0 h	0.392178
375	G-OH	unstained	DHP	0.3778	0 h	0.378444
376	G-OH	unstained	DHP	0.3668	0 h	0.365633
377	G-OH	unstained	DHP	0.3523	0 h	0.353278
378	G-OH	unstained	DHP	0.340733	0 h	0.340956
379	G-OH	unstained	DHP	0.329833	0 h	0.328056
380	G-OH	unstained	DHP	0.3136	0 h	0.313189
381	G-OH	unstained	DHP	0.296133	0 h	0.294944
382	G-OH	unstained	DHP	0.2751	0 h	0.2768
383	G-OH	unstained	DHP	0.259167	0 h	0.261744
384	G-OH	unstained	DHP	0.250967	0 h	0.249578
385	G-OH	unstained	DHP	0.2386	0 h	0.238311
386	G-OH	unstained	DHP	0.225367	0 h	0.226067
387	G-OH	unstained	DHP	0.214233	0 h	0.215089
388	G-OH	unstained	DHP	0.205667	0 h	0.205611
389	G-OH	unstained	DHP	0.196933	0 h	0.195322
390	G-OH	unstained	DHP	0.183367	0 h	0.184089
391	G-OH	unstained	DHP	0.171967	0 h	0.173078
392	G-OH	unstained	DHP	0.1639	0 h	0.164078
393	G-OH	unstained	DHP	0.156367	0 h	0.155833
394	G-OH	unstained	DHP	0.147233	0 h	0.147444
395	G-OH	unstained	DHP	0.138733	0 h	0.1389
396	G-OH	unstained	DHP	0.130733	0 h	0.132478
397	G-OH	unstained	DHP	0.127967	0 h	0.128256
398	G-OH	unstained	DHP	0.126067	0 h	0.1236
399	G-OH	unstained	DHP	0.116767	0 h	0.117156
400	G-OH	unstained	DHP	0.108633	0 h	0.109333
401	G-OH	unstained	DHP	0.1026	0 h	0.103522
402	G-OH	unstained	DHP	0.0993333	0 h	0.0985333
403	G-OH	unstained	DHP	0.0936667	0 h	0.0936444
404	G-OH	unstained	DHP	0.0879333	0 h	0.0890556
405	G-OH	unstained	DHP	0.0855667	0 h	0.0847556
406	G-OH	unstained	DHP	0.0807667	0 h	0.0811111
407	G-OH	unstained	DHP	0.077	0 h	0.0779444
408	G-OH	unstained	DHP	0.0760667	0 h	0.0753
409	G-OH	unstained	DHP	0.0728333	0 h	0.0720556
410	G-OH	unstained	DHP	0.0672667	0 h	0.0679222
411	G-OH	unstained	DHP	0.0636667	0 h	0.0633778
412	G-OH	unstained	DHP	0.0592	0 h	0.0588667
413	G-OH	unstained	DHP	0.0537333	0 h	0.0547556
414	G-OH	unstained	DHP	0.0513333	0 h	0.0528778
415	G-OH	unstained	DHP	0.0535667	0 h	0.0530222
416	G-OH	unstained	DHP	0.0541667	0 h	0.0528889
417	G-OH	unstained	DHP	0.0509333	0 h	0.0514
418	G-OH	unstained	DHP	0.0491	0 h	0.0500667
419	G-OH	unstained	DHP	0.0501667	0 h	0.0502
420	G-OH	unstained	DHP	0.0513333	0 h	0.0500444
421	G-OH	unstained	DHP	0.0486333	0 h	0.0475
422	G-OH	unstained	DHP	0.0425333	0 h	0.0429556
423	G-OH	unstained	DHP	0.0377	0 h	0.0390222
424	G-OH	unstained	DHP	0.0368333	0 h	0.0384222
425	G-OH	unstained	DHP	0.0407333	0 h	0.0404889
426	G-OH	unstained	DHP	0.0439	0 h	0.0422222
427	G-OH	unstained	DHP	0.0420333	0 h	0.0413556
428	G-OH	unstained	DHP	0.0381333	0 h	0.039
429	G-OH	unstained	DHP	0.0368333	0 h	0.0370667
430	G-OH	unstained	DHP	0.0362333	0 h	0.0353778
431	G-OH	unstained	DHP	0.0330667	0 h	0.0336889
432	G-OH	unstained	DHP	0.0317667	0 h	0.0318889
433	G-OH	unstained	DHP	0.0308333	0 h	0.0305778
434	G-OH	unstained	DHP	0.0291333	0 h	0.0295
435	G-OH	unstained	DHP	0.0285333	0 h	0.0286667
436	G-OH	unstained	DHP	0.0283333	0 h	0.0280222
437	G-OH	unstained	DHP	0.0272	0 h	0.0275333
438	G-OH	unstained	DHP	0.0270667	0 h	0.0273778
439	G-OH	unstained	DHP	0.0278667	0 h	0.028
440	G-OH	unstained	DHP	0.0290667	0 h	0.0282111
441	G-OH	unstained	DHP	0.0277	0 h	0.0276444
442	G-OH	unstained	DHP	0.0261667	0 h	0.0269333
443	G-OH	unstained	DHP	0.0269333	0 h	0.0265333
444	G-OH	unstained	DHP	0.0265	0 h	0.0268333
445	G-OH	unstained	DHP	0.0270667	0 h	0.0267222
446	G-OH	unstained	DHP	0.0266	0 h	0.0264556
447	G-OH	unstained	DHP	0.0257	0 h	0.026
448	G-OH	unstained	DHP	0.0257	0 h	0.0256333
449	G-OH	unstained	DHP	0.0255	0 h	0.0254111
450	G-OH	unstained	DHP	0.0250333	0 h	0.0250333
451	G-OH	unstained	DHP	0.0245667	0 h	0.0248222
452	G-OH	unstained	DHP	0.0248667	0 h	0.0245778
453	G-OH	unstained	DHP	0.0243	0 h	0.0243667
454	G-OH	unstained	DHP	0.0239333	0 h	0.0235667
455	G-OH	unstained	DHP	0.0224667	0 h	0.0228333
456	G-OH	unstained	DHP	0.0221	0 h	0.0225889
457	G-OH	unstained	DHP	0.0232	0 h	0.0227222
458	G-OH	unstained	DHP	0.0228667	0 h	0.0233111
459	G-OH	unstained	DHP	0.0238667	0 h	0.0238444
460	G-OH	unstained	DHP	0.0248	0 h	0.0242
461	G-OH	unstained	DHP	0.0239333	0 h	0.0241
462	G-OH	unstained	DHP	0.0235667	0 h	0.0240222
463	G-OH	unstained	DHP	0.0245667	0 h	0.0238444
464	G-OH	unstained	DHP	0.0234	0 h	0.0235333
465	G-OH	unstained	DHP	0.0226333	0 h	0.0229111
466	G-OH	unstained	DHP	0.0227	0 h	0.0217556
467	G-OH	unstained	DHP	0.0199333	0 h	0.0207444
468	G-OH	unstained	DHP	0.0196	0 h	0.0202
469	G-OH	unstained	DHP	0.0210667	0 h	0.0204
470	G-OH	unstained	DHP	0.0205333	0 h	0.0204778
471	G-OH	unstained	DHP	0.0198333	0 h	0.0196333
472	G-OH	unstained	DHP	0.0185333	0 h	0.0188111
473	G-OH	unstained	DHP	0.0180667	0 h	0.0183889
474	G-OH	unstained	DHP	0.0185667	0 h	0.0181333
475	G-OH	unstained	DHP	0.0177667	0 h	0.0181
476	G-OH	unstained	DHP	0.0179667	0 h	0.0183333
477	G-OH	unstained	DHP	0.0192667	0 h	0.0187333
478	G-OH	unstained	DHP	0.0189667	0 h	0.0183778
479	G-OH	unstained	DHP	0.0169	0 h	0.0175333
480	G-OH	unstained	DHP	0.0167333	0 h	0.0176556
481	G-OH	unstained	DHP	0.0193333	0 h	0.0185889
482	G-OH	unstained	DHP	0.0197	0 h	0.0192667
483	G-OH	unstained	DHP	0.0187667	0 h	0.0191
484	G-OH	unstained	DHP	0.0188333	0 h	0.0185333
485	G-OH	unstained	DHP	0.018	0 h	0.0179333
486	G-OH	unstained	DHP	0.0169667	0 h	0.0169333
487	G-OH	unstained	DHP	0.0158333	0 h	0.0162111
488	G-OH	unstained	DHP	0.0158333	0 h	0.0162778
489	G-OH	unstained	DHP	0.0171667	0 h	0.0168333
490	G-OH	unstained	DHP	0.0175	0 h	0.0170778
491	G-OH	unstained	DHP	0.0165667	0 h	0.0169556
492	G-OH	unstained	DHP	0.0168	0 h	0.0169111
493	G-OH	unstained	DHP	0.0173667	0 h	0.0172667
494	G-OH	unstained	DHP	0.0176333	0 h	0.0179
495	G-OH	unstained	DHP	0.0187	0 h	0.0177889
496	G-OH	unstained	DHP	0.0170333	0 h	0.0167222
497	G-OH	unstained	DHP	0.0144333	0 h	0.0154556
498	G-OH	unstained	DHP	0.0149	0 h	0.0149778
499	G-OH	unstained	DHP	0.0156	0 h	0.0151444
500	G-OH	unstained	DHP	0.0149333	0 h	0.0152444
501	G-OH	unstained	DHP	0.0152	0 h	0.015
502	G-OH	unstained	DHP	0.0148667	0 h	0.0146222
503	G-OH	unstained	DHP	0.0138	0 h	0.0139667
504	G-OH	unstained	DHP	0.0132333	0 h	0.0135111
505	G-OH	unstained	DHP	0.0135	0 h	0.0143333
506	G-OH	unstained	DHP	0.0162667	0 h	0.0161889
507	G-OH	unstained	DHP	0.0188	0 h	0.0176889
508	G-OH	unstained	DHP	0.018	0 h	0.0176889
509	G-OH	unstained	DHP	0.0162667	0 h	0.0165889
510	G-OH	unstained	DHP	0.0155	0 h	0.0154222
511	G-OH	unstained	DHP	0.0145	0 h	0.0148556
512	G-OH	unstained	DHP	0.0145667	0 h	0.0149111
513	G-OH	unstained	DHP	0.0156667	0 h	0.0150667
514	G-OH	unstained	DHP	0.0149667	0 h	0.0143333
515	G-OH	unstained	DHP	0.0123667	0 h	0.0131333
516	G-OH	unstained	DHP	0.0120667	0 h	0.0126444
517	G-OH	unstained	DHP	0.0135	0 h	0.0128778
518	G-OH	unstained	DHP	0.0130667	0 h	0.0129667
519	G-OH	unstained	DHP	0.0123333	0 h	0.0125222
520	G-OH	unstained	DHP	0.0121667	0 h	0.0125333
521	G-OH	unstained	DHP	0.0131	0 h	0.013
522	G-OH	unstained	DHP	0.0137333	0 h	0.0136556
523	G-OH	unstained	DHP	0.0141333	0 h	0.0139111
524	G-OH	unstained	DHP	0.0138667	0 h	0.0131333
525	G-OH	unstained	DHP	0.0114	0 h	0.0121667
526	G-OH	unstained	DHP	0.0112333	0 h	0.0119222
527	G-OH	unstained	DHP	0.0131333	0 h	0.0121222
528	G-OH	unstained	DHP	0.012	0 h	0.0123667
529	G-OH	unstained	DHP	0.0119667	0 h	0.0126556
530	G-OH	unstained	DHP	0.014	0 h	0.0130667
531	G-OH	unstained	DHP	0.0132333	0 h	0.0127889
532	G-OH	unstained	DHP	0.0111333	0 h	0.0112222
533	G-OH	unstained	DHP	0.0093	0 h	0.0104333
534	G-OH	unstained	DHP	0.0108667	0 h	0.0107333
535	G-OH	unstained	DHP	0.0120333	0 h	0.0111333
536	G-OH	unstained	DHP	0.0105	0 h	0.0106778
537	G-OH	unstained	DHP	0.0095	0 h	0.00992222
538	G-OH	unstained	DHP	0.00976667	0 h	0.00998889
539	G-OH	unstained	DHP	0.0107	0 h	0.0104333
540	G-OH	unstained	DHP	0.0108333	0 h	0.0103
541	G-OH	unstained	DHP	0.00936667	0 h	0.00997778
542	G-OH	unstained	DHP	0.00973333	0 h	0.0102778
543	G-OH	unstained	DHP	0.0117333	0 h	0.0109
544	G-OH	unstained	DHP	0.0112333	0 h	0.0112556
545	G-OH	unstained	DHP	0.0108	0 h	0.0111
546	G-OH	unstained	DHP	0.0112667	0 h	0.0111889
547	G-OH	unstained	DHP	0.0115	0 h	0.0110556
548	G-OH	unstained	DHP	0.0104	0 h	0.0107889
549	G-OH	unstained	DHP	0.0104667	0 h	0.0108222
550	G-OH	unstained	DHP	0.0116	0 h	0.0106556
551	G-OH	unstained	DHP	0.0099	0 h	0.0101111
552	G-OH	unstained	DHP	0.00883333	0 h	0.0094
553	G-OH	unstained	DHP	0.00946667	0 h	0.00962222
554	G-OH	unstained	DHP	0.0105667	0 h	0.0104778
555	G-OH	unstained	DHP	0.0114	0 h	0.0110333
556	G-OH	unstained	DHP	0.0111333	0 h	0.0109333
557	G-OH	unstained	DHP	0.0102667	0 h	0.0101889
558	G-OH	unstained	DHP	0.00916667	0 h	0.00946667
559	G-OH	unstained	DHP	0.00896667	0 h	0.00948889
560	G-OH	unstained	DHP	0.0103333	0 h	0.00996667
561	G-OH	unstained	DHP	0.0106	0 h	0.00951111
562	G-OH	unstained	DHP	0.0076	0 h	0.00914444
563	G-OH	unstained	DHP	0.00923333	0 h	0.00896667
564	G-OH	unstained	DHP	0.0100667	0 h	0.00846667
565	G-OH	unstained	DHP	0.0061	0 h	0.00677778
566	G-OH	unstained	DHP	0.00416667	0 h	0.00477778
567	G-OH	unstained	DHP	0.00406667	0 h	0.00446667
568	G-OH	unstained	DHP	0.00516667	0 h	0.00496667
569	G-OH	unstained	DHP	0.00566667	0 h	0.00572222
570	G-OH	unstained	DHP	0.00633333	0 h	0.00662222
571	G-OH	unstained	DHP	0.00786667	0 h	0.00745556
572	G-OH	unstained	DHP	0.00816667	0 h	0.00764444
573	G-OH	unstained	DHP	0.0069	0 h	0.00695556
574	G-OH	unstained	DHP	0.0058	0 h	0.0062
575	G-OH	unstained	DHP	0.0059	0 h	0.00634444
576	G-OH	unstained	DHP	0.00733333	0 h	0.00704444
577	G-OH	unstained	DHP	0.0079	0 h	0.00736667
578	G-OH	unstained	DHP	0.00686667	0 h	0.00707778
579	G-OH	unstained	DHP	0.00646667	0 h	0.00656667
580	G-OH	unstained	DHP	0.00636667	0 h	0.00588889
581	G-OH	unstained	DHP	0.00483333	0 h	0.00548889
582	G-OH	unstained	DHP	0.00526667	0 h	0.00536667
583	G-OH	unstained	DHP	0.006	0 h	0.00495556
584	G-OH	unstained	DHP	0.0036	0 h	0.00418889
585	G-OH	unstained	DHP	0.00296667	0 h	0.00376667
586	G-OH	unstained	DHP	0.00473333	0 h	0.0041
587	G-OH	unstained	DHP	0.0046	0 h	0.00415556
588	G-OH	unstained	DHP	0.00313333	0 h	0.00334444
589	G-OH	unstained	DHP	0.0023	0 h	0.00283333
590	G-OH	unstained	DHP	0.00306667	0 h	0.00303333
591	G-OH	unstained	DHP	0.00373333	0 h	0.0035
592	G-OH	unstained	DHP	0.0037	0 h	0.00338889
593	G-OH	unstained	DHP	0.00273333	0 h	0.00254444
594	G-OH	unstained	DHP	0.0012	0 h	0.00145556
595	G-OH	unstained	DHP	0.000433333	0 h	0.00101111
596	G-OH	unstained	DHP	0.0014	0 h	0.00183333
597	G-OH	unstained	DHP	0.00366667	0 h	0.0036
598	G-OH	unstained	DHP	0.00573333	0 h	0.00517778
599	G-OH	unstained	DHP	0.00613333	0 h	0.00553333
600	G-OH	unstained	DHP	0.00473333	0 h	0.00551111
601	G-OH	unstained	DHP	0.00566667	0 h	0.00553333
602	G-OH	unstained	DHP	0.0062	0 h	0.00573333
603	G-OH	unstained	DHP	0.00533333	0 h	0.00586667
604	G-OH	unstained	DHP	0.00606667	0 h	0.00554444
605	G-OH	unstained	DHP	0.00523333	0 h	0.00477778
606	G-OH	unstained	DHP	0.00303333	0 h	0.0039
607	G-OH	unstained	DHP	0.00343333	0 h	0.00413333
608	G-OH	unstained	DHP	0.00593333	0 h	0.00516667
609	G-OH	unstained	DHP	0.00613333	0 h	0.00558889
610	G-OH	unstained	DHP	0.0047	0 h	0.005
611	G-OH	unstained	DHP	0.00416667	0 h	0.0043
612	G-OH	unstained	DHP	0.00403333	0 h	0.00372222
613	G-OH	unstained	DHP	0.00296667	0 h	0.00331111
614	G-OH	unstained	DHP	0.00293333	0 h	0.00304444
615	G-OH	unstained	DHP	0.00323333	0 h	0.00272222
616	G-OH	unstained	DHP	0.002	0 h	0.00242222
617	G-OH	unstained	DHP	0.00203333	0 h	0.00214444
618	G-OH	unstained	DHP	0.0024	0 h	0.00232222
619	G-OH	unstained	DHP	0.00253333	0 h	0.00298889
620	G-OH	unstained	DHP	0.00403333	0 h	0.004
621	G-OH	unstained	DHP	0.00543333	0 h	0.005
622	G-OH	unstained	DHP	0.00553333	0 h	0.00535556
623	G-OH	unstained	DHP	0.0051	0 h	0.00522222
624	G-OH	unstained	DHP	0.00503333	0 h	0.00514444
625	G-OH	unstained	DHP	0.0053	0 h	0.0052
626	G-OH	unstained	DHP	0.00526667	0 h	0.00512222
627	G-OH	unstained	DHP	0.0048	0 h	0.00482222
628	G-OH	unstained	DHP	0.0044	0 h	0.00473333
629	G-OH	unstained	DHP	0.005	0 h	0.0046
630	G-OH	unstained	DHP	0.0044	0 h	0.0043
631	G-OH	unstained	DHP	0.0035	0 h	0.00402222
632	G-OH	unstained	DHP	0.00416667	0 h	0.004
633	G-OH	unstained	DHP	0.00433333	0 h	0.00412222
634	G-OH	unstained	DHP	0.00386667	0 h	0.00374444
635	G-OH	unstained	DHP	0.00303333	0 h	0.00298889
636	G-OH	unstained	DHP	0.00206667	0 h	0.00165556
637	G-OH	unstained	DHP	-0.000133333	0 h	0.0012
638	G-OH	unstained	DHP	0.00166667	0 h	0.00217778
639	G-OH	unstained	DHP	0.005	0 h	0.00382222
640	G-OH	unstained	DHP	0.0048	0 h	0.00468889
641	G-OH	unstained	DHP	0.00426667	0 h	0.00387778
642	G-OH	unstained	DHP	0.00256667	0 h	0.00312222
643	G-OH	unstained	DHP	0.00253333	0 h	0.00313333
644	G-OH	unstained	DHP	0.0043	0 h	0.00457778
645	G-OH	unstained	DHP	0.0069	0 h	0.00575556
646	G-OH	unstained	DHP	0.00606667	0 h	0.00552222
647	G-OH	unstained	DHP	0.0036	0 h	0.00408889
648	G-OH	unstained	DHP	0.0026	0 h	0.00264444
649	G-OH	unstained	DHP	0.00173333	0 h	0.00244444
650	G-OH	unstained	DHP	0.003	0 h	0.00217778
651	G-OH	unstained	DHP	0.0018	0 h	0.00215556
652	G-OH	unstained	DHP	0.00166667	0 h	0.00213333
653	G-OH	unstained	DHP	0.00293333	0 h	0.00235556
654	G-OH	unstained	DHP	0.00246667	0 h	0.00254444
655	G-OH	unstained	DHP	0.00223333	0 h	0.0024
656	G-OH	unstained	DHP	0.0025	0 h	0.00292222
657	G-OH	unstained	DHP	0.00403333	0 h	0.00354444
658	G-OH	unstained	DHP	0.0041	0 h	0.00337778
659	G-OH	unstained	DHP	0.002	0 h	0.00257778
660	G-OH	unstained	DHP	0.00163333	0 h	0.00185556
661	G-OH	unstained	DHP	0.00193333	0 h	0.00163333
662	G-OH	unstained	DHP	0.00133333	0 h	0.0018
663	G-OH	unstained	DHP	0.00213333	0 h	0.00188889
664	G-OH	unstained	DHP	0.0022	0 h	0.00246667
665	G-OH	unstained	DHP	0.00306667	0 h	0.00273333
666	G-OH	unstained	DHP	0.00293333	0 h	0.00173333
667	G-OH	unstained	DHP	-0.0008	0 h	0.000511111
668	G-OH	unstained	DHP	-0.0006	0 h	0.000133333
669	G-OH	unstained	DHP	0.0018	0 h	0.00164444
670	G-OH	unstained	DHP	0.00373333	0 h	0.00373333
671	G-OH	unstained	DHP	0.00566667	0 h	0.0051
672	G-OH	unstained	DHP	0.0059	0 h	0.0057
673	G-OH	unstained	DHP	0.00553333	0 h	0.00526667
674	G-OH	unstained	DHP	0.00436667	0 h	0.00497778
675	G-OH	unstained	DHP	0.00503333	0 h	0.00507778
676	G-OH	unstained	DHP	0.00583333	0 h	0.0051
677	G-OH	unstained	DHP	0.00443333	0 h	0.00464444
678	G-OH	unstained	DHP	0.00366667	0 h	0.00346667
679	G-OH	unstained	DHP	0.0023	0 h	0.00298889
680	G-OH	unstained	DHP	0.003	0 h	0.00298889
681	G-OH	unstained	DHP	0.00366667	0 h	0.0025
682	G-OH	unstained	DHP	0.000833333	0 h	0.00135556
683	G-OH	unstained	DHP	-0.000433333	0 h	-5.55556e-05
684	G-OH	unstained	DHP	-0.000566667	0 h	-0.000422222
685	G-OH	unstained	DHP	-0.000266667	0 h	8.88889e-05
686	G-OH	unstained	DHP	0.0011	0 h	0.000611111
687	G-OH	unstained	DHP	0.001	0 h	0.000522222
688	G-OH	unstained	DHP	-0.000533333	0 h	-0.000188889
689	G-OH	unstained	DHP	-0.00103333	0 h	-0.000722222
690	G-OH	unstained	DHP	-0.0006	0 h	-0.000233333
691	G-OH	unstained	DHP	0.000933333	0 h	0.000833333
692	G-OH	unstained	DHP	0.00216667	0 h	0.00144444
693	G-OH	unstained	DHP	0.00123333	0 h	0.00122222
694	G-OH	unstained	DHP	0.000266667	0 h	0.000922222
695	G-OH	unstained	DHP	0.00126667	0 h	0.00171111
696	G-OH	unstained	DHP	0.0036	0 h	0.00313333
697	G-OH	unstained	DHP	0.00453333	0 h	0.00426667
698	G-OH	unstained	DHP	0.00466667	0 h	0.00464444
699	G-OH	unstained	DHP	0.00473333	0 h	0.00313333
700	G-OH	unstained	DHP	0	0 h	0.0955778
200	G-OH	stained	DHP	0.282	0 h	0.226567
201	G-OH	stained	DHP	0.3977	0 h	0.400533
202	G-OH	stained	DHP	0.5219	0 h	0.362
203	G-OH	stained	DHP	0.1664	0 h	0.245067
204	G-OH	stained	DHP	0.0469	0 h	0.348933
205	G-OH	stained	DHP	0.8335	0 h	0.734367
206	G-OH	stained	DHP	1.3227	0 h	0.9305
207	G-OH	stained	DHP	0.6353	0 h	0.9118
208	G-OH	stained	DHP	0.7774	0 h	0.682
209	G-OH	stained	DHP	0.6333	0 h	0.692267
210	G-OH	stained	DHP	0.6661	0 h	0.781127
211	G-OH	stained	DHP	NA	0 h	0.869987
212	G-OH	stained	DHP	NA	0 h	0.958847
213	G-OH	stained	DHP	1.1679	0 h	1.04771
214	G-OH	stained	DHP	1.2133	0 h	1.13657
215	G-OH	stained	DHP	1.0285	0 h	1.18492
216	G-OH	stained	DHP	1.31295	0 h	1.12119
217	G-OH	stained	DHP	1.02213	0 h	1.23256
218	G-OH	stained	DHP	1.3626	0 h	1.09528
219	G-OH	stained	DHP	0.9011	0 h	1.34363
220	G-OH	stained	DHP	1.7672	0 h	1.45987
221	G-OH	stained	DHP	1.7113	0 h	1.58889
222	G-OH	stained	DHP	1.28817	0 h	1.39626
223	G-OH	stained	DHP	1.1893	0 h	1.26688
224	G-OH	stained	DHP	1.32317	0 h	1.30133
225	G-OH	stained	DHP	1.39153	0 h	1.3026
226	G-OH	stained	DHP	1.1931	0 h	1.38251
227	G-OH	stained	DHP	1.5629	0 h	1.43529
228	G-OH	stained	DHP	1.54987	0 h	1.47169
229	G-OH	stained	DHP	1.3023	0 h	1.39758
230	G-OH	stained	DHP	1.34057	0 h	1.34963
231	G-OH	stained	DHP	1.40603	0 h	1.42112
232	G-OH	stained	DHP	1.51677	0 h	1.52482
233	G-OH	stained	DHP	1.65167	0 h	1.54843
234	G-OH	stained	DHP	1.47685	0 h	1.48772
235	G-OH	stained	DHP	1.33465	0 h	1.34619
236	G-OH	stained	DHP	1.22707	0 h	1.27268
237	G-OH	stained	DHP	1.25633	0 h	1.28007
238	G-OH	stained	DHP	1.3568	0 h	1.30302
239	G-OH	stained	DHP	1.29593	0 h	1.30413
240	G-OH	stained	DHP	1.25967	0 h	1.24887
241	G-OH	stained	DHP	1.191	0 h	1.19221
242	G-OH	stained	DHP	1.12597	0 h	1.16002
243	G-OH	stained	DHP	1.1631	0 h	1.15457
244	G-OH	stained	DHP	1.17463	0 h	1.15734
245	G-OH	stained	DHP	1.1343	0 h	1.15446
246	G-OH	stained	DHP	1.15443	0 h	1.15458
247	G-OH	stained	DHP	1.175	0 h	1.16583
248	G-OH	stained	DHP	1.16807	0 h	1.19477
249	G-OH	stained	DHP	1.24123	0 h	1.20753
250	G-OH	stained	DHP	1.2133	0 h	1.17943
251	G-OH	stained	DHP	1.08377	0 h	1.11709
252	G-OH	stained	DHP	1.0542	0 h	1.06064
253	G-OH	stained	DHP	1.04397	0 h	1.04458
254	G-OH	stained	DHP	1.03557	0 h	1.03232
255	G-OH	stained	DHP	1.01743	0 h	1.01376
256	G-OH	stained	DHP	0.988267	0 h	1.01408
257	G-OH	stained	DHP	1.03653	0 h	1.02491
258	G-OH	stained	DHP	1.04993	0 h	1.04143
259	G-OH	stained	DHP	1.03783	0 h	1.05614
260	G-OH	stained	DHP	1.08067	0 h	1.07111
261	G-OH	stained	DHP	1.09483	0 h	1.09212
262	G-OH	stained	DHP	1.10087	0 h	1.11506
263	G-OH	stained	DHP	1.14947	0 h	1.14454
264	G-OH	stained	DHP	1.1833	0 h	1.16227
265	G-OH	stained	DHP	1.15403	0 h	1.16851
266	G-OH	stained	DHP	1.1682	0 h	1.16419
267	G-OH	stained	DHP	1.17033	0 h	1.1634
268	G-OH	stained	DHP	1.15167	0 h	1.16172
269	G-OH	stained	DHP	1.16317	0 h	1.15747
270	G-OH	stained	DHP	1.15757	0 h	1.14738
271	G-OH	stained	DHP	1.1214	0 h	1.1191
272	G-OH	stained	DHP	1.07833	0 h	1.07123
273	G-OH	stained	DHP	1.01397	0 h	1.02789
274	G-OH	stained	DHP	0.991367	0 h	1.0069
275	G-OH	stained	DHP	1.01537	0 h	0.994678
276	G-OH	stained	DHP	0.9773	0 h	0.963056
277	G-OH	stained	DHP	0.8965	0 h	0.907467
278	G-OH	stained	DHP	0.8486	0 h	0.855433
279	G-OH	stained	DHP	0.8212	0 h	0.815011
280	G-OH	stained	DHP	0.775233	0 h	0.776278
281	G-OH	stained	DHP	0.7324	0 h	0.727333
282	G-OH	stained	DHP	0.674367	0 h	0.6734
283	G-OH	stained	DHP	0.613433	0 h	0.620622
284	G-OH	stained	DHP	0.574067	0 h	0.581133
285	G-OH	stained	DHP	0.5559	0 h	0.557711
286	G-OH	stained	DHP	0.543167	0 h	0.533556
287	G-OH	stained	DHP	0.5016	0 h	0.507489
288	G-OH	stained	DHP	0.4777	0 h	0.480244
289	G-OH	stained	DHP	0.461433	0 h	0.4601
290	G-OH	stained	DHP	0.441167	0 h	0.439478
291	G-OH	stained	DHP	0.415833	0 h	0.4074
292	G-OH	stained	DHP	0.3652	0 h	0.374644
293	G-OH	stained	DHP	0.3429	0 h	0.343122
294	G-OH	stained	DHP	0.321267	0 h	0.321956
295	G-OH	stained	DHP	0.3017	0 h	0.313211
296	G-OH	stained	DHP	0.316667	0 h	0.311667
297	G-OH	stained	DHP	0.316633	0 h	0.309222
298	G-OH	stained	DHP	0.294367	0 h	0.296978
299	G-OH	stained	DHP	0.279933	0 h	0.286189
300	G-OH	stained	DHP	0.284267	0 h	0.283578
301	G-OH	stained	DHP	0.286533	0 h	0.281989
302	G-OH	stained	DHP	0.275167	0 h	0.274689
303	G-OH	stained	DHP	0.262367	0 h	0.269289
304	G-OH	stained	DHP	0.270333	0 h	0.270533
305	G-OH	stained	DHP	0.2789	0 h	0.272789
306	G-OH	stained	DHP	0.269133	0 h	0.274222
307	G-OH	stained	DHP	0.274633	0 h	0.278389
308	G-OH	stained	DHP	0.2914	0 h	0.289478
309	G-OH	stained	DHP	0.3024	0 h	0.289889
310	G-OH	stained	DHP	0.275867	0 h	0.275589
311	G-OH	stained	DHP	0.2485	0 h	0.264856
312	G-OH	stained	DHP	0.2702	0 h	0.272756
313	G-OH	stained	DHP	0.299567	0 h	0.291422
314	G-OH	stained	DHP	0.3045	0 h	0.305122
315	G-OH	stained	DHP	0.3113	0 h	0.315878
316	G-OH	stained	DHP	0.331833	0 h	0.324689
317	G-OH	stained	DHP	0.330933	0 h	0.3332
318	G-OH	stained	DHP	0.336833	0 h	0.340811
319	G-OH	stained	DHP	0.354667	0 h	0.349867
320	G-OH	stained	DHP	0.3581	0 h	0.362956
321	G-OH	stained	DHP	0.3761	0 h	0.380289
322	G-OH	stained	DHP	0.406667	0 h	0.401256
323	G-OH	stained	DHP	0.421	0 h	0.425022
324	G-OH	stained	DHP	0.4474	0 h	0.451933
325	G-OH	stained	DHP	0.4874	0 h	0.482078
326	G-OH	stained	DHP	0.511433	0 h	0.507144
327	G-OH	stained	DHP	0.5226	0 h	0.518522
328	G-OH	stained	DHP	0.521533	0 h	0.529167
329	G-OH	stained	DHP	0.543367	0 h	0.547022
330	G-OH	stained	DHP	0.576167	0 h	0.568878
331	G-OH	stained	DHP	0.5871	0 h	0.589067
332	G-OH	stained	DHP	0.603933	0 h	0.606733
333	G-OH	stained	DHP	0.629167	0 h	0.627
334	G-OH	stained	DHP	0.6479	0 h	0.645933
335	G-OH	stained	DHP	0.660733	0 h	0.662544
336	G-OH	stained	DHP	0.679	0 h	0.678267
337	G-OH	stained	DHP	0.695067	0 h	0.691056
338	G-OH	stained	DHP	0.6991	0 h	0.6979
339	G-OH	stained	DHP	0.699533	0 h	0.702411
340	G-OH	stained	DHP	0.7086	0 h	0.714356
341	G-OH	stained	DHP	0.734933	0 h	0.728833
342	G-OH	stained	DHP	0.742967	0 h	0.734189
343	G-OH	stained	DHP	0.724667	0 h	0.7301
344	G-OH	stained	DHP	0.722667	0 h	0.728067
345	G-OH	stained	DHP	0.736867	0 h	0.734267
346	G-OH	stained	DHP	0.743267	0 h	0.741267
347	G-OH	stained	DHP	0.743667	0 h	0.741722
348	G-OH	stained	DHP	0.738233	0 h	0.736267
349	G-OH	stained	DHP	0.7269	0 h	0.730289
350	G-OH	stained	DHP	0.725733	0 h	0.720422
351	G-OH	stained	DHP	0.708633	0 h	0.7061
352	G-OH	stained	DHP	0.683933	0 h	0.686322
353	G-OH	stained	DHP	0.6664	0 h	0.667833
354	G-OH	stained	DHP	0.653167	0 h	0.653567
355	G-OH	stained	DHP	0.641133	0 h	0.639178
356	G-OH	stained	DHP	0.623233	0 h	0.623433
357	G-OH	stained	DHP	0.605933	0 h	0.600811
358	G-OH	stained	DHP	0.573267	0 h	0.573589
359	G-OH	stained	DHP	0.541567	0 h	0.547611
360	G-OH	stained	DHP	0.528	0 h	0.526322
361	G-OH	stained	DHP	0.5094	0 h	0.506011
362	G-OH	stained	DHP	0.480633	0 h	0.481189
363	G-OH	stained	DHP	0.453533	0 h	0.453511
364	G-OH	stained	DHP	0.426367	0 h	0.428478
365	G-OH	stained	DHP	0.405533	0 h	0.4051
366	G-OH	stained	DHP	0.3834	0 h	0.382256
367	G-OH	stained	DHP	0.357833	0 h	0.359178
368	G-OH	stained	DHP	0.3363	0 h	0.336622
369	G-OH	stained	DHP	0.315733	0 h	0.314478
370	G-OH	stained	DHP	0.2914	0 h	0.290656
371	G-OH	stained	DHP	0.264833	0 h	0.265867
372	G-OH	stained	DHP	0.241367	0 h	0.242156
373	G-OH	stained	DHP	0.220267	0 h	0.220022
374	G-OH	stained	DHP	0.198433	0 h	0.199878
375	G-OH	stained	DHP	0.180933	0 h	0.182878
376	G-OH	stained	DHP	0.169267	0 h	0.1681
377	G-OH	stained	DHP	0.1541	0 h	0.155144
378	G-OH	stained	DHP	0.142067	0 h	0.142256
379	G-OH	stained	DHP	0.1306	0 h	0.128811
380	G-OH	stained	DHP	0.113767	0 h	0.114644
381	G-OH	stained	DHP	0.0995667	0 h	0.100833
382	G-OH	stained	DHP	0.0891667	0 h	0.0902667
383	G-OH	stained	DHP	0.0820667	0 h	0.0822
384	G-OH	stained	DHP	0.0753667	0 h	0.0753778
385	G-OH	stained	DHP	0.0687	0 h	0.0681333
386	G-OH	stained	DHP	0.0603333	0 h	0.0606778
387	G-OH	stained	DHP	0.053	0 h	0.0551556
388	G-OH	stained	DHP	0.0521333	0 h	0.0522
389	G-OH	stained	DHP	0.0514667	0 h	0.0511333
390	G-OH	stained	DHP	0.0498	0 h	0.0491333
391	G-OH	stained	DHP	0.0461333	0 h	0.0455
392	G-OH	stained	DHP	0.0405667	0 h	0.0411889
393	G-OH	stained	DHP	0.0368667	0 h	0.0371667
394	G-OH	stained	DHP	0.0340667	0 h	0.0345333
395	G-OH	stained	DHP	0.0326667	0 h	0.0326556
396	G-OH	stained	DHP	0.0312333	0 h	0.0328889
397	G-OH	stained	DHP	0.0347667	0 h	0.0341778
398	G-OH	stained	DHP	0.0365333	0 h	0.0342444
399	G-OH	stained	DHP	0.0314333	0 h	0.0327889
400	G-OH	stained	DHP	0.0304	0 h	0.0311
401	G-OH	stained	DHP	0.0314667	0 h	0.0309
402	G-OH	stained	DHP	0.0308333	0 h	0.0299889
403	G-OH	stained	DHP	0.0276667	0 h	0.0284
404	G-OH	stained	DHP	0.0267	0 h	0.0282444
405	G-OH	stained	DHP	0.0303667	0 h	0.0300333
406	G-OH	stained	DHP	0.0330333	0 h	0.0317556
407	G-OH	stained	DHP	0.0318667	0 h	0.0319778
408	G-OH	stained	DHP	0.0310333	0 h	0.0314111
409	G-OH	stained	DHP	0.0313333	0 h	0.0302556
410	G-OH	stained	DHP	0.0284	0 h	0.0288778
411	G-OH	stained	DHP	0.0269	0 h	0.0265556
412	G-OH	stained	DHP	0.0243667	0 h	0.0245556
413	G-OH	stained	DHP	0.0224	0 h	0.0245444
414	G-OH	stained	DHP	0.0268667	0 h	0.0261444
415	G-OH	stained	DHP	0.0291667	0 h	0.0283889
416	G-OH	stained	DHP	0.0291333	0 h	0.0294444
417	G-OH	stained	DHP	0.0300333	0 h	0.0296556
418	G-OH	stained	DHP	0.0298	0 h	0.0299889
419	G-OH	stained	DHP	0.0301333	0 h	0.0309556
420	G-OH	stained	DHP	0.0329333	0 h	0.0320222
421	G-OH	stained	DHP	0.033	0 h	0.0319556
422	G-OH	stained	DHP	0.0299333	0 h	0.0304
423	G-OH	stained	DHP	0.0282667	0 h	0.0289778
424	G-OH	stained	DHP	0.0287333	0 h	0.0299222
425	G-OH	stained	DHP	0.0327667	0 h	0.0328
426	G-OH	stained	DHP	0.0369	0 h	0.0357222
427	G-OH	stained	DHP	0.0375	0 h	0.0369111
428	G-OH	stained	DHP	0.0363333	0 h	0.0368667
429	G-OH	stained	DHP	0.0367667	0 h	0.0366889
430	G-OH	stained	DHP	0.0369667	0 h	0.0367333
431	G-OH	stained	DHP	0.0364667	0 h	0.0375111
432	G-OH	stained	DHP	0.0391	0 h	0.0384556
433	G-OH	stained	DHP	0.0398	0 h	0.0391667
434	G-OH	stained	DHP	0.0386	0 h	0.0393
435	G-OH	stained	DHP	0.0395	0 h	0.0395222
436	G-OH	stained	DHP	0.0404667	0 h	0.0404111
437	G-OH	stained	DHP	0.0412667	0 h	0.0411444
438	G-OH	stained	DHP	0.0417	0 h	0.0427778
439	G-OH	stained	DHP	0.0453667	0 h	0.0457778
440	G-OH	stained	DHP	0.0502667	0 h	0.0488
441	G-OH	stained	DHP	0.0507667	0 h	0.0502222
442	G-OH	stained	DHP	0.0496333	0 h	0.0503
443	G-OH	stained	DHP	0.0505	0 h	0.0511778
444	G-OH	stained	DHP	0.0534	0 h	0.0534444
445	G-OH	stained	DHP	0.0564333	0 h	0.0558889
446	G-OH	stained	DHP	0.0578333	0 h	0.0579778
447	G-OH	stained	DHP	0.0596667	0 h	0.06
448	G-OH	stained	DHP	0.0625	0 h	0.0617111
449	G-OH	stained	DHP	0.0629667	0 h	0.0628444
450	G-OH	stained	DHP	0.0630667	0 h	0.0631444
451	G-OH	stained	DHP	0.0634	0 h	0.0641
452	G-OH	stained	DHP	0.0658333	0 h	0.0662444
453	G-OH	stained	DHP	0.0695	0 h	0.0689889
454	G-OH	stained	DHP	0.0716333	0 h	0.0719333
455	G-OH	stained	DHP	0.0746667	0 h	0.0741444
456	G-OH	stained	DHP	0.0761333	0 h	0.0756
457	G-OH	stained	DHP	0.076	0 h	0.0767556
458	G-OH	stained	DHP	0.0781333	0 h	0.0790333
459	G-OH	stained	DHP	0.0829667	0 h	0.0825778
460	G-OH	stained	DHP	0.0866333	0 h	0.0858778
461	G-OH	stained	DHP	0.0880333	0 h	0.0880889
462	G-OH	stained	DHP	0.0896	0 h	0.0891444
463	G-OH	stained	DHP	0.0898	0 h	0.0905333
464	G-OH	stained	DHP	0.0922	0 h	0.0925667
465	G-OH	stained	DHP	0.0957	0 h	0.0950889
466	G-OH	stained	DHP	0.0973667	0 h	0.0968556
467	G-OH	stained	DHP	0.0975	0 h	0.0974333
468	G-OH	stained	DHP	0.0974333	0 h	0.0983667
469	G-OH	stained	DHP	0.100167	0 h	0.0999444
470	G-OH	stained	DHP	0.102233	0 h	0.1019
471	G-OH	stained	DHP	0.1033	0 h	0.103533
472	G-OH	stained	DHP	0.105067	0 h	0.105256
473	G-OH	stained	DHP	0.1074	0 h	0.107256
474	G-OH	stained	DHP	0.1093	0 h	0.108622
475	G-OH	stained	DHP	0.109167	0 h	0.109756
476	G-OH	stained	DHP	0.1108	0 h	0.1114
477	G-OH	stained	DHP	0.114233	0 h	0.1138
478	G-OH	stained	DHP	0.116367	0 h	0.116011
479	G-OH	stained	DHP	0.117433	0 h	0.117378
480	G-OH	stained	DHP	0.118333	0 h	0.119111
481	G-OH	stained	DHP	0.121567	0 h	0.121744
482	G-OH	stained	DHP	0.125333	0 h	0.124111
483	G-OH	stained	DHP	0.125433	0 h	0.125367
484	G-OH	stained	DHP	0.125333	0 h	0.125922
485	G-OH	stained	DHP	0.127	0 h	0.1262
486	G-OH	stained	DHP	0.126267	0 h	0.126633
487	G-OH	stained	DHP	0.126633	0 h	0.127333
488	G-OH	stained	DHP	0.1291	0 h	0.128389
489	G-OH	stained	DHP	0.129433	0 h	0.130367
490	G-OH	stained	DHP	0.132567	0 h	0.132533
491	G-OH	stained	DHP	0.1356	0 h	0.134222
492	G-OH	stained	DHP	0.1345	0 h	0.135378
493	G-OH	stained	DHP	0.136033	0 h	0.136511
494	G-OH	stained	DHP	0.139	0 h	0.138222
495	G-OH	stained	DHP	0.139633	0 h	0.139167
496	G-OH	stained	DHP	0.138867	0 h	0.139289
497	G-OH	stained	DHP	0.139367	0 h	0.139589
498	G-OH	stained	DHP	0.140533	0 h	0.140378
499	G-OH	stained	DHP	0.141233	0 h	0.141644
500	G-OH	stained	DHP	0.143167	0 h	0.143111
501	G-OH	stained	DHP	0.144933	0 h	0.144633
502	G-OH	stained	DHP	0.1458	0 h	0.145533
503	G-OH	stained	DHP	0.145867	0 h	0.145678
504	G-OH	stained	DHP	0.145367	0 h	0.146533
505	G-OH	stained	DHP	0.148367	0 h	0.148633
506	G-OH	stained	DHP	0.152167	0 h	0.151522
507	G-OH	stained	DHP	0.154033	0 h	0.153822
508	G-OH	stained	DHP	0.155267	0 h	0.155044
509	G-OH	stained	DHP	0.155833	0 h	0.155644
510	G-OH	stained	DHP	0.155833	0 h	0.156189
511	G-OH	stained	DHP	0.1569	0 h	0.156644
512	G-OH	stained	DHP	0.1572	0 h	0.157256
513	G-OH	stained	DHP	0.157667	0 h	0.158111
514	G-OH	stained	DHP	0.159467	0 h	0.159144
515	G-OH	stained	DHP	0.1603	0 h	0.160244
516	G-OH	stained	DHP	0.160967	0 h	0.161056
517	G-OH	stained	DHP	0.1619	0 h	0.162078
518	G-OH	stained	DHP	0.163367	0 h	0.163111
519	G-OH	stained	DHP	0.164067	0 h	0.164233
520	G-OH	stained	DHP	0.165267	0 h	0.165444
521	G-OH	stained	DHP	0.167	0 h	0.166578
522	G-OH	stained	DHP	0.167467	0 h	0.167811
523	G-OH	stained	DHP	0.168967	0 h	0.168767
524	G-OH	stained	DHP	0.169867	0 h	0.169778
525	G-OH	stained	DHP	0.1705	0 h	0.170889
526	G-OH	stained	DHP	0.1723	0 h	0.172022
527	G-OH	stained	DHP	0.173267	0 h	0.173522
528	G-OH	stained	DHP	0.175	0 h	0.174478
529	G-OH	stained	DHP	0.175167	0 h	0.175111
530	G-OH	stained	DHP	0.175167	0 h	0.1759
531	G-OH	stained	DHP	0.177367	0 h	0.176556
532	G-OH	stained	DHP	0.177133	0 h	0.177211
533	G-OH	stained	DHP	0.177133	0 h	0.177944
534	G-OH	stained	DHP	0.179567	0 h	0.1793
535	G-OH	stained	DHP	0.1812	0 h	0.180833
536	G-OH	stained	DHP	0.181733	0 h	0.181922
537	G-OH	stained	DHP	0.182833	0 h	0.183011
538	G-OH	stained	DHP	0.184467	0 h	0.184344
539	G-OH	stained	DHP	0.185733	0 h	0.185067
540	G-OH	stained	DHP	0.185	0 h	0.185467
541	G-OH	stained	DHP	0.185667	0 h	0.186378
542	G-OH	stained	DHP	0.188467	0 h	0.188422
543	G-OH	stained	DHP	0.191133	0 h	0.190989
544	G-OH	stained	DHP	0.193367	0 h	0.1931
545	G-OH	stained	DHP	0.1948	0 h	0.194533
546	G-OH	stained	DHP	0.195433	0 h	0.195567
547	G-OH	stained	DHP	0.196467	0 h	0.196878
548	G-OH	stained	DHP	0.198733	0 h	0.198589
549	G-OH	stained	DHP	0.200567	0 h	0.200233
550	G-OH	stained	DHP	0.2014	0 h	0.200978
551	G-OH	stained	DHP	0.200967	0 h	0.201233
552	G-OH	stained	DHP	0.201333	0 h	0.201344
553	G-OH	stained	DHP	0.201733	0 h	0.202167
554	G-OH	stained	DHP	0.203433	0 h	0.203878
555	G-OH	stained	DHP	0.206467	0 h	0.205844
556	G-OH	stained	DHP	0.207633	0 h	0.206867
557	G-OH	stained	DHP	0.2065	0 h	0.206644
558	G-OH	stained	DHP	0.2058	0 h	0.206422
559	G-OH	stained	DHP	0.206967	0 h	0.206589
560	G-OH	stained	DHP	0.207	0 h	0.2065
561	G-OH	stained	DHP	0.205533	0 h	0.205733
562	G-OH	stained	DHP	0.204667	0 h	0.205278
563	G-OH	stained	DHP	0.205633	0 h	0.205256
564	G-OH	stained	DHP	0.205467	0 h	0.204711
565	G-OH	stained	DHP	0.203033	0 h	0.203289
566	G-OH	stained	DHP	0.201367	0 h	0.201656
567	G-OH	stained	DHP	0.200567	0 h	0.201133
568	G-OH	stained	DHP	0.201467	0 h	0.200989
569	G-OH	stained	DHP	0.200933	0 h	0.200222
570	G-OH	stained	DHP	0.198267	0 h	0.198544
571	G-OH	stained	DHP	0.196433	0 h	0.196667
572	G-OH	stained	DHP	0.1953	0 h	0.195233
573	G-OH	stained	DHP	0.193967	0 h	0.193478
574	G-OH	stained	DHP	0.191167	0 h	0.190889
575	G-OH	stained	DHP	0.187533	0 h	0.187922
576	G-OH	stained	DHP	0.185067	0 h	0.185244
577	G-OH	stained	DHP	0.183133	0 h	0.182356
578	G-OH	stained	DHP	0.178867	0 h	0.179389
579	G-OH	stained	DHP	0.176167	0 h	0.1765
580	G-OH	stained	DHP	0.174467	0 h	0.173511
581	G-OH	stained	DHP	0.1699	0 h	0.170222
582	G-OH	stained	DHP	0.1663	0 h	0.166478
583	G-OH	stained	DHP	0.163233	0 h	0.162933
584	G-OH	stained	DHP	0.159267	0 h	0.159567
585	G-OH	stained	DHP	0.1562	0 h	0.155911
586	G-OH	stained	DHP	0.152267	0 h	0.151678
587	G-OH	stained	DHP	0.146567	0 h	0.146289
588	G-OH	stained	DHP	0.140033	0 h	0.140822
589	G-OH	stained	DHP	0.135867	0 h	0.1368
590	G-OH	stained	DHP	0.1345	0 h	0.134011
591	G-OH	stained	DHP	0.131667	0 h	0.130933
592	G-OH	stained	DHP	0.126633	0 h	0.126567
593	G-OH	stained	DHP	0.1214	0 h	0.121756
594	G-OH	stained	DHP	0.117233	0 h	0.117444
595	G-OH	stained	DHP	0.1137	0 h	0.113422
596	G-OH	stained	DHP	0.109333	0 h	0.109378
597	G-OH	stained	DHP	0.1051	0 h	0.105667
598	G-OH	stained	DHP	0.102567	0 h	0.102389
599	G-OH	stained	DHP	0.0995	0 h	0.0985667
600	G-OH	stained	DHP	0.0936333	0 h	0.0940222
601	G-OH	stained	DHP	0.0889333	0 h	0.0896222
602	G-OH	stained	DHP	0.0863	0 h	0.0862111
603	G-OH	stained	DHP	0.0834	0 h	0.0834111
604	G-OH	stained	DHP	0.0805333	0 h	0.0800444
605	G-OH	stained	DHP	0.0762	0 h	0.0757222
606	G-OH	stained	DHP	0.0704333	0 h	0.0712444
607	G-OH	stained	DHP	0.0671	0 h	0.0679111
608	G-OH	stained	DHP	0.0662	0 h	0.0654889
609	G-OH	stained	DHP	0.0631667	0 h	0.0625222
610	G-OH	stained	DHP	0.0582	0 h	0.0581889
611	G-OH	stained	DHP	0.0532	0 h	0.0539444
612	G-OH	stained	DHP	0.0504333	0 h	0.0503333
613	G-OH	stained	DHP	0.0473667	0 h	0.0472778
614	G-OH	stained	DHP	0.0440333	0 h	0.0448778
615	G-OH	stained	DHP	0.0432333	0 h	0.0423111
616	G-OH	stained	DHP	0.0396667	0 h	0.04
617	G-OH	stained	DHP	0.0371	0 h	0.0378111
618	G-OH	stained	DHP	0.0366667	0 h	0.0356778
619	G-OH	stained	DHP	0.0332667	0 h	0.0332444
620	G-OH	stained	DHP	0.0298	0 h	0.0309
621	G-OH	stained	DHP	0.0296333	0 h	0.0295556
622	G-OH	stained	DHP	0.0292333	0 h	0.0290333
623	G-OH	stained	DHP	0.0282333	0 h	0.0281667
624	G-OH	stained	DHP	0.0270333	0 h	0.0265222
625	G-OH	stained	DHP	0.0243	0 h	0.0246333
626	G-OH	stained	DHP	0.0225667	0 h	0.0227222
627	G-OH	stained	DHP	0.0213	0 h	0.0211778
628	G-OH	stained	DHP	0.0196667	0 h	0.0195778
629	G-OH	stained	DHP	0.0177667	0 h	0.0176778
630	G-OH	stained	DHP	0.0156	0 h	0.0163556
631	G-OH	stained	DHP	0.0157	0 h	0.0157556
632	G-OH	stained	DHP	0.0159667	0 h	0.0151
633	G-OH	stained	DHP	0.0136333	0 h	0.0139778
634	G-OH	stained	DHP	0.0123333	0 h	0.0122333
635	G-OH	stained	DHP	0.0107333	0 h	0.0102556
636	G-OH	stained	DHP	0.0077	0 h	0.00796667
637	G-OH	stained	DHP	0.00546667	0 h	0.00613333
638	G-OH	stained	DHP	0.00523333	0 h	0.0059
639	G-OH	stained	DHP	0.007	0 h	0.00662222
640	G-OH	stained	DHP	0.00763333	0 h	0.0066
641	G-OH	stained	DHP	0.00516667	0 h	0.00523333
642	G-OH	stained	DHP	0.0029	0 h	0.00442222
643	G-OH	stained	DHP	0.0052	0 h	0.00497778
644	G-OH	stained	DHP	0.00683333	0 h	0.00618889
645	G-OH	stained	DHP	0.00653333	0 h	0.00668889
646	G-OH	stained	DHP	0.0067	0 h	0.00578889
647	G-OH	stained	DHP	0.00413333	0 h	0.00422222
648	G-OH	stained	DHP	0.00183333	0 h	0.00263333
649	G-OH	stained	DHP	0.00193333	0 h	0.00195556
650	G-OH	stained	DHP	0.0021	0 h	0.00144444
651	G-OH	stained	DHP	0.0003	0 h	0.000344444
652	G-OH	stained	DHP	-0.00136667	0 h	-0.000666667
653	G-OH	stained	DHP	-0.000933333	0 h	-0.00118889
654	G-OH	stained	DHP	-0.00126667	0 h	-0.00123333
655	G-OH	stained	DHP	-0.0015	0 h	-0.000877778
656	G-OH	stained	DHP	0.000133333	0 h	7.77778e-05
657	G-OH	stained	DHP	0.0016	0 h	0.00107778
658	G-OH	stained	DHP	0.0015	0 h	0.000755556
659	G-OH	stained	DHP	-0.000833333	0 h	-0.000377778
660	G-OH	stained	DHP	-0.0018	0 h	-0.00142222
661	G-OH	stained	DHP	-0.00163333	0 h	-0.00165556
662	G-OH	stained	DHP	-0.00153333	0 h	-0.00113333
663	G-OH	stained	DHP	-0.000233333	0 h	-0.000622222
664	G-OH	stained	DHP	-0.0001	0 h	-0.000666667
665	G-OH	stained	DHP	-0.00166667	0 h	-0.00152222
666	G-OH	stained	DHP	-0.0028	0 h	-0.00244444
667	G-OH	stained	DHP	-0.00286667	0 h	-0.00257778
668	G-OH	stained	DHP	-0.00206667	0 h	-0.0017
669	G-OH	stained	DHP	-0.000166667	0 h	1.11111e-05
670	G-OH	stained	DHP	0.00226667	0 h	0.00145556
671	G-OH	stained	DHP	0.00226667	0 h	0.00155556
672	G-OH	stained	DHP	0.000133333	0 h	0.000688889
673	G-OH	stained	DHP	-0.000333333	0 h	0.0001
674	G-OH	stained	DHP	0.0005	0 h	0.0007
675	G-OH	stained	DHP	0.00193333	0 h	0.00128889
676	G-OH	stained	DHP	0.00143333	0 h	0.00114444
677	G-OH	stained	DHP	6.66667e-05	0 h	0.000688889
678	G-OH	stained	DHP	0.000566667	0 h	0.000388889
679	G-OH	stained	DHP	0.000533333	0 h	0.000388889
680	G-OH	stained	DHP	6.66667e-05	0 h	0.000233333
681	G-OH	stained	DHP	0.0001	0 h	-0.0006
682	G-OH	stained	DHP	-0.00196667	0 h	-0.002
683	G-OH	stained	DHP	-0.00413333	0 h	-0.00304444
684	G-OH	stained	DHP	-0.00303333	0 h	-0.00297778
685	G-OH	stained	DHP	-0.00176667	0 h	-0.00205556
686	G-OH	stained	DHP	-0.00136667	0 h	-0.00157778
687	G-OH	stained	DHP	-0.0016	0 h	-0.0021
688	G-OH	stained	DHP	-0.00333333	0 h	-0.0027
689	G-OH	stained	DHP	-0.00316667	0 h	-0.00327778
690	G-OH	stained	DHP	-0.00333333	0 h	-0.00322222
691	G-OH	stained	DHP	-0.00316667	0 h	-0.003
692	G-OH	stained	DHP	-0.0025	0 h	-0.00283333
693	G-OH	stained	DHP	-0.00283333	0 h	-0.00235556
694	G-OH	stained	DHP	-0.00173333	0 h	-0.00201111
695	G-OH	stained	DHP	-0.00146667	0 h	-0.000655556
696	G-OH	stained	DHP	0.00123333	0 h	0.000622222
697	G-OH	stained	DHP	0.0021	0 h	0.00147778
698	G-OH	stained	DHP	0.0011	0 h	0.00165556
699	G-OH	stained	DHP	0.00176667	0 h	0.000955556
700	G-OH	stained	DHP	0	0 h	0.0833056
200	G-CHO	unstained	DHP	0.24815	0 h	0.1469
201	G-CHO	unstained	DHP	0.19255	0 h	0.171133
202	G-CHO	unstained	DHP	0.0727	0 h	0.0135833
203	G-CHO	unstained	DHP	-0.2245	0 h	-0.0961333
204	G-CHO	unstained	DHP	-0.1366	0 h	-0.13065
205	G-CHO	unstained	DHP	-0.03085	0 h	0.175417
206	G-CHO	unstained	DHP	0.6937	0 h	0.536317
207	G-CHO	unstained	DHP	0.9461	0 h	0.900783
208	G-CHO	unstained	DHP	1.06255	0 h	0.929517
209	G-CHO	unstained	DHP	0.7799	0 h	0.72105
210	G-CHO	unstained	DHP	0.3207	0 h	0.473583
211	G-CHO	unstained	DHP	0.32015	0 h	0.372272
212	G-CHO	unstained	DHP	0.475967	0 h	0.448556
213	G-CHO	unstained	DHP	0.54955	0 h	0.686606
214	G-CHO	unstained	DHP	1.0343	0 h	0.745933
215	G-CHO	unstained	DHP	0.65395	0 h	0.762739
216	G-CHO	unstained	DHP	0.599967	0 h	0.668039
217	G-CHO	unstained	DHP	0.7502	0 h	0.669356
218	G-CHO	unstained	DHP	0.6579	0 h	0.697389
219	G-CHO	unstained	DHP	0.684067	0 h	0.7289
220	G-CHO	unstained	DHP	0.844733	0 h	0.765811
221	G-CHO	unstained	DHP	0.768633	0 h	0.74
222	G-CHO	unstained	DHP	0.606633	0 h	0.679211
223	G-CHO	unstained	DHP	0.662367	0 h	0.719778
224	G-CHO	unstained	DHP	0.890333	0 h	0.820733
225	G-CHO	unstained	DHP	0.9095	0 h	0.867544
226	G-CHO	unstained	DHP	0.8028	0 h	0.867722
227	G-CHO	unstained	DHP	0.890867	0 h	0.856467
228	G-CHO	unstained	DHP	0.875733	0 h	0.866822
229	G-CHO	unstained	DHP	0.833867	0 h	0.905267
230	G-CHO	unstained	DHP	1.0062	0 h	0.965939
231	G-CHO	unstained	DHP	1.05775	0 h	1.00926
232	G-CHO	unstained	DHP	0.963833	0 h	0.974178
233	G-CHO	unstained	DHP	0.90095	0 h	0.918144
234	G-CHO	unstained	DHP	0.88965	0 h	1.02947
235	G-CHO	unstained	DHP	1.2978	0 h	1.13728
236	G-CHO	unstained	DHP	1.2244	0 h	1.15678
237	G-CHO	unstained	DHP	0.948133	0 h	1.04104
238	G-CHO	unstained	DHP	0.9506	0 h	1.01348
239	G-CHO	unstained	DHP	1.1417	0 h	1.0968
240	G-CHO	unstained	DHP	1.1981	0 h	1.15139
241	G-CHO	unstained	DHP	1.11437	0 h	1.16377
242	G-CHO	unstained	DHP	1.17883	0 h	1.13528
243	G-CHO	unstained	DHP	1.11263	0 h	1.10692
244	G-CHO	unstained	DHP	1.0293	0 h	1.06311
245	G-CHO	unstained	DHP	1.0474	0 h	1.04789
246	G-CHO	unstained	DHP	1.06697	0 h	1.06054
247	G-CHO	unstained	DHP	1.06727	0 h	1.10141
248	G-CHO	unstained	DHP	1.17	0 h	1.16348
249	G-CHO	unstained	DHP	1.25317	0 h	1.21629
250	G-CHO	unstained	DHP	1.2257	0 h	1.2114
251	G-CHO	unstained	DHP	1.15533	0 h	1.26577
252	G-CHO	unstained	DHP	1.41627	0 h	1.32709
253	G-CHO	unstained	DHP	1.40967	0 h	1.33374
254	G-CHO	unstained	DHP	1.1753	0 h	1.26794
255	G-CHO	unstained	DHP	1.21887	0 h	1.19751
256	G-CHO	unstained	DHP	1.19837	0 h	1.24141
257	G-CHO	unstained	DHP	1.307	0 h	1.27396
258	G-CHO	unstained	DHP	1.3165	0 h	1.31146
259	G-CHO	unstained	DHP	1.31087	0 h	1.32111
260	G-CHO	unstained	DHP	1.33597	0 h	1.30417
261	G-CHO	unstained	DHP	1.26567	0 h	1.27604
262	G-CHO	unstained	DHP	1.2265	0 h	1.22887
263	G-CHO	unstained	DHP	1.19443	0 h	1.20701
264	G-CHO	unstained	DHP	1.2001	0 h	1.20931
265	G-CHO	unstained	DHP	1.2334	0 h	1.23766
266	G-CHO	unstained	DHP	1.27947	0 h	1.28372
267	G-CHO	unstained	DHP	1.3383	0 h	1.3263
268	G-CHO	unstained	DHP	1.36113	0 h	1.33001
269	G-CHO	unstained	DHP	1.2906	0 h	1.28711
270	G-CHO	unstained	DHP	1.2096	0 h	1.25086
271	G-CHO	unstained	DHP	1.25237	0 h	1.22801
272	G-CHO	unstained	DHP	1.22207	0 h	1.20804
273	G-CHO	unstained	DHP	1.1497	0 h	1.23727
274	G-CHO	unstained	DHP	1.34003	0 h	1.29123
275	G-CHO	unstained	DHP	1.38397	0 h	1.35417
276	G-CHO	unstained	DHP	1.3385	0 h	1.3827
277	G-CHO	unstained	DHP	1.42563	0 h	1.38606
278	G-CHO	unstained	DHP	1.39403	0 h	1.40267
279	G-CHO	unstained	DHP	1.38833	0 h	1.41511
280	G-CHO	unstained	DHP	1.46297	0 h	1.43638
281	G-CHO	unstained	DHP	1.45783	0 h	1.41515
282	G-CHO	unstained	DHP	1.32465	0 h	1.36941
283	G-CHO	unstained	DHP	1.32575	0 h	1.38131
284	G-CHO	unstained	DHP	1.49353	0 h	1.45444
285	G-CHO	unstained	DHP	1.54403	0 h	1.5009
286	G-CHO	unstained	DHP	1.46513	0 h	1.53203
287	G-CHO	unstained	DHP	1.58693	0 h	1.56439
288	G-CHO	unstained	DHP	1.6411	0 h	1.59227
289	G-CHO	unstained	DHP	1.54877	0 h	1.56683
290	G-CHO	unstained	DHP	1.51063	0 h	1.49858
291	G-CHO	unstained	DHP	1.43633	0 h	1.49844
292	G-CHO	unstained	DHP	1.54837	0 h	1.59901
293	G-CHO	unstained	DHP	1.81233	0 h	1.69229
294	G-CHO	unstained	DHP	1.71617	0 h	1.6863
295	G-CHO	unstained	DHP	1.5304	0 h	1.59624
296	G-CHO	unstained	DHP	1.54217	0 h	1.65109
297	G-CHO	unstained	DHP	1.8807	0 h	1.84409
298	G-CHO	unstained	DHP	2.1094	0 h	1.88847
299	G-CHO	unstained	DHP	1.6753	0 h	1.82828
300	G-CHO	unstained	DHP	1.70013	0 h	1.7471
301	G-CHO	unstained	DHP	1.86587	0 h	1.78046
302	G-CHO	unstained	DHP	1.77537	0 h	1.76223
303	G-CHO	unstained	DHP	1.64547	0 h	1.73671
304	G-CHO	unstained	DHP	1.7893	0 h	1.78841
305	G-CHO	unstained	DHP	1.93047	0 h	1.88562
306	G-CHO	unstained	DHP	1.9371	0 h	1.92467
307	G-CHO	unstained	DHP	1.90643	0 h	1.91954
308	G-CHO	unstained	DHP	1.9151	0 h	1.93364
309	G-CHO	unstained	DHP	1.9794	0 h	1.93777
310	G-CHO	unstained	DHP	1.9188	0 h	1.93436
311	G-CHO	unstained	DHP	1.90487	0 h	1.90669
312	G-CHO	unstained	DHP	1.8964	0 h	1.98601
313	G-CHO	unstained	DHP	2.15677	0 h	2.05052
314	G-CHO	unstained	DHP	2.0984	0 h	2.00047
315	G-CHO	unstained	DHP	1.74625	0 h	1.91131
316	G-CHO	unstained	DHP	1.88927	0 h	1.84695
317	G-CHO	unstained	DHP	1.90533	0 h	1.94526
318	G-CHO	unstained	DHP	2.04117	0 h	2.02834
319	G-CHO	unstained	DHP	2.13853	0 h	2.1531
320	G-CHO	unstained	DHP	2.2796	0 h	2.158
321	G-CHO	unstained	DHP	NA	0 h	2.16289
322	G-CHO	unstained	DHP	2.21265	0 h	2.16779
323	G-CHO	unstained	DHP	2.2091	0 h	2.17268
324	G-CHO	unstained	DHP	2.0963	0 h	2.08939
325	G-CHO	unstained	DHP	1.96277	0 h	2.02881
326	G-CHO	unstained	DHP	2.02737	0 h	2.02503
327	G-CHO	unstained	DHP	2.08497	0 h	2.02616
328	G-CHO	unstained	DHP	1.96615	0 h	2.03001
329	G-CHO	unstained	DHP	2.0389	0 h	1.97045
330	G-CHO	unstained	DHP	1.9063	0 h	1.93482
331	G-CHO	unstained	DHP	1.85925	0 h	1.92603
332	G-CHO	unstained	DHP	2.01253	0 h	1.89519
333	G-CHO	unstained	DHP	1.8138	0 h	1.83558
334	G-CHO	unstained	DHP	1.6804	0 h	1.96745
335	G-CHO	unstained	DHP	2.40815	0 h	2.18893
336	G-CHO	unstained	DHP	2.47825	0 h	2.33503
337	G-CHO	unstained	DHP	2.1187	0 h	2.22058
338	G-CHO	unstained	DHP	NA	0 h	2.10613
339	G-CHO	unstained	DHP	1.7617	0 h	1.99167
340	G-CHO	unstained	DHP	1.8323	0 h	1.87722
341	G-CHO	unstained	DHP	2.03765	0 h	2.04372
342	G-CHO	unstained	DHP	2.2612	0 h	2.1753
343	G-CHO	unstained	DHP	2.22705	0 h	2.19897
344	G-CHO	unstained	DHP	2.10867	0 h	2.10587
345	G-CHO	unstained	DHP	1.9819	0 h	2.05824
346	G-CHO	unstained	DHP	2.08415	0 h	2.03162
347	G-CHO	unstained	DHP	2.0288	0 h	2.06115
348	G-CHO	unstained	DHP	2.0705	0 h	2.09908
349	G-CHO	unstained	DHP	2.19795	0 h	2.13923
350	G-CHO	unstained	DHP	2.14925	0 h	2.15929
351	G-CHO	unstained	DHP	2.13067	0 h	2.14702
352	G-CHO	unstained	DHP	2.16113	0 h	2.14457
353	G-CHO	unstained	DHP	2.1419	0 h	2.14452
354	G-CHO	unstained	DHP	2.13053	0 h	2.14351
355	G-CHO	unstained	DHP	2.1581	0 h	2.15078
356	G-CHO	unstained	DHP	2.1637	0 h	2.17242
357	G-CHO	unstained	DHP	2.19547	0 h	2.19752
358	G-CHO	unstained	DHP	2.2334	0 h	2.2229
359	G-CHO	unstained	DHP	2.23983	0 h	2.24716
360	G-CHO	unstained	DHP	2.26823	0 h	2.23801
361	G-CHO	unstained	DHP	2.20597	0 h	2.1914
362	G-CHO	unstained	DHP	2.1	0 h	2.13651
363	G-CHO	unstained	DHP	2.10357	0 h	2.11989
364	G-CHO	unstained	DHP	2.1561	0 h	2.14117
365	G-CHO	unstained	DHP	2.16383	0 h	2.16041
366	G-CHO	unstained	DHP	2.1613	0 h	2.16459
367	G-CHO	unstained	DHP	2.16863	0 h	2.15206
368	G-CHO	unstained	DHP	2.12623	0 h	2.14231
369	G-CHO	unstained	DHP	2.13207	0 h	2.13396
370	G-CHO	unstained	DHP	2.14357	0 h	2.12833
371	G-CHO	unstained	DHP	2.10937	0 h	2.11332
372	G-CHO	unstained	DHP	2.08703	0 h	2.08353
373	G-CHO	unstained	DHP	2.0542	0 h	2.06948
374	G-CHO	unstained	DHP	2.0672	0 h	2.05919
375	G-CHO	unstained	DHP	2.05617	0 h	2.04744
376	G-CHO	unstained	DHP	2.01897	0 h	2.0251
377	G-CHO	unstained	DHP	2.00017	0 h	2.00167
378	G-CHO	unstained	DHP	1.98587	0 h	1.9916
379	G-CHO	unstained	DHP	1.98877	0 h	1.9777
380	G-CHO	unstained	DHP	1.95847	0 h	1.95412
381	G-CHO	unstained	DHP	1.91513	0 h	1.92339
382	G-CHO	unstained	DHP	1.89657	0 h	1.8996
383	G-CHO	unstained	DHP	1.8871	0 h	1.88222
384	G-CHO	unstained	DHP	1.863	0 h	1.85378
385	G-CHO	unstained	DHP	1.81123	0 h	1.8112
386	G-CHO	unstained	DHP	1.75937	0 h	1.77161
387	G-CHO	unstained	DHP	1.74423	0 h	1.74104
388	G-CHO	unstained	DHP	1.71953	0 h	1.71533
389	G-CHO	unstained	DHP	1.68223	0 h	1.68237
390	G-CHO	unstained	DHP	1.64533	0 h	1.64247
391	G-CHO	unstained	DHP	1.59983	0 h	1.60308
392	G-CHO	unstained	DHP	1.56407	0 h	1.5657
393	G-CHO	unstained	DHP	1.5332	0 h	1.53114
394	G-CHO	unstained	DHP	1.49617	0 h	1.4932
395	G-CHO	unstained	DHP	1.45023	0 h	1.44702
396	G-CHO	unstained	DHP	1.39467	0 h	1.39928
397	G-CHO	unstained	DHP	1.35293	0 h	1.35463
398	G-CHO	unstained	DHP	1.3163	0 h	1.31066
399	G-CHO	unstained	DHP	1.26273	0 h	1.26352
400	G-CHO	unstained	DHP	1.21153	0 h	1.21617
401	G-CHO	unstained	DHP	1.17423	0 h	1.17507
402	G-CHO	unstained	DHP	1.13943	0 h	1.13598
403	G-CHO	unstained	DHP	1.09427	0 h	1.09316
404	G-CHO	unstained	DHP	1.04577	0 h	1.04638
405	G-CHO	unstained	DHP	0.9991	0 h	1.00251
406	G-CHO	unstained	DHP	0.962667	0 h	0.965544
407	G-CHO	unstained	DHP	0.934867	0 h	0.9323
408	G-CHO	unstained	DHP	0.899367	0 h	0.898033
409	G-CHO	unstained	DHP	0.859867	0 h	0.859567
410	G-CHO	unstained	DHP	0.819467	0 h	0.819989
411	G-CHO	unstained	DHP	0.780633	0 h	0.782422
412	G-CHO	unstained	DHP	0.747167	0 h	0.7462
413	G-CHO	unstained	DHP	0.7108	0 h	0.713078
414	G-CHO	unstained	DHP	0.681267	0 h	0.6816
415	G-CHO	unstained	DHP	0.652733	0 h	0.651922
416	G-CHO	unstained	DHP	0.621767	0 h	0.623878
417	G-CHO	unstained	DHP	0.597133	0 h	0.596889
418	G-CHO	unstained	DHP	0.571767	0 h	0.572422
419	G-CHO	unstained	DHP	0.548367	0 h	0.5477
420	G-CHO	unstained	DHP	0.522967	0 h	0.522778
421	G-CHO	unstained	DHP	0.497	0 h	0.498167
422	G-CHO	unstained	DHP	0.474533	0 h	0.474011
423	G-CHO	unstained	DHP	0.4505	0 h	0.450922
424	G-CHO	unstained	DHP	0.427733	0 h	0.429133
425	G-CHO	unstained	DHP	0.409167	0 h	0.411022
426	G-CHO	unstained	DHP	0.396167	0 h	0.395933
427	G-CHO	unstained	DHP	0.382467	0 h	0.381
428	G-CHO	unstained	DHP	0.364367	0 h	0.364456
429	G-CHO	unstained	DHP	0.346533	0 h	0.346889
430	G-CHO	unstained	DHP	0.329767	0 h	0.330822
431	G-CHO	unstained	DHP	0.316167	0 h	0.316278
432	G-CHO	unstained	DHP	0.3029	0 h	0.301933
433	G-CHO	unstained	DHP	0.286733	0 h	0.286867
434	G-CHO	unstained	DHP	0.270967	0 h	0.270944
435	G-CHO	unstained	DHP	0.255133	0 h	0.256056
436	G-CHO	unstained	DHP	0.242067	0 h	0.243233
437	G-CHO	unstained	DHP	0.2325	0 h	0.232756
438	G-CHO	unstained	DHP	0.2237	0 h	0.223422
439	G-CHO	unstained	DHP	0.214067	0 h	0.214211
440	G-CHO	unstained	DHP	0.204867	0 h	0.204911
441	G-CHO	unstained	DHP	0.1958	0 h	0.195133
442	G-CHO	unstained	DHP	0.184733	0 h	0.185944
443	G-CHO	unstained	DHP	0.1773	0 h	0.177489
444	G-CHO	unstained	DHP	0.170433	0 h	0.169044
445	G-CHO	unstained	DHP	0.1594	0 h	0.160411
446	G-CHO	unstained	DHP	0.1514	0 h	0.152078
447	G-CHO	unstained	DHP	0.145433	0 h	0.144889
448	G-CHO	unstained	DHP	0.137833	0 h	0.137411
449	G-CHO	unstained	DHP	0.128967	0 h	0.130033
450	G-CHO	unstained	DHP	0.1233	0 h	0.1234
451	G-CHO	unstained	DHP	0.117933	0 h	0.117622
452	G-CHO	unstained	DHP	0.111633	0 h	0.112211
453	G-CHO	unstained	DHP	0.107067	0 h	0.106278
454	G-CHO	unstained	DHP	0.100133	0 h	0.100844
455	G-CHO	unstained	DHP	0.0953333	0 h	0.0956889
456	G-CHO	unstained	DHP	0.0916	0 h	0.0903111
457	G-CHO	unstained	DHP	0.084	0 h	0.0845333
458	G-CHO	unstained	DHP	0.078	0 h	0.0802222
459	G-CHO	unstained	DHP	0.0786667	0 h	0.0783444
460	G-CHO	unstained	DHP	0.0783667	0 h	0.0769667
461	G-CHO	unstained	DHP	0.0738667	0 h	0.074
462	G-CHO	unstained	DHP	0.0697667	0 h	0.0696
463	G-CHO	unstained	DHP	0.0651667	0 h	0.0653778
464	G-CHO	unstained	DHP	0.0612	0 h	0.0624222
465	G-CHO	unstained	DHP	0.0609	0 h	0.0607
466	G-CHO	unstained	DHP	0.06	0 h	0.0589333
467	G-CHO	unstained	DHP	0.0559	0 h	0.0556
468	G-CHO	unstained	DHP	0.0509	0 h	0.0519778
469	G-CHO	unstained	DHP	0.0491333	0 h	0.0492333
470	G-CHO	unstained	DHP	0.0476667	0 h	0.0466556
471	G-CHO	unstained	DHP	0.0431667	0 h	0.0436
472	G-CHO	unstained	DHP	0.0399667	0 h	0.0409556
473	G-CHO	unstained	DHP	0.0397333	0 h	0.0394889
474	G-CHO	unstained	DHP	0.0387667	0 h	0.0379
475	G-CHO	unstained	DHP	0.0352	0 h	0.0360444
476	G-CHO	unstained	DHP	0.0341667	0 h	0.0347889
477	G-CHO	unstained	DHP	0.035	0 h	0.0344444
478	G-CHO	unstained	DHP	0.0341667	0 h	0.0342556
479	G-CHO	unstained	DHP	0.0336	0 h	0.0333
480	G-CHO	unstained	DHP	0.0321333	0 h	0.0319
481	G-CHO	unstained	DHP	0.0299667	0 h	0.0305444
482	G-CHO	unstained	DHP	0.0295333	0 h	0.0295333
483	G-CHO	unstained	DHP	0.0291	0 h	0.0292333
484	G-CHO	unstained	DHP	0.0290667	0 h	0.0285889
485	G-CHO	unstained	DHP	0.0276	0 h	0.0274
486	G-CHO	unstained	DHP	0.0255333	0 h	0.0258
487	G-CHO	unstained	DHP	0.0242667	0 h	0.0240111
488	G-CHO	unstained	DHP	0.0222333	0 h	0.0234222
489	G-CHO	unstained	DHP	0.0237667	0 h	0.0234778
490	G-CHO	unstained	DHP	0.0244333	0 h	0.0235556
491	G-CHO	unstained	DHP	0.0224667	0 h	0.0228778
492	G-CHO	unstained	DHP	0.0217333	0 h	0.0216
493	G-CHO	unstained	DHP	0.0206	0 h	0.0214889
494	G-CHO	unstained	DHP	0.0221333	0 h	0.0219333
495	G-CHO	unstained	DHP	0.0230667	0 h	0.0220444
496	G-CHO	unstained	DHP	0.0209333	0 h	0.0212667
497	G-CHO	unstained	DHP	0.0198	0 h	0.0200111
498	G-CHO	unstained	DHP	0.0193	0 h	0.0195333
499	G-CHO	unstained	DHP	0.0195	0 h	0.0196
500	G-CHO	unstained	DHP	0.02	0 h	0.0198556
501	G-CHO	unstained	DHP	0.0200667	0 h	0.0197444
502	G-CHO	unstained	DHP	0.0191667	0 h	0.0188
503	G-CHO	unstained	DHP	0.0171667	0 h	0.0173
504	G-CHO	unstained	DHP	0.0155667	0 h	0.0162667
505	G-CHO	unstained	DHP	0.0160667	0 h	0.0167111
506	G-CHO	unstained	DHP	0.0185	0 h	0.0184889
507	G-CHO	unstained	DHP	0.0209	0 h	0.0201
508	G-CHO	unstained	DHP	0.0209	0 h	0.0202
509	G-CHO	unstained	DHP	0.0188	0 h	0.0189556
510	G-CHO	unstained	DHP	0.0171667	0 h	0.0175889
511	G-CHO	unstained	DHP	0.0168	0 h	0.0170111
512	G-CHO	unstained	DHP	0.0170667	0 h	0.0169444
513	G-CHO	unstained	DHP	0.0169667	0 h	0.0169778
514	G-CHO	unstained	DHP	0.0169	0 h	0.0162444
515	G-CHO	unstained	DHP	0.0148667	0 h	0.0152889
516	G-CHO	unstained	DHP	0.0141	0 h	0.0144
517	G-CHO	unstained	DHP	0.0142333	0 h	0.0141444
518	G-CHO	unstained	DHP	0.0141	0 h	0.0143556
519	G-CHO	unstained	DHP	0.0147333	0 h	0.0145222
520	G-CHO	unstained	DHP	0.0147333	0 h	0.0147333
521	G-CHO	unstained	DHP	0.0147333	0 h	0.0151111
522	G-CHO	unstained	DHP	0.0158667	0 h	0.0158
523	G-CHO	unstained	DHP	0.0168	0 h	0.0156111
524	G-CHO	unstained	DHP	0.0141667	0 h	0.0143556
525	G-CHO	unstained	DHP	0.0121	0 h	0.0135
526	G-CHO	unstained	DHP	0.0142333	0 h	0.0135333
527	G-CHO	unstained	DHP	0.0142667	0 h	0.0135556
528	G-CHO	unstained	DHP	0.0121667	0 h	0.0129667
529	G-CHO	unstained	DHP	0.0124667	0 h	0.0128333
530	G-CHO	unstained	DHP	0.0138667	0 h	0.0133667
531	G-CHO	unstained	DHP	0.0137667	0 h	0.0133
532	G-CHO	unstained	DHP	0.0122667	0 h	0.0127333
533	G-CHO	unstained	DHP	0.0121667	0 h	0.0123222
534	G-CHO	unstained	DHP	0.0125333	0 h	0.0122889
535	G-CHO	unstained	DHP	0.0121667	0 h	0.0120667
536	G-CHO	unstained	DHP	0.0115	0 h	0.0116222
537	G-CHO	unstained	DHP	0.0112	0 h	0.0114444
538	G-CHO	unstained	DHP	0.0116333	0 h	0.0117111
539	G-CHO	unstained	DHP	0.0123	0 h	0.0118778
540	G-CHO	unstained	DHP	0.0117	0 h	0.0114333
541	G-CHO	unstained	DHP	0.0103	0 h	0.0116111
542	G-CHO	unstained	DHP	0.0128333	0 h	0.0127778
543	G-CHO	unstained	DHP	0.0152	0 h	0.0138556
544	G-CHO	unstained	DHP	0.0135333	0 h	0.0137556
545	G-CHO	unstained	DHP	0.0125333	0 h	0.0126111
546	G-CHO	unstained	DHP	0.0117667	0 h	0.0120556
547	G-CHO	unstained	DHP	0.0118667	0 h	0.0118889
548	G-CHO	unstained	DHP	0.0120333	0 h	0.0116889
549	G-CHO	unstained	DHP	0.0111667	0 h	0.0115111
550	G-CHO	unstained	DHP	0.0113333	0 h	0.0114111
551	G-CHO	unstained	DHP	0.0117333	0 h	0.0115444
552	G-CHO	unstained	DHP	0.0115667	0 h	0.0113
553	G-CHO	unstained	DHP	0.0106	0 h	0.0109556
554	G-CHO	unstained	DHP	0.0107	0 h	0.0109778
555	G-CHO	unstained	DHP	0.0116333	0 h	0.0111667
556	G-CHO	unstained	DHP	0.0111667	0 h	0.0110556
557	G-CHO	unstained	DHP	0.0103667	0 h	0.0104778
558	G-CHO	unstained	DHP	0.0099	0 h	0.00963333
559	G-CHO	unstained	DHP	0.00863333	0 h	0.00935556
560	G-CHO	unstained	DHP	0.00953333	0 h	0.00944444
561	G-CHO	unstained	DHP	0.0101667	0 h	0.00924444
562	G-CHO	unstained	DHP	0.00803333	0 h	0.00873333
563	G-CHO	unstained	DHP	0.008	0 h	0.00865556
564	G-CHO	unstained	DHP	0.00993333	0 h	0.00891111
565	G-CHO	unstained	DHP	0.0088	0 h	0.0081
566	G-CHO	unstained	DHP	0.00556667	0 h	0.00627778
567	G-CHO	unstained	DHP	0.00446667	0 h	0.00554444
568	G-CHO	unstained	DHP	0.0066	0 h	0.00613333
569	G-CHO	unstained	DHP	0.00733333	0 h	0.00637778
570	G-CHO	unstained	DHP	0.0052	0 h	0.00618889
571	G-CHO	unstained	DHP	0.00603333	0 h	0.00652222
572	G-CHO	unstained	DHP	0.00833333	0 h	0.00742222
573	G-CHO	unstained	DHP	0.0079	0 h	0.00686667
574	G-CHO	unstained	DHP	0.00436667	0 h	0.00473333
575	G-CHO	unstained	DHP	0.00193333	0 h	0.00321111
576	G-CHO	unstained	DHP	0.00333333	0 h	0.00345556
577	G-CHO	unstained	DHP	0.0051	0 h	0.00474444
578	G-CHO	unstained	DHP	0.0058	0 h	0.00554444
579	G-CHO	unstained	DHP	0.00573333	0 h	0.00541111
580	G-CHO	unstained	DHP	0.0047	0 h	0.00421111
581	G-CHO	unstained	DHP	0.0022	0 h	0.00283333
582	G-CHO	unstained	DHP	0.0016	0 h	0.00248889
583	G-CHO	unstained	DHP	0.00366667	0 h	0.00322222
584	G-CHO	unstained	DHP	0.0044	0 h	0.0044
585	G-CHO	unstained	DHP	0.00513333	0 h	0.00482222
586	G-CHO	unstained	DHP	0.00493333	0 h	0.00448889
587	G-CHO	unstained	DHP	0.0034	0 h	0.00343333
588	G-CHO	unstained	DHP	0.00196667	0 h	0.00187778
589	G-CHO	unstained	DHP	0.000266667	0 h	0.00112222
590	G-CHO	unstained	DHP	0.00113333	0 h	0.0016
591	G-CHO	unstained	DHP	0.0034	0 h	0.0029
592	G-CHO	unstained	DHP	0.00416667	0 h	0.00335556
593	G-CHO	unstained	DHP	0.0025	0 h	0.00263333
594	G-CHO	unstained	DHP	0.00123333	0 h	0.00142222
595	G-CHO	unstained	DHP	0.000533333	0 h	0.000933333
596	G-CHO	unstained	DHP	0.00103333	0 h	0.0012
597	G-CHO	unstained	DHP	0.00203333	0 h	0.0017
598	G-CHO	unstained	DHP	0.00203333	0 h	0.0024
599	G-CHO	unstained	DHP	0.00313333	0 h	0.00275556
600	G-CHO	unstained	DHP	0.0031	0 h	0.0031
601	G-CHO	unstained	DHP	0.00306667	0 h	0.00332222
602	G-CHO	unstained	DHP	0.0038	0 h	0.00326667
603	G-CHO	unstained	DHP	0.00293333	0 h	0.00313333
604	G-CHO	unstained	DHP	0.00266667	0 h	0.00292222
605	G-CHO	unstained	DHP	0.00316667	0 h	0.00234444
606	G-CHO	unstained	DHP	0.0012	0 h	0.00155556
607	G-CHO	unstained	DHP	0.0003	0 h	0.00144444
608	G-CHO	unstained	DHP	0.00283333	0 h	0.00252222
609	G-CHO	unstained	DHP	0.00443333	0 h	0.00357778
610	G-CHO	unstained	DHP	0.00346667	0 h	0.00346667
611	G-CHO	unstained	DHP	0.0025	0 h	0.00288889
612	G-CHO	unstained	DHP	0.0027	0 h	0.00225556
613	G-CHO	unstained	DHP	0.00156667	0 h	0.0016
614	G-CHO	unstained	DHP	0.000533333	0 h	0.00105556
615	G-CHO	unstained	DHP	0.00106667	0 h	0.0007
616	G-CHO	unstained	DHP	0.0005	0 h	0.000766667
617	G-CHO	unstained	DHP	0.000733333	0 h	0.000711111
618	G-CHO	unstained	DHP	0.0009	0 h	0.000544444
619	G-CHO	unstained	DHP	2.89085e-19	0 h	0.000288889
620	G-CHO	unstained	DHP	-3.33333e-05	0 h	0.000633333
621	G-CHO	unstained	DHP	0.00193333	0 h	0.00198889
622	G-CHO	unstained	DHP	0.00406667	0 h	0.0033
623	G-CHO	unstained	DHP	0.0039	0 h	0.00386667
624	G-CHO	unstained	DHP	0.00363333	0 h	0.00347778
625	G-CHO	unstained	DHP	0.0029	0 h	0.00284444
626	G-CHO	unstained	DHP	0.002	0 h	0.00252222
627	G-CHO	unstained	DHP	0.00266667	0 h	0.00266667
628	G-CHO	unstained	DHP	0.00333333	0 h	0.00272222
629	G-CHO	unstained	DHP	0.00216667	0 h	0.00235556
630	G-CHO	unstained	DHP	0.00156667	0 h	0.00208889
631	G-CHO	unstained	DHP	0.00253333	0 h	0.0022
632	G-CHO	unstained	DHP	0.0025	0 h	0.00254444
633	G-CHO	unstained	DHP	0.0026	0 h	0.00241111
634	G-CHO	unstained	DHP	0.00213333	0 h	0.00193333
635	G-CHO	unstained	DHP	0.00106667	0 h	0.00105556
636	G-CHO	unstained	DHP	-3.33333e-05	0 h	-0.000377778
637	G-CHO	unstained	DHP	-0.00216667	0 h	-0.00116667
638	G-CHO	unstained	DHP	-0.0013	0 h	-0.000444444
639	G-CHO	unstained	DHP	0.00213333	0 h	0.00142222
640	G-CHO	unstained	DHP	0.00343333	0 h	0.00242222
641	G-CHO	unstained	DHP	0.0017	0 h	0.00161111
642	G-CHO	unstained	DHP	-0.0003	0 h	0.00101111
643	G-CHO	unstained	DHP	0.00163333	0 h	0.00152222
644	G-CHO	unstained	DHP	0.00323333	0 h	0.00237778
645	G-CHO	unstained	DHP	0.00226667	0 h	0.00261111
646	G-CHO	unstained	DHP	0.00233333	0 h	0.00192222
647	G-CHO	unstained	DHP	0.00116667	0 h	0.00134444
648	G-CHO	unstained	DHP	0.000533333	0 h	0.000877778
649	G-CHO	unstained	DHP	0.000933333	0 h	0.000711111
650	G-CHO	unstained	DHP	0.000666667	0 h	0.0004
651	G-CHO	unstained	DHP	-0.0004	0 h	-0.000222222
652	G-CHO	unstained	DHP	-0.000933333	0 h	-0.000444444
653	G-CHO	unstained	DHP	5.78171e-19	0 h	-0.000355556
654	G-CHO	unstained	DHP	-0.000133333	0 h	-6.66667e-05
655	G-CHO	unstained	DHP	-6.66667e-05	0 h	0.000322222
656	G-CHO	unstained	DHP	0.00116667	0 h	0.00105556
657	G-CHO	unstained	DHP	0.00206667	0 h	0.00177778
658	G-CHO	unstained	DHP	0.0021	0 h	0.00181111
659	G-CHO	unstained	DHP	0.00126667	0 h	0.001
660	G-CHO	unstained	DHP	-0.000366667	0 h	-0.000455556
661	G-CHO	unstained	DHP	-0.00226667	0 h	-0.00155556
662	G-CHO	unstained	DHP	-0.00203333	0 h	-0.00148889
663	G-CHO	unstained	DHP	-0.000166667	0 h	-6.66667e-05
664	G-CHO	unstained	DHP	0.002	0 h	0.00146667
665	G-CHO	unstained	DHP	0.00256667	0 h	0.00141111
666	G-CHO	unstained	DHP	-0.000333333	0 h	-6.66667e-05
667	G-CHO	unstained	DHP	-0.00243333	0 h	-0.00184444
668	G-CHO	unstained	DHP	-0.00276667	0 h	-0.00248889
669	G-CHO	unstained	DHP	-0.00226667	0 h	-0.00187778
670	G-CHO	unstained	DHP	-0.0006	0 h	-0.000455556
671	G-CHO	unstained	DHP	0.0015	0 h	0.000488889
672	G-CHO	unstained	DHP	0.000566667	0 h	0.000811111
673	G-CHO	unstained	DHP	0.000366667	0 h	0.001
674	G-CHO	unstained	DHP	0.00206667	0 h	0.00218889
675	G-CHO	unstained	DHP	0.00413333	0 h	0.00326667
676	G-CHO	unstained	DHP	0.0036	0 h	0.00252222
677	G-CHO	unstained	DHP	-0.000166667	0 h	0.00132222
678	G-CHO	unstained	DHP	0.000533333	0 h	0.000877778
679	G-CHO	unstained	DHP	0.00226667	0 h	0.00194444
680	G-CHO	unstained	DHP	0.00303333	0 h	0.00245556
681	G-CHO	unstained	DHP	0.00206667	0 h	0.00197778
682	G-CHO	unstained	DHP	0.000833333	0 h	0.000377778
683	G-CHO	unstained	DHP	-0.00176667	0 h	-0.0017
684	G-CHO	unstained	DHP	-0.00416667	0 h	-0.00308889
685	G-CHO	unstained	DHP	-0.00333333	0 h	-0.00344444
686	G-CHO	unstained	DHP	-0.00283333	0 h	-0.00293333
687	G-CHO	unstained	DHP	-0.00263333	0 h	-0.00283333
688	G-CHO	unstained	DHP	-0.00303333	0 h	-0.00266667
689	G-CHO	unstained	DHP	-0.00233333	0 h	-0.00285556
690	G-CHO	unstained	DHP	-0.0032	0 h	-0.00266667
691	G-CHO	unstained	DHP	-0.00246667	0 h	-0.00317778
692	G-CHO	unstained	DHP	-0.00386667	0 h	-0.00376667
693	G-CHO	unstained	DHP	-0.00496667	0 h	-0.00383333
694	G-CHO	unstained	DHP	-0.00266667	0 h	-0.00341111
695	G-CHO	unstained	DHP	-0.0026	0 h	-0.00138889
696	G-CHO	unstained	DHP	0.0011	0 h	0.000911111
697	G-CHO	unstained	DHP	0.00423333	0 h	0.00214444
698	G-CHO	unstained	DHP	0.0011	0 h	0.0021
699	G-CHO	unstained	DHP	0.000966667	0 h	0.000688889
700	G-CHO	unstained	DHP	0	0 h	0.108156
200	G-CHO	stained	DHP	0.3235	0 h	0.2967
201	G-CHO	stained	DHP	0.5666	0 h	0.478733
202	G-CHO	stained	DHP	0.5461	0 h	0.3918
203	G-CHO	stained	DHP	0.0627	0 h	0.225122
204	G-CHO	stained	DHP	0.0665667	0 h	0.222244
205	G-CHO	stained	DHP	0.537467	0 h	0.583294
206	G-CHO	stained	DHP	1.14585	0 h	0.64859
207	G-CHO	stained	DHP	NA	0 h	0.713885
208	G-CHO	stained	DHP	NA	0 h	0.77918
209	G-CHO	stained	DHP	NA	0 h	0.844476
210	G-CHO	stained	DHP	NA	0 h	0.909771
211	G-CHO	stained	DHP	NA	0 h	0.975066
212	G-CHO	stained	DHP	NA	0 h	1.04036
213	G-CHO	stained	DHP	1.1264	0 h	1.10566
214	G-CHO	stained	DHP	NA	0 h	1.17095
215	G-CHO	stained	DHP	NA	0 h	1.23625
216	G-CHO	stained	DHP	NA	0 h	1.30154
217	G-CHO	stained	DHP	1.5288	0 h	1.36684
218	G-CHO	stained	DHP	1.557	0 h	1.43213
219	G-CHO	stained	DHP	1.2106	0 h	1.3701
220	G-CHO	stained	DHP	1.3427	0 h	1.40143
221	G-CHO	stained	DHP	1.651	0 h	1.37786
222	G-CHO	stained	DHP	NA	0 h	1.35429
223	G-CHO	stained	DHP	NA	0 h	1.33071
224	G-CHO	stained	DHP	1.4335	0 h	1.30714
225	G-CHO	stained	DHP	1.2136	0 h	1.28357
226	G-CHO	stained	DHP	1.2036	0 h	1.34318
227	G-CHO	stained	DHP	1.61235	0 h	1.55068
228	G-CHO	stained	DHP	1.8361	0 h	1.76365
229	G-CHO	stained	DHP	1.8425	0 h	1.6971
230	G-CHO	stained	DHP	1.4127	0 h	1.65042
231	G-CHO	stained	DHP	1.69605	0 h	1.65955
232	G-CHO	stained	DHP	1.8699	0 h	1.77895
233	G-CHO	stained	DHP	1.7709	0 h	1.71773
234	G-CHO	stained	DHP	1.5124	0 h	1.60767
235	G-CHO	stained	DHP	1.5397	0 h	1.6038
236	G-CHO	stained	DHP	1.7593	0 h	1.65229
237	G-CHO	stained	DHP	NA	0 h	1.70078
238	G-CHO	stained	DHP	NA	0 h	1.74927
239	G-CHO	stained	DHP	2.0381	0 h	1.79776
240	G-CHO	stained	DHP	1.84785	0 h	1.84625
241	G-CHO	stained	DHP	1.6528	0 h	1.67568
242	G-CHO	stained	DHP	1.5264	0 h	1.57803
243	G-CHO	stained	DHP	1.5549	0 h	1.51651
244	G-CHO	stained	DHP	1.46823	0 h	1.4955
245	G-CHO	stained	DHP	1.46337	0 h	1.47553
246	G-CHO	stained	DHP	1.495	0 h	1.44689
247	G-CHO	stained	DHP	1.3823	0 h	1.45558
248	G-CHO	stained	DHP	1.48943	0 h	1.48821
249	G-CHO	stained	DHP	1.5929	0 h	1.53216
250	G-CHO	stained	DHP	1.51413	0 h	1.53359
251	G-CHO	stained	DHP	1.49373	0 h	1.51242
252	G-CHO	stained	DHP	1.5294	0 h	1.4734
253	G-CHO	stained	DHP	1.39707	0 h	1.37288
254	G-CHO	stained	DHP	1.19217	0 h	1.28364
255	G-CHO	stained	DHP	1.2617	0 h	1.27412
256	G-CHO	stained	DHP	1.3685	0 h	1.30117
257	G-CHO	stained	DHP	1.2733	0 h	1.30306
258	G-CHO	stained	DHP	1.26737	0 h	1.26957
259	G-CHO	stained	DHP	1.26803	0 h	1.25046
260	G-CHO	stained	DHP	1.21597	0 h	1.23997
261	G-CHO	stained	DHP	1.2359	0 h	1.2568
262	G-CHO	stained	DHP	1.31853	0 h	1.31279
263	G-CHO	stained	DHP	1.38393	0 h	1.34569
264	G-CHO	stained	DHP	1.3346	0 h	1.37504
265	G-CHO	stained	DHP	1.4066	0 h	1.38074
266	G-CHO	stained	DHP	1.40103	0 h	1.37101
267	G-CHO	stained	DHP	1.3054	0 h	1.3379
268	G-CHO	stained	DHP	1.30727	0 h	1.29932
269	G-CHO	stained	DHP	1.2853	0 h	1.30892
270	G-CHO	stained	DHP	1.3342	0 h	1.31443
271	G-CHO	stained	DHP	1.3238	0 h	1.29374
272	G-CHO	stained	DHP	1.22323	0 h	1.28287
273	G-CHO	stained	DHP	1.30157	0 h	1.2879
274	G-CHO	stained	DHP	1.3389	0 h	1.29028
275	G-CHO	stained	DHP	1.23037	0 h	1.23899
276	G-CHO	stained	DHP	1.1477	0 h	1.16081
277	G-CHO	stained	DHP	1.10437	0 h	1.10824
278	G-CHO	stained	DHP	1.07267	0 h	1.06723
279	G-CHO	stained	DHP	1.02467	0 h	1.04233
280	G-CHO	stained	DHP	1.02967	0 h	1.01201
281	G-CHO	stained	DHP	0.9817	0 h	0.967789
282	G-CHO	stained	DHP	0.892	0 h	0.904489
283	G-CHO	stained	DHP	0.839767	0 h	0.846311
284	G-CHO	stained	DHP	0.807167	0 h	0.818978
285	G-CHO	stained	DHP	0.81	0 h	0.812744
286	G-CHO	stained	DHP	0.821067	0 h	0.821611
287	G-CHO	stained	DHP	0.833767	0 h	0.821744
288	G-CHO	stained	DHP	0.8104	0 h	0.803511
289	G-CHO	stained	DHP	0.766367	0 h	0.776967
290	G-CHO	stained	DHP	0.754133	0 h	0.755533
291	G-CHO	stained	DHP	0.7461	0 h	0.756644
292	G-CHO	stained	DHP	0.7697	0 h	0.7699
293	G-CHO	stained	DHP	0.7939	0 h	0.781622
294	G-CHO	stained	DHP	0.781267	0 h	0.785933
295	G-CHO	stained	DHP	0.782633	0 h	0.783733
296	G-CHO	stained	DHP	0.7873	0 h	0.785744
297	G-CHO	stained	DHP	0.7873	0 h	0.793378
298	G-CHO	stained	DHP	0.805533	0 h	0.8037
299	G-CHO	stained	DHP	0.818267	0 h	0.8077
300	G-CHO	stained	DHP	0.7993	0 h	0.802944
301	G-CHO	stained	DHP	0.791267	0 h	0.788533
302	G-CHO	stained	DHP	0.775033	0 h	0.774278
303	G-CHO	stained	DHP	0.756533	0 h	0.760978
304	G-CHO	stained	DHP	0.751367	0 h	0.753767
305	G-CHO	stained	DHP	0.7534	0 h	0.754389
306	G-CHO	stained	DHP	0.7584	0 h	0.753389
307	G-CHO	stained	DHP	0.748367	0 h	0.756089
308	G-CHO	stained	DHP	0.7615	0 h	0.757833
309	G-CHO	stained	DHP	0.763633	0 h	0.7577
310	G-CHO	stained	DHP	0.747967	0 h	0.745756
311	G-CHO	stained	DHP	0.725667	0 h	0.727767
312	G-CHO	stained	DHP	0.709667	0 h	0.720256
313	G-CHO	stained	DHP	0.725433	0 h	0.727611
314	G-CHO	stained	DHP	0.747733	0 h	0.745356
315	G-CHO	stained	DHP	0.7629	0 h	0.754267
316	G-CHO	stained	DHP	0.752167	0 h	0.761633
317	G-CHO	stained	DHP	0.769833	0 h	0.769144
318	G-CHO	stained	DHP	0.785433	0 h	0.781822
319	G-CHO	stained	DHP	0.7902	0 h	0.795667
320	G-CHO	stained	DHP	0.811367	0 h	0.802289
321	G-CHO	stained	DHP	0.8053	0 h	0.818367
322	G-CHO	stained	DHP	0.838433	0 h	0.844256
323	G-CHO	stained	DHP	0.889033	0 h	0.877978
324	G-CHO	stained	DHP	0.906467	0 h	0.904978
325	G-CHO	stained	DHP	0.919433	0 h	0.9228
326	G-CHO	stained	DHP	0.9425	0 h	0.942167
327	G-CHO	stained	DHP	0.964567	0 h	0.951167
328	G-CHO	stained	DHP	0.946433	0 h	0.954711
329	G-CHO	stained	DHP	0.953133	0 h	0.964344
330	G-CHO	stained	DHP	0.993467	0 h	0.983267
331	G-CHO	stained	DHP	1.0032	0 h	1.00783
332	G-CHO	stained	DHP	1.02683	0 h	1.02512
333	G-CHO	stained	DHP	1.04533	0 h	1.03758
334	G-CHO	stained	DHP	1.04057	0 h	1.05392
335	G-CHO	stained	DHP	1.07587	0 h	1.06203
336	G-CHO	stained	DHP	1.06967	0 h	1.06466
337	G-CHO	stained	DHP	1.04843	0 h	1.06633
338	G-CHO	stained	DHP	1.0809	0 h	1.06713
339	G-CHO	stained	DHP	1.07207	0 h	1.07602
340	G-CHO	stained	DHP	1.0751	0 h	1.08021
341	G-CHO	stained	DHP	1.09347	0 h	1.09201
342	G-CHO	stained	DHP	1.10747	0 h	1.11312
343	G-CHO	stained	DHP	1.13843	0 h	1.1238
344	G-CHO	stained	DHP	1.1255	0 h	1.1227
345	G-CHO	stained	DHP	1.10417	0 h	1.11496
346	G-CHO	stained	DHP	1.1152	0 h	1.11866
347	G-CHO	stained	DHP	1.1366	0 h	1.13161
348	G-CHO	stained	DHP	1.14303	0 h	1.13888
349	G-CHO	stained	DHP	1.137	0 h	1.14306
350	G-CHO	stained	DHP	1.14913	0 h	1.14746
351	G-CHO	stained	DHP	1.15623	0 h	1.14671
352	G-CHO	stained	DHP	1.13477	0 h	1.13781
353	G-CHO	stained	DHP	1.12243	0 h	1.12942
354	G-CHO	stained	DHP	1.13107	0 h	1.12754
355	G-CHO	stained	DHP	1.12913	0 h	1.12563
356	G-CHO	stained	DHP	1.1167	0 h	1.11721
357	G-CHO	stained	DHP	1.1058	0 h	1.1051
358	G-CHO	stained	DHP	1.0928	0 h	1.09212
359	G-CHO	stained	DHP	1.07777	0 h	1.08051
360	G-CHO	stained	DHP	1.07097	0 h	1.07207
361	G-CHO	stained	DHP	1.06747	0 h	1.0616
362	G-CHO	stained	DHP	1.04637	0 h	1.04642
363	G-CHO	stained	DHP	1.02543	0 h	1.02978
364	G-CHO	stained	DHP	1.01753	0 h	1.01748
365	G-CHO	stained	DHP	1.00947	0 h	1.00672
366	G-CHO	stained	DHP	0.993167	0 h	0.994267
367	G-CHO	stained	DHP	0.980167	0 h	0.980533
368	G-CHO	stained	DHP	0.968267	0 h	0.967544
369	G-CHO	stained	DHP	0.9542	0 h	0.953478
370	G-CHO	stained	DHP	0.937967	0 h	0.938944
371	G-CHO	stained	DHP	0.924667	0 h	0.924222
372	G-CHO	stained	DHP	0.910033	0 h	0.909078
373	G-CHO	stained	DHP	0.892533	0 h	0.896589
374	G-CHO	stained	DHP	0.8872	0 h	0.886722
375	G-CHO	stained	DHP	0.880433	0 h	0.880733
376	G-CHO	stained	DHP	0.874567	0 h	0.876056
377	G-CHO	stained	DHP	0.873167	0 h	0.871878
378	G-CHO	stained	DHP	0.8679	0 h	0.868033
379	G-CHO	stained	DHP	0.863033	0 h	0.862322
380	G-CHO	stained	DHP	0.856033	0 h	0.853567
381	G-CHO	stained	DHP	0.841633	0 h	0.842644
382	G-CHO	stained	DHP	0.830267	0 h	0.834511
383	G-CHO	stained	DHP	0.831633	0 h	0.830556
384	G-CHO	stained	DHP	0.829767	0 h	0.829922
385	G-CHO	stained	DHP	0.828367	0 h	0.830411
386	G-CHO	stained	DHP	0.8331	0 h	0.829789
387	G-CHO	stained	DHP	0.8279	0 h	0.826956
388	G-CHO	stained	DHP	0.819867	0 h	0.822067
389	G-CHO	stained	DHP	0.818433	0 h	0.8189
390	G-CHO	stained	DHP	0.8184	0 h	0.8175
391	G-CHO	stained	DHP	0.815667	0 h	0.8155
392	G-CHO	stained	DHP	0.812433	0 h	0.813144
393	G-CHO	stained	DHP	0.811333	0 h	0.810167
394	G-CHO	stained	DHP	0.806733	0 h	0.808122
395	G-CHO	stained	DHP	0.8063	0 h	0.807644
396	G-CHO	stained	DHP	0.8099	0 h	0.809122
397	G-CHO	stained	DHP	0.811167	0 h	0.811856
398	G-CHO	stained	DHP	0.8145	0 h	0.814156
399	G-CHO	stained	DHP	0.8168	0 h	0.816256
400	G-CHO	stained	DHP	0.817467	0 h	0.818
401	G-CHO	stained	DHP	0.819733	0 h	0.820067
402	G-CHO	stained	DHP	0.823	0 h	0.8225
403	G-CHO	stained	DHP	0.824767	0 h	0.825011
404	G-CHO	stained	DHP	0.827267	0 h	0.827644
405	G-CHO	stained	DHP	0.8309	0 h	0.832022
406	G-CHO	stained	DHP	0.8379	0 h	0.836633
407	G-CHO	stained	DHP	0.8411	0 h	0.840944
408	G-CHO	stained	DHP	0.843833	0 h	0.8432
409	G-CHO	stained	DHP	0.844667	0 h	0.8438
410	G-CHO	stained	DHP	0.8429	0 h	0.844467
411	G-CHO	stained	DHP	0.845833	0 h	0.844422
412	G-CHO	stained	DHP	0.844533	0 h	0.842767
413	G-CHO	stained	DHP	0.837933	0 h	0.841022
414	G-CHO	stained	DHP	0.8406	0 h	0.842722
415	G-CHO	stained	DHP	0.849633	0 h	0.848389
416	G-CHO	stained	DHP	0.854933	0 h	0.853389
417	G-CHO	stained	DHP	0.8556	0 h	0.855522
418	G-CHO	stained	DHP	0.856033	0 h	0.858122
419	G-CHO	stained	DHP	0.862733	0 h	0.861811
420	G-CHO	stained	DHP	0.866667	0 h	0.865
421	G-CHO	stained	DHP	0.8656	0 h	0.867289
422	G-CHO	stained	DHP	0.8696	0 h	0.870056
423	G-CHO	stained	DHP	0.874967	0 h	0.874922
424	G-CHO	stained	DHP	0.8802	0 h	0.881689
425	G-CHO	stained	DHP	0.8899	0 h	0.890422
426	G-CHO	stained	DHP	0.901167	0 h	0.900778
427	G-CHO	stained	DHP	0.911267	0 h	0.909667
428	G-CHO	stained	DHP	0.916567	0 h	0.916278
429	G-CHO	stained	DHP	0.921	0 h	0.922489
430	G-CHO	stained	DHP	0.9299	0 h	0.931056
431	G-CHO	stained	DHP	0.942267	0 h	0.941967
432	G-CHO	stained	DHP	0.953733	0 h	0.953222
433	G-CHO	stained	DHP	0.963667	0 h	0.965067
434	G-CHO	stained	DHP	0.9778	0 h	0.976978
435	G-CHO	stained	DHP	0.989467	0 h	0.989722
436	G-CHO	stained	DHP	1.0019	0 h	1.00339
437	G-CHO	stained	DHP	1.0188	0 h	1.01959
438	G-CHO	stained	DHP	1.03807	0 h	1.03714
439	G-CHO	stained	DHP	1.05457	0 h	1.05441
440	G-CHO	stained	DHP	1.0706	0 h	1.07219
441	G-CHO	stained	DHP	1.0914	0 h	1.09071
442	G-CHO	stained	DHP	1.11013	0 h	1.11039
443	G-CHO	stained	DHP	1.12963	0 h	1.12839
444	G-CHO	stained	DHP	1.1454	0 h	1.14718
445	G-CHO	stained	DHP	1.1665	0 h	1.16736
446	G-CHO	stained	DHP	1.19017	0 h	1.18892
447	G-CHO	stained	DHP	1.2101	0 h	1.20993
448	G-CHO	stained	DHP	1.22953	0 h	1.22856
449	G-CHO	stained	DHP	1.24603	0 h	1.24748
450	G-CHO	stained	DHP	1.26687	0 h	1.26749
451	G-CHO	stained	DHP	1.28957	0 h	1.28834
452	G-CHO	stained	DHP	1.3086	0 h	1.30927
453	G-CHO	stained	DHP	1.32963	0 h	1.33107
454	G-CHO	stained	DHP	1.35497	0 h	1.35212
455	G-CHO	stained	DHP	1.37177	0 h	1.37119
456	G-CHO	stained	DHP	1.38683	0 h	1.38764
457	G-CHO	stained	DHP	1.40433	0 h	1.40412
458	G-CHO	stained	DHP	1.4212	0 h	1.4235
459	G-CHO	stained	DHP	1.44497	0 h	1.44528
460	G-CHO	stained	DHP	1.46967	0 h	1.46703
461	G-CHO	stained	DHP	1.48647	0 h	1.48423
462	G-CHO	stained	DHP	1.49657	0 h	1.49853
463	G-CHO	stained	DHP	1.51257	0 h	1.51498
464	G-CHO	stained	DHP	1.5358	0 h	1.53403
465	G-CHO	stained	DHP	1.55373	0 h	1.55077
466	G-CHO	stained	DHP	1.56277	0 h	1.56239
467	G-CHO	stained	DHP	1.57067	0 h	1.57243
468	G-CHO	stained	DHP	1.58387	0 h	1.58499
469	G-CHO	stained	DHP	1.60043	0 h	1.59938
470	G-CHO	stained	DHP	1.61383	0 h	1.61569
471	G-CHO	stained	DHP	1.6328	0 h	1.63301
472	G-CHO	stained	DHP	1.6524	0 h	1.64889
473	G-CHO	stained	DHP	1.66147	0 h	1.66042
474	G-CHO	stained	DHP	1.6674	0 h	1.66917
475	G-CHO	stained	DHP	1.67863	0 h	1.68019
476	G-CHO	stained	DHP	1.69453	0 h	1.69503
477	G-CHO	stained	DHP	1.71193	0 h	1.71168
478	G-CHO	stained	DHP	1.72857	0 h	1.72504
479	G-CHO	stained	DHP	1.73463	0 h	1.73614
480	G-CHO	stained	DHP	1.74523	0 h	1.74634
481	G-CHO	stained	DHP	1.75917	0 h	1.7572
482	G-CHO	stained	DHP	1.7672	0 h	1.76933
483	G-CHO	stained	DHP	1.78163	0 h	1.77964
484	G-CHO	stained	DHP	1.7901	0 h	1.78703
485	G-CHO	stained	DHP	1.78937	0 h	1.79181
486	G-CHO	stained	DHP	1.79597	0 h	1.79683
487	G-CHO	stained	DHP	1.80517	0 h	1.80339
488	G-CHO	stained	DHP	1.80903	0 h	1.81104
489	G-CHO	stained	DHP	1.81893	0 h	1.81973
490	G-CHO	stained	DHP	1.83123	0 h	1.82803
491	G-CHO	stained	DHP	1.83393	0 h	1.83328
492	G-CHO	stained	DHP	1.83467	0 h	1.83743
493	G-CHO	stained	DHP	1.8437	0 h	1.84403
494	G-CHO	stained	DHP	1.85373	0 h	1.85291
495	G-CHO	stained	DHP	1.8613	0 h	1.8589
496	G-CHO	stained	DHP	1.86167	0 h	1.86156
497	G-CHO	stained	DHP	1.8617	0 h	1.86247
498	G-CHO	stained	DHP	1.86403	0 h	1.8639
499	G-CHO	stained	DHP	1.86597	0 h	1.8656
500	G-CHO	stained	DHP	1.8668	0 h	1.86519
501	G-CHO	stained	DHP	1.8628	0 h	1.86557
502	G-CHO	stained	DHP	1.8671	0 h	1.86753
503	G-CHO	stained	DHP	1.8727	0 h	1.87147
504	G-CHO	stained	DHP	1.8746	0 h	1.87342
505	G-CHO	stained	DHP	1.87297	0 h	1.87512
506	G-CHO	stained	DHP	1.8778	0 h	1.88049
507	G-CHO	stained	DHP	1.8907	0 h	1.8855
508	G-CHO	stained	DHP	1.888	0 h	1.8868
509	G-CHO	stained	DHP	1.8817	0 h	1.88451
510	G-CHO	stained	DHP	1.88383	0 h	1.88292
511	G-CHO	stained	DHP	1.88323	0 h	1.88201
512	G-CHO	stained	DHP	1.87897	0 h	1.88182
513	G-CHO	stained	DHP	1.88327	0 h	1.88411
514	G-CHO	stained	DHP	1.8901	0 h	1.88668
515	G-CHO	stained	DHP	1.88667	0 h	1.8856
516	G-CHO	stained	DHP	1.88003	0 h	1.88503
517	G-CHO	stained	DHP	1.8884	0 h	1.88712
518	G-CHO	stained	DHP	1.89293	0 h	1.8882
519	G-CHO	stained	DHP	1.88327	0 h	1.88526
520	G-CHO	stained	DHP	1.87957	0 h	1.87983
521	G-CHO	stained	DHP	1.87667	0 h	1.8781
522	G-CHO	stained	DHP	1.87807	0 h	1.88091
523	G-CHO	stained	DHP	1.888	0 h	1.88151
524	G-CHO	stained	DHP	1.87847	0 h	1.87998
525	G-CHO	stained	DHP	1.87347	0 h	1.87731
526	G-CHO	stained	DHP	1.88	0 h	1.87656
527	G-CHO	stained	DHP	1.8762	0 h	1.87836
528	G-CHO	stained	DHP	1.87887	0 h	1.87763
529	G-CHO	stained	DHP	1.87783	0 h	1.87684
530	G-CHO	stained	DHP	1.87383	0 h	1.87573
531	G-CHO	stained	DHP	1.87553	0 h	1.87511
532	G-CHO	stained	DHP	1.87597	0 h	1.8766
533	G-CHO	stained	DHP	1.8783	0 h	1.87862
534	G-CHO	stained	DHP	1.8816	0 h	1.87828
535	G-CHO	stained	DHP	1.87493	0 h	1.87663
536	G-CHO	stained	DHP	1.87337	0 h	1.87612
537	G-CHO	stained	DHP	1.88007	0 h	1.87849
538	G-CHO	stained	DHP	1.88203	0 h	1.88148
539	G-CHO	stained	DHP	1.88233	0 h	1.88008
540	G-CHO	stained	DHP	1.87587	0 h	1.8779
541	G-CHO	stained	DHP	1.8755	0 h	1.8791
542	G-CHO	stained	DHP	1.88593	0 h	1.88458
543	G-CHO	stained	DHP	1.8923	0 h	1.89154
544	G-CHO	stained	DHP	1.8964	0 h	1.89501
545	G-CHO	stained	DHP	1.89633	0 h	1.89788
546	G-CHO	stained	DHP	1.9009	0 h	1.89948
547	G-CHO	stained	DHP	1.9012	0 h	1.90109
548	G-CHO	stained	DHP	1.90117	0 h	1.9037
549	G-CHO	stained	DHP	1.90873	0 h	1.90737
550	G-CHO	stained	DHP	1.9122	0 h	1.91249
551	G-CHO	stained	DHP	1.91653	0 h	1.91467
552	G-CHO	stained	DHP	1.91527	0 h	1.91622
553	G-CHO	stained	DHP	1.91687	0 h	1.91736
554	G-CHO	stained	DHP	1.91993	0 h	1.92159
555	G-CHO	stained	DHP	1.92797	0 h	1.92538
556	G-CHO	stained	DHP	1.92823	0 h	1.92341
557	G-CHO	stained	DHP	1.91403	0 h	1.92156
558	G-CHO	stained	DHP	1.9224	0 h	1.92056
559	G-CHO	stained	DHP	1.92523	0 h	1.92308
560	G-CHO	stained	DHP	1.9216	0 h	1.92284
561	G-CHO	stained	DHP	1.9217	0 h	1.9195
562	G-CHO	stained	DHP	1.9152	0 h	1.91688
563	G-CHO	stained	DHP	1.91373	0 h	1.91204
564	G-CHO	stained	DHP	1.9072	0 h	1.90699
565	G-CHO	stained	DHP	1.90003	0 h	1.89889
566	G-CHO	stained	DHP	1.88943	0 h	1.88878
567	G-CHO	stained	DHP	1.87687	0 h	1.87939
568	G-CHO	stained	DHP	1.87187	0 h	1.87263
569	G-CHO	stained	DHP	1.86917	0 h	1.86679
570	G-CHO	stained	DHP	1.85933	0 h	1.85619
571	G-CHO	stained	DHP	1.84007	0 h	1.84119
572	G-CHO	stained	DHP	1.82417	0 h	1.82547
573	G-CHO	stained	DHP	1.81217	0 h	1.81202
574	G-CHO	stained	DHP	1.79973	0 h	1.79933
575	G-CHO	stained	DHP	1.7861	0 h	1.78438
576	G-CHO	stained	DHP	1.7673	0 h	1.76553
577	G-CHO	stained	DHP	1.7432	0 h	1.7446
578	G-CHO	stained	DHP	1.7233	0 h	1.72313
579	G-CHO	stained	DHP	1.7029	0 h	1.70314
580	G-CHO	stained	DHP	1.68323	0 h	1.68359
581	G-CHO	stained	DHP	1.66463	0 h	1.66358
582	G-CHO	stained	DHP	1.64287	0 h	1.64197
583	G-CHO	stained	DHP	1.6184	0 h	1.6172
584	G-CHO	stained	DHP	1.59033	0 h	1.58989
585	G-CHO	stained	DHP	1.56093	0 h	1.5618
586	G-CHO	stained	DHP	1.53413	0 h	1.53467
587	G-CHO	stained	DHP	1.50893	0 h	1.50869
588	G-CHO	stained	DHP	1.483	0 h	1.482
589	G-CHO	stained	DHP	1.45407	0 h	1.45348
590	G-CHO	stained	DHP	1.42337	0 h	1.4249
591	G-CHO	stained	DHP	1.39727	0 h	1.39584
592	G-CHO	stained	DHP	1.3669	0 h	1.36622
593	G-CHO	stained	DHP	1.3345	0 h	1.33582
594	G-CHO	stained	DHP	1.30607	0 h	1.30458
595	G-CHO	stained	DHP	1.27317	0 h	1.27368
596	G-CHO	stained	DHP	1.2418	0 h	1.24294
597	G-CHO	stained	DHP	1.21387	0 h	1.21388
598	G-CHO	stained	DHP	1.18597	0 h	1.18578
599	G-CHO	stained	DHP	1.1575	0 h	1.157
600	G-CHO	stained	DHP	1.12753	0 h	1.1276
601	G-CHO	stained	DHP	1.09777	0 h	1.09847
602	G-CHO	stained	DHP	1.0701	0 h	1.07054
603	G-CHO	stained	DHP	1.04377	0 h	1.04268
604	G-CHO	stained	DHP	1.01417	0 h	1.01424
605	G-CHO	stained	DHP	0.9848	0 h	0.9852
606	G-CHO	stained	DHP	0.956633	0 h	0.956056
607	G-CHO	stained	DHP	0.926733	0 h	0.927733
608	G-CHO	stained	DHP	0.899833	0 h	0.901089
609	G-CHO	stained	DHP	0.8767	0 h	0.875589
610	G-CHO	stained	DHP	0.850233	0 h	0.849878
611	G-CHO	stained	DHP	0.8227	0 h	0.824233
612	G-CHO	stained	DHP	0.799767	0 h	0.799411
613	G-CHO	stained	DHP	0.775767	0 h	0.775467
614	G-CHO	stained	DHP	0.750867	0 h	0.751456
615	G-CHO	stained	DHP	0.727733	0 h	0.727011
616	G-CHO	stained	DHP	0.702433	0 h	0.703567
617	G-CHO	stained	DHP	0.680533	0 h	0.6814
618	G-CHO	stained	DHP	0.661233	0 h	0.660022
619	G-CHO	stained	DHP	0.6383	0 h	0.6385
620	G-CHO	stained	DHP	0.615967	0 h	0.617556
621	G-CHO	stained	DHP	0.5984	0 h	0.597578
622	G-CHO	stained	DHP	0.578367	0 h	0.579011
623	G-CHO	stained	DHP	0.560267	0 h	0.560978
624	G-CHO	stained	DHP	0.5443	0 h	0.542611
625	G-CHO	stained	DHP	0.523267	0 h	0.523789
626	G-CHO	stained	DHP	0.5038	0 h	0.505056
627	G-CHO	stained	DHP	0.4881	0 h	0.488322
628	G-CHO	stained	DHP	0.473067	0 h	0.472556
629	G-CHO	stained	DHP	0.4565	0 h	0.456589
630	G-CHO	stained	DHP	0.4402	0 h	0.440944
631	G-CHO	stained	DHP	0.426133	0 h	0.426156
632	G-CHO	stained	DHP	0.412133	0 h	0.411989
633	G-CHO	stained	DHP	0.3977	0 h	0.398122
634	G-CHO	stained	DHP	0.384533	0 h	0.384722
635	G-CHO	stained	DHP	0.371933	0 h	0.371811
636	G-CHO	stained	DHP	0.358967	0 h	0.358222
637	G-CHO	stained	DHP	0.343767	0 h	0.345067
638	G-CHO	stained	DHP	0.332467	0 h	0.333733
639	G-CHO	stained	DHP	0.324967	0 h	0.324278
640	G-CHO	stained	DHP	0.3154	0 h	0.315078
641	G-CHO	stained	DHP	0.304867	0 h	0.304189
642	G-CHO	stained	DHP	0.2923	0 h	0.293244
643	G-CHO	stained	DHP	0.282567	0 h	0.2833
644	G-CHO	stained	DHP	0.275033	0 h	0.2743
645	G-CHO	stained	DHP	0.2653	0 h	0.265256
646	G-CHO	stained	DHP	0.255433	0 h	0.255178
647	G-CHO	stained	DHP	0.2448	0 h	0.244922
648	G-CHO	stained	DHP	0.234533	0 h	0.234944
649	G-CHO	stained	DHP	0.2255	0 h	0.225756
650	G-CHO	stained	DHP	0.217233	0 h	0.2169
651	G-CHO	stained	DHP	0.207967	0 h	0.208267
652	G-CHO	stained	DHP	0.1996	0 h	0.2002
653	G-CHO	stained	DHP	0.193033	0 h	0.192489
654	G-CHO	stained	DHP	0.184833	0 h	0.1854
655	G-CHO	stained	DHP	0.178333	0 h	0.179078
656	G-CHO	stained	DHP	0.174067	0 h	0.173444
657	G-CHO	stained	DHP	0.167933	0 h	0.167678
658	G-CHO	stained	DHP	0.161033	0 h	0.161044
659	G-CHO	stained	DHP	0.154167	0 h	0.153789
660	G-CHO	stained	DHP	0.146167	0 h	0.146244
661	G-CHO	stained	DHP	0.1384	0 h	0.139044
662	G-CHO	stained	DHP	0.132567	0 h	0.132778
663	G-CHO	stained	DHP	0.127367	0 h	0.127256
664	G-CHO	stained	DHP	0.121833	0 h	0.121933
665	G-CHO	stained	DHP	0.1166	0 h	0.1167
666	G-CHO	stained	DHP	0.111667	0 h	0.111811
667	G-CHO	stained	DHP	0.107167	0 h	0.106644
668	G-CHO	stained	DHP	0.1011	0 h	0.101767
669	G-CHO	stained	DHP	0.0970333	0 h	0.0977
670	G-CHO	stained	DHP	0.0949667	0 h	0.0941889
671	G-CHO	stained	DHP	0.0905667	0 h	0.0901333
672	G-CHO	stained	DHP	0.0848667	0 h	0.0858556
673	G-CHO	stained	DHP	0.0821333	0 h	0.0820889
674	G-CHO	stained	DHP	0.0792667	0 h	0.0791889
675	G-CHO	stained	DHP	0.0761667	0 h	0.0761
676	G-CHO	stained	DHP	0.0728667	0 h	0.0723111
677	G-CHO	stained	DHP	0.0679	0 h	0.0683
678	G-CHO	stained	DHP	0.0641333	0 h	0.0633222
679	G-CHO	stained	DHP	0.0579333	0 h	0.0591667
680	G-CHO	stained	DHP	0.0554333	0 h	0.0557889
681	G-CHO	stained	DHP	0.054	0 h	0.0518444
682	G-CHO	stained	DHP	0.0461	0 h	0.0466889
683	G-CHO	stained	DHP	0.0399667	0 h	0.0405667
684	G-CHO	stained	DHP	0.0356333	0 h	0.0361556
685	G-CHO	stained	DHP	0.0328667	0 h	0.0331778
686	G-CHO	stained	DHP	0.0310333	0 h	0.0301444
687	G-CHO	stained	DHP	0.0265333	0 h	0.0271556
688	G-CHO	stained	DHP	0.0239	0 h	0.0242333
689	G-CHO	stained	DHP	0.0222667	0 h	0.0219
690	G-CHO	stained	DHP	0.0195333	0 h	0.0191778
691	G-CHO	stained	DHP	0.0157333	0 h	0.0157556
692	G-CHO	stained	DHP	0.012	0 h	0.0124667
693	G-CHO	stained	DHP	0.00966667	0 h	0.0100444
694	G-CHO	stained	DHP	0.00846667	0 h	0.00806667
695	G-CHO	stained	DHP	0.00606667	0 h	0.00628889
[truncated: 1,007 more rows]

## Sheet: timeline_stain
genotype	cell.type	thickness	replicate	absorbance	slice	time	hue
col-0	IF	25	5	0.054	1	0	362.353
col-0	IF	25	5	0.033	1	0	484.941
col-0	IF	25	5	0.046	1	0	352.118
col-0	IF	25	5	0.067	1	0	470.118
col-0	IF	25	5	0.129	1	0	400
col-0	IF	25	5	0.168	1	0	410.471
col-0	IF	25	5	0.141	1	0	347.883
col-0	IF	25	5	0.088	1	0	315.765
col-0	IF	25	5	0.114	1	0	261.647
col-0	IF	25	5	0.137	1	0	317.294
col-0	IF	25	5	0.052	1	0	313.059
col-0	IF	25	5	0.006	1	0	342.942
col-0	IF	25	5	0.009	1	0	383.53
col-0	IF	25	5	0.041	1	0	398.353
col-0	IF	25	5	0.088	1	0	455.53
col-0	IF	25	5	0.062	1	0	308.235
col-0	IF	25	5	0.122	1	0	363.529
col-0	IF	25	5	0.032	1	0	503.058
col-0	IF	25	5	0.034	1	0	332.353
col-0	IF	25	5	0.08	1	0	276.47
col-0	IF	25	5	0.219	1	0	342.117
col-0	IF	25	5	0.058	1	0	322.471
col-0	IF	25	5	0.087	1	0	316.118
col-0	IF	25	5	0.081	1	0	263.058
col-0	IF	25	5	0.023	1	0	504.589
col-0	IF	25	5	0.018	1	0	356.706
col-0	IF	25	5	0.065	1	0	430.118
col-0	IF	25	5	0.198	1	0	274.941
col-0	IF	25	5	0.333	1	0	400.471
col-0	IF	25	5	0.03	1	0	391.176
col-0	IF	25	5	0.026	1	0	422.706
col-0	IF	25	5	0.015	1	0	460.118
col-0	IF	25	5	0.234	1	0	272.706
col-0	IF	25	5	0.096	1	0	276.942
col-0	IF	25	5	0.062	1	0	267.412
col-0	IF	25	5	0.016	1	0	279.294
col-0	IF	25	5	0.035	1	0	312.706
col-0	IF	25	5	0.24	1	0	299.058
col-0	IF	25	5	0.215	1	0	286.118
col-0	IF	25	5	0.013	1	0	386.353
col-0	IF	25	5	0.161	1	0	266.824
col-0	IF	25	5	0.116	1	0	408.823
col-0	IF	25	5	0.095	1	0	455.177
col-0	IF	25	5	0.058	1	0	263.764
col-0	IF	25	5	0.016	1	0	388.471
col-0	IF	25	5	0.061	1	0	464.824
col-0	IF	25	5	0.194	1	0	227.058
col-0	IF	25	5	0.132	1	0	305.883
col-0	IF	25	5	0.004	1	0	290.235
col-0	IF	25	5	0.03	1	0	359.53
col-0	MX	25	5	0.134	1	0	372
col-0	MX	25	5	0.116	1	0	217.176
col-0	MX	25	5	0.098	1	0	199.529
col-0	MX	25	5	0.086	1	0	309.176
col-0	MX	25	5	0.089	1	0	219.647
col-0	MX	25	5	0.164	1	0	250.352
col-0	MX	25	5	0.033	1	0	389.294
col-0	MX	25	5	0.058	1	0	265.295
col-0	MX	25	5	0.076	1	0	487.648
col-0	MX	25	5	0.134	1	0	408.117
col-0	MX	25	5	0.136	1	0	214.118
col-0	MX	25	5	0.164	1	0	404.706
col-0	MX	25	5	0.221	1	0	451.529
col-0	MX	25	5	0.065	1	0	443.53
col-0	MX	25	5	0.145	1	0	195.294
col-0	MX	25	5	0.158	1	0	224.118
col-0	MX	25	5	0.225	1	0	212.118
col-0	MX	25	5	0.203	1	0	249.882
col-0	MX	25	5	0.187	1	0	194.118
col-0	MX	25	5	0.173	1	0	222.589
col-0	MX	25	5	0.137	1	0	298.824
col-0	MX	25	5	0.102	1	0	490.588
col-0	MX	25	5	0.126	1	0	496.705
col-0	MX	25	5	0.108	1	0	373.529
col-0	MX	25	5	0.095	1	0	505.295
col-0	MX	25	5	0.111	1	0	472.471
col-0	MX	25	5	0.1	1	0	351.765
col-0	MX	25	5	0.143	1	0	439.176
col-0	MX	25	5	0.135	1	0	219.059
col-0	MX	25	5	0.119	1	0	247.765
col-0	MX	25	5	0.125	1	0	258.117
col-0	MX	25	5	0.157	1	0	249.765
col-0	MX	25	5	0.14	1	0	312.353
col-0	MX	25	5	0.099	1	0	438.353
col-0	MX	25	5	0.124	1	0	273.412
col-0	MX	25	5	0.104	1	0	209.647
col-0	MX	25	5	0.098	1	0	397.648
col-0	MX	25	5	0.13	1	0	497.883
col-0	MX	25	5	0.097	1	0	484.471
col-0	MX	25	5	0.089	1	0	470.588
col-0	MX	25	5	0.106	1	0	372.353
col-0	MX	25	5	0.075	1	0	380.588
col-0	MX	25	5	0.1	1	0	520.235
col-0	MX	25	5	0.14	1	0	448.941
col-0	MX	25	5	0.15	1	0	269.177
col-0	MX	25	5	0.216	1	0	359.883
col-0	MX	25	5	0.242	1	0	235.059
col-0	MX	25	5	0.151	1	0	347.883
col-0	MX	25	5	0.089	1	0	310.235
col-0	MX	25	5	0.068	1	0	367.882
col-0	XF	25	5	0.081	1	0	467.177
col-0	XF	25	5	0.078	1	0	427.882
col-0	XF	25	5	0.134	1	0	405.412
col-0	XF	25	5	0.134	1	0	430.471
col-0	XF	25	5	0.146	1	0	339.765
col-0	XF	25	5	0.133	1	0	375.294
col-0	XF	25	5	0.022	1	0	332.118
col-0	XF	25	5	0.154	1	0	277.059
col-0	XF	25	5	0.148	1	0	226.235
col-0	XF	25	5	0.082	1	0	314.824
col-0	XF	25	5	0.082	1	0	388.705
col-0	XF	25	5	0.032	1	0	238
col-0	XF	25	5	0.044	1	0	477.529
col-0	XF	25	5	0.117	1	0	425.411
col-0	XF	25	5	0.136	1	0	285.529
col-0	XF	25	5	0.108	1	0	340
col-0	XF	25	5	0.097	1	0	392.118
col-0	XF	25	5	0.109	1	0	274.471
col-0	XF	25	5	0.086	1	0	359.294
col-0	XF	25	5	0.088	1	0	309.059
col-0	XF	25	5	0.072	1	0	525.294
col-0	XF	25	5	0.052	1	0	262.588
col-0	XF	25	5	0.118	1	0	454.588
col-0	XF	25	5	0.149	1	0	508.941
col-0	XF	25	5	0.183	1	0	351.412
col-0	XF	25	5	0.144	1	0	300.353
col-0	XF	25	5	0.201	1	0	530.471
col-0	XF	25	5	0.244	1	0	342.47
col-0	XF	25	5	0.135	1	0	472.352
col-0	XF	25	5	0.03	1	0	452.353
col-0	XF	25	5	0.127	1	0	260.471
col-0	XF	25	5	0.096	1	0	194.706
col-0	XF	25	5	0.166	1	0	350.941
col-0	XF	25	5	0.134	1	0	230.353
col-0	XF	25	5	0.12	1	0	432.823
col-0	XF	25	5	0.131	1	0	340.471
col-0	XF	25	5	0.041	1	0	334.118
col-0	XF	25	5	0.21	1	0	292.235
col-0	XF	25	5	0.121	1	0	416.118
col-0	XF	25	5	0.141	1	0	240.589
col-0	XF	25	5	0.152	1	0	249.176
col-0	XF	25	5	0.064	1	0	440.353
col-0	XF	25	5	0.138	1	0	468.353
col-0	XF	25	5	0.029	1	0	469.882
col-0	XF	25	5	0.047	1	0	477.647
col-0	XF	25	5	0.066	1	0	437.53
col-0	XF	25	5	0.004	1	0	416.706
col-0	XF	25	5	0.124	1	0	482.824
col-0	XF	25	5	0.009	1	0	416
col-0	XF	25	5	0.183	1	0	206.941
col-0	LP	25	5	0.239	1	0	411.529
col-0	LP	25	5	0.119	1	0	300.823
col-0	LP	25	5	0.118	1	0	414.942
col-0	LP	25	5	0.158	1	0	448.471
col-0	LP	25	5	0.145	1	0	205.648
col-0	LP	25	5	0.131	1	0	228.117
col-0	LP	25	5	0.11	1	0	350.118
col-0	LP	25	5	0.088	1	0	294.706
col-0	LP	25	5	0.03	1	0	418.588
col-0	LP	25	5	0.012	1	0	324.823
col-0	LP	25	5	0.06	1	0	342.353
col-0	LP	25	5	0.061	1	0	317.883
col-0	LP	25	5	0.044	1	0	522.942
col-0	LP	25	5	0.151	1	0	461.883
col-0	LP	25	5	0.097	1	0	448.471
col-0	LP	25	5	0.09	1	0	220.588
col-0	LP	25	5	0.077	1	0	204.47
col-0	LP	25	5	0.103	1	0	394.941
col-0	LP	25	5	0.182	1	0	411.059
col-0	LP	25	5	0.096	1	0	383.883
col-0	LP	25	5	0.106	1	0	242.588
col-0	LP	25	5	0.082	1	0	429.529
col-0	LP	25	5	0.029	1	0	258.353
col-0	LP	25	5	0.046	1	0	335.647
col-0	LP	25	5	0.061	1	0	197.647
col-0	LP	25	5	0.234	1	0	254.353
col-0	LP	25	5	0.192	1	0	495.059
col-0	LP	25	5	0.138	1	0	500.118
col-0	LP	25	5	0.108	1	0	418.824
col-0	LP	25	5	0.162	1	0	227.764
col-0	LP	25	5	0.096	1	0	232.235
col-0	LP	25	5	0.1	1	0	256.705
col-0	LP	25	5	0.097	1	0	447.882
col-0	LP	25	5	0.089	1	0	337.412
col-0	LP	25	5	0.068	1	0	402.589
col-0	LP	25	5	0.066	1	0	492.117
col-0	LP	25	5	0.079	1	0	207.176
col-0	LP	25	5	0.101	1	0	258.589
col-0	LP	25	5	0.156	1	0	459.412
col-0	LP	25	5	0.08	1	0	467.53
col-0	LP	25	5	0.103	1	0	210.353
col-0	LP	25	5	0.053	1	0	440.353
col-0	LP	25	5	0.092	1	0	260.235
col-0	LP	25	5	0.093	1	0	322.471
col-0	LP	25	5	0.101	1	0	405.176
col-0	LP	25	5	0.112	1	0	222.353
col-0	LP	25	5	0.088	1	0	302.118
col-0	LP	25	5	0.109	1	0	263.411
col-0	LP	25	5	0.115	1	0	204.589
col-0	LP	25	5	0.141	1	0	199.648
col-0	PX	25	5	0.136	1	0	463.412
col-0	PX	25	5	0.063	1	0	504.47
col-0	PX	25	5	0.032	1	0	404.118
col-0	PX	25	5	0.045	1	0	231.176
col-0	PX	25	5	0.065	1	0	223.529
col-0	PX	25	5	0.067	1	0	237.765
col-0	PX	25	5	0.044	1	0	510.47
col-0	PX	25	5	0.098	1	0	279.176
col-0	PX	25	5	0.186	1	0	196.471
col-0	PX	25	5	0.18	1	0	381.294
col-0	PX	25	5	0.266	1	0	242.235
col-0	PX	25	5	0.165	1	0	199.882
col-0	PX	25	5	0.087	1	0	328.705
col-0	PX	25	5	0.111	1	0	338.824
col-0	PX	25	5	0.239	1	0	206.471
col-0	PX	25	5	0.163	1	0	221.53
col-0	PX	25	5	0.121	1	0	439.765
col-0	PX	25	5	0.237	1	0	510.942
col-0	PX	25	5	0.241	1	0	266.941
col-0	PX	25	5	0.113	1	0	334.352
col-0	PX	25	5	0.116	1	0	493.412
col-0	PX	25	5	0.092	1	0	200.235
col-0	PX	25	5	0.123	1	0	424
col-0	PX	25	5	0.251	1	0	332.118
col-0	PX	25	5	0.106	1	0	328.705
col-0	PX	25	5	0.119	1	0	269.411
col-0	PX	25	5	0.111	1	0	419.53
col-0	PX	25	5	0.115	1	0	435.529
col-0	PX	25	5	0.115	1	0	403.882
col-0	PX	25	5	0.098	1	0	417.765
col-0	PX	25	5	0.113	1	0	444.236
col-0	PX	25	5	0.14	1	0	248.824
col-0	PX	25	5	0.029	1	0	397.412
col-0	PX	25	5	0.133	1	0	446
col-0	PX	25	5	0.141	1	0	475.412
col-0	PX	25	5	0.117	1	0	474.117
col-0	PX	25	5	0.134	1	0	304.705
col-0	PX	25	5	0.098	1	0	440.941
col-0	PX	25	5	0.103	1	0	364.588
col-0	PX	25	5	0.176	1	0	201.059
col-0	PX	25	5	0.166	1	0	320.706
col-0	PX	25	5	0.113	1	0	281.53
col-0	PX	25	5	0.205	1	0	499.765
col-0	PX	25	5	0.165	1	0	377.294
col-0	PX	25	5	0.088	1	0	194.706
col-0	PX	25	5	0.126	1	0	200.941
col-0	PX	25	5	0.133	1	0	198.117
col-0	PX	25	5	0.128	1	0	229.059
col-0	PX	25	5	0.14	1	0	427.529
col-0	PX	25	5	0.2	1	0	462.706
col-0	PH	25	5	0.067	1	0	333.939
col-0	PH	25	5	0.074	1	0	352.958
col-0	PH	25	5	0.075	1	0	349.557
col-0	PH	25	5	0.07	1	0	353.983
col-0	PH	25	5	0.062	1	0	351.226
col-0	PH	25	5	0.063	1	0	361.206
col-0	PH	25	5	0.071	1	0	359.123
col-0	PH	25	5	0.07	1	0	318.984
col-0	PH	25	5	0.079	1	0	350.879
col-0	PH	25	5	0.068	1	0	358.328
col-0	PH	25	5	0.077	1	0	376.906
col-0	PH	25	5	0.079	1	0	346.814
col-0	PH	25	5	0.075	1	0	329.598
col-0	PH	25	5	0.078	1	0	340.079
col-0	PH	25	5	0.088	1	0	352.495
col-0	PH	25	5	0.08	1	0	349.162
col-0	PH	25	5	0.074	1	0	352.9
col-0	PH	25	5	0.101	1	0	330.841
col-0	PH	25	5	0.106	1	0	346.766
col-0	PH	25	5	0.104	1	0	349.519
col-0	PH	25	5	0.062	1	0	363.734
col-0	PH	25	5	0.08	1	0	372.388
col-0	PH	25	5	0.068	1	0	370.336
col-0	PH	25	5	0.075	1	0	338.872
col-0	PH	25	5	0.073	1	0	326.3
col-0	PH	25	5	0.079	1	0	350.393
col-0	PH	25	5	0.069	1	0	349.76
col-0	PH	25	5	0.049	1	0	359.795
col-0	PH	25	5	0.081	1	0	347.229
col-0	PH	25	5	0.073	1	0	363.839
col-0	PH	25	5	0.072	1	0	374.658
col-0	PH	25	5	0.072	1	0	350.929
col-0	PH	25	5	0.063	1	0	370.283
col-0	PH	25	5	0.072	1	0	351.367
col-0	PH	25	5	0.076	1	0	353.8
col-0	PH	25	5	0.075	1	0	352.978
col-0	PH	25	5	0.08	1	0	343.903
col-0	PH	25	5	0.081	1	0	352.18
col-0	PH	25	5	0.077	1	0	356.977
col-0	PH	25	5	0.075	1	0	347.352
col-0	PH	25	5	0.069	1	0	325.945
col-0	PH	25	5	0.065	1	0	329.12
col-0	PH	25	5	0.09	1	0	321.409
col-0	PH	25	5	0.071	1	0	336.298
col-0	PH	25	5	0.068	1	0	344.986
col-0	PH	25	5	0.076	1	0	351.968
col-0	PH	25	5	0.073	1	0	342.246
col-0	PH	25	5	0.07	1	0	346.285
col-0	PH	25	5	0.065	1	0	358.036
col-0	PH	25	5	0.066	1	0	363.494
col-0	IF	25	5	0.297	2	15	317.177
col-0	IF	25	5	0.177	2	15	323.647
col-0	IF	25	5	0.302	2	15	311.764
col-0	IF	25	5	0.189	2	15	316.824
col-0	IF	25	5	0.195	2	15	310.471
col-0	IF	25	5	0.216	2	15	315.647
col-0	IF	25	5	0.281	2	15	322.705
col-0	IF	25	5	0.241	2	15	319.176
col-0	IF	25	5	0.151	2	15	319.765
col-0	IF	25	5	0.269	2	15	327.765
col-0	IF	25	5	0.197	2	15	318.706
col-0	IF	25	5	0.238	2	15	329.53
col-0	IF	25	5	0.213	2	15	332.706
col-0	IF	25	5	0.193	2	15	323.883
col-0	IF	25	5	0.205	2	15	316.705
col-0	IF	25	5	0.162	2	15	313.412
col-0	IF	25	5	0.222	2	15	312.706
col-0	IF	25	5	0.242	2	15	309.294
col-0	IF	25	5	0.168	2	15	304
col-0	IF	25	5	0.17	2	15	300
col-0	IF	25	5	0.097	2	15	321.647
col-0	IF	25	5	0.114	2	15	308.235
col-0	IF	25	5	0.108	2	15	316.824
col-0	IF	25	5	0.151	2	15	332.824
col-0	IF	25	5	0.104	2	15	323.647
col-0	IF	25	5	0.166	2	15	304.352
col-0	IF	25	5	0.094	2	15	305.53
col-0	IF	25	5	0.087	2	15	302.706
col-0	IF	25	5	0.194	2	15	312.353
col-0	IF	25	5	0.197	2	15	318
col-0	IF	25	5	0.144	2	15	303.529
col-0	IF	25	5	0.113	2	15	317.647
col-0	IF	25	5	0.094	2	15	310.118
col-0	IF	25	5	0.112	2	15	320.824
col-0	IF	25	5	0.148	2	15	322.352
col-0	IF	25	5	0.118	2	15	312.823
col-0	IF	25	5	0.244	2	15	326.588
col-0	IF	25	5	0.292	2	15	312.353
col-0	IF	25	5	0.073	2	15	310
col-0	IF	25	5	0.172	2	15	315.294
col-0	IF	25	5	0.11	2	15	317.764
col-0	IF	25	5	0.195	2	15	310.118
col-0	IF	25	5	0.159	2	15	324.706
col-0	IF	25	5	0.169	2	15	312.942
col-0	IF	25	5	0.131	2	15	313.059
col-0	IF	25	5	0.19	2	15	315.059
col-0	IF	25	5	0.256	2	15	318.353
col-0	IF	25	5	0.168	2	15	311.294
col-0	IF	25	5	0.137	2	15	307.529
col-0	IF	25	5	0.182	2	15	300.942
col-0	MX	25	5	0.369	2	15	324
col-0	MX	25	5	0.406	2	15	321.059
col-0	MX	25	5	0.4	2	15	326.235
col-0	MX	25	5	0.406	2	15	334.235
col-0	MX	25	5	0.457	2	15	331.412
col-0	MX	25	5	0.168	2	15	322.118
col-0	MX	25	5	0.137	2	15	346
col-0	MX	25	5	0.187	2	15	332.471
col-0	MX	25	5	0.437	2	15	329.647
col-0	MX	25	5	0.405	2	15	332.588
col-0	MX	25	5	0.517	2	15	320.235
col-0	MX	25	5	0.499	2	15	324.353
col-0	MX	25	5	0.46	2	15	329.177
col-0	MX	25	5	0.425	2	15	332.118
col-0	MX	25	5	0.374	2	15	328.118
col-0	MX	25	5	0.426	2	15	323.647
col-0	MX	25	5	0.404	2	15	331.412
col-0	MX	25	5	0.338	2	15	336
col-0	MX	25	5	0.382	2	15	330.942
col-0	MX	25	5	0.4	2	15	334.705
col-0	MX	25	5	0.371	2	15	332.588
col-0	MX	25	5	0.336	2	15	327.882
col-0	MX	25	5	0.377	2	15	327.882
col-0	MX	25	5	0.332	2	15	336
col-0	MX	25	5	0.371	2	15	327.765
col-0	MX	25	5	0.218	2	15	328.705
col-0	MX	25	5	0.221	2	15	326.235
col-0	MX	25	5	0.29	2	15	330.47
col-0	MX	25	5	0.311	2	15	319.529
col-0	MX	25	5	0.23	2	15	334
col-0	MX	25	5	0.308	2	15	330.589
col-0	MX	25	5	0.362	2	15	334.941
col-0	MX	25	5	0.429	2	15	325.648
col-0	MX	25	5	0.306	2	15	330.589
col-0	MX	25	5	0.278	2	15	339.176
col-0	MX	25	5	0.297	2	15	343.529
col-0	MX	25	5	0.288	2	15	337.059
col-0	MX	25	5	0.331	2	15	337.648
col-0	MX	25	5	0.269	2	15	327.176
col-0	MX	25	5	0.297	2	15	335.764
col-0	MX	25	5	0.319	2	15	325.529
col-0	MX	25	5	0.155	2	15	332.588
col-0	MX	25	5	0.227	2	15	327.882
col-0	MX	25	5	0.314	2	15	332.706
col-0	MX	25	5	0.329	2	15	335.411
col-0	MX	25	5	0.325	2	15	338.118
col-0	MX	25	5	0.407	2	15	324.942
col-0	MX	25	5	0.296	2	15	326.471
col-0	MX	25	5	0.291	2	15	328
col-0	MX	25	5	0.248	2	15	332.588
col-0	XF	25	5	0.223	2	15	337.295
col-0	XF	25	5	0.208	2	15	334.941
col-0	XF	25	5	0.312	2	15	328.352
col-0	XF	25	5	0.33	2	15	327.765
col-0	XF	25	5	0.271	2	15	327.882
col-0	XF	25	5	0.311	2	15	330.236
col-0	XF	25	5	0.287	2	15	327.529
col-0	XF	25	5	0.245	2	15	331.412
col-0	XF	25	5	0.243	2	15	328.941
col-0	XF	25	5	0.29	2	15	325.176
col-0	XF	25	5	0.288	2	15	330.823
col-0	XF	25	5	0.347	2	15	325.882
col-0	XF	25	5	0.185	2	15	331.529
col-0	XF	25	5	0.206	2	15	325.059
col-0	XF	25	5	0.207	2	15	321.412
col-0	XF	25	5	0.258	2	15	324.589
col-0	XF	25	5	0.318	2	15	322.235
col-0	XF	25	5	0.246	2	15	332.588
col-0	XF	25	5	0.257	2	15	319.176
col-0	XF	25	5	0.234	2	15	325.648
col-0	XF	25	5	0.289	2	15	317.177
col-0	XF	25	5	0.301	2	15	319.295
col-0	XF	25	5	0.23	2	15	316.824
col-0	XF	25	5	0.196	2	15	325.529
col-0	XF	25	5	0.276	2	15	328.471
col-0	XF	25	5	0.245	2	15	324.117
col-0	XF	25	5	0.216	2	15	319.529
col-0	XF	25	5	0.214	2	15	320.235
col-0	XF	25	5	0.342	2	15	320.471
col-0	XF	25	5	0.255	2	15	327.529
col-0	XF	25	5	0.385	2	15	326.824
col-0	XF	25	5	0.307	2	15	331.882
col-0	XF	25	5	0.358	2	15	336.589
col-0	XF	25	5	0.187	2	15	325.176
col-0	XF	25	5	0.249	2	15	321.059
col-0	XF	25	5	0.286	2	15	324.823
col-0	XF	25	5	0.273	2	15	317.647
col-0	XF	25	5	0.187	2	15	319.412
col-0	XF	25	5	0.294	2	15	322.941
col-0	XF	25	5	0.268	2	15	313.765
col-0	XF	25	5	0.211	2	15	319.295
col-0	XF	25	5	0.206	2	15	314.706
col-0	XF	25	5	0.195	2	15	328
col-0	XF	25	5	0.276	2	15	325.295
col-0	XF	25	5	0.344	2	15	324
col-0	XF	25	5	0.229	2	15	319.295
col-0	XF	25	5	0.177	2	15	322.824
col-0	XF	25	5	0.221	2	15	325.648
col-0	XF	25	5	0.175	2	15	325.648
col-0	XF	25	5	0.199	2	15	327.176
col-0	LP	25	5	0.496	2	15	315.059
col-0	LP	25	5	0.446	2	15	307.412
col-0	LP	25	5	0.37	2	15	284.588
col-0	LP	25	5	0.442	2	15	298.352
col-0	LP	25	5	0.244	2	15	320.118
col-0	LP	25	5	0.33	2	15	323.647
col-0	LP	25	5	0.406	2	15	294.823
col-0	LP	25	5	0.471	2	15	318.706
col-0	LP	25	5	0.126	2	15	319.765
col-0	LP	25	5	0.194	2	15	310.352
col-0	LP	25	5	0.197	2	15	311.177
col-0	LP	25	5	0.462	2	15	317.058
col-0	LP	25	5	0.488	2	15	323.411
col-0	LP	25	5	0.394	2	15	334.235
col-0	LP	25	5	0.327	2	15	293.883
col-0	LP	25	5	0.393	2	15	306.117
col-0	LP	25	5	0.496	2	15	301.882
col-0	LP	25	5	0.441	2	15	304.118
col-0	LP	25	5	0.486	2	15	310.705
col-0	LP	25	5	0.433	2	15	328
col-0	LP	25	5	0.408	2	15	313.529
col-0	LP	25	5	0.285	2	15	317.411
col-0	LP	25	5	0.454	2	15	326.824
col-0	LP	25	5	0.447	2	15	309.765
col-0	LP	25	5	0.51	2	15	315.059
col-0	LP	25	5	0.577	2	15	311.53
col-0	LP	25	5	0.336	2	15	321.765
col-0	LP	25	5	0.338	2	15	324.353
col-0	LP	25	5	0.237	2	15	340.352
col-0	LP	25	5	0.473	2	15	320.353
col-0	LP	25	5	0.459	2	15	318.942
col-0	LP	25	5	0.283	2	15	321.412
col-0	LP	25	5	0.366	2	15	321.529
col-0	LP	25	5	0.384	2	15	321.765
col-0	LP	25	5	0.415	2	15	317.647
col-0	LP	25	5	0.271	2	15	327.176
col-0	LP	25	5	0.271	2	15	314.471
col-0	LP	25	5	0.214	2	15	333.176
col-0	LP	25	5	0.43	2	15	318.353
col-0	LP	25	5	0.409	2	15	320.471
col-0	LP	25	5	0.476	2	15	321.765
col-0	LP	25	5	0.34	2	15	332.824
col-0	LP	25	5	0.41	2	15	311.177
col-0	LP	25	5	0.486	2	15	319.295
col-0	LP	25	5	0.556	2	15	307.765
col-0	LP	25	5	0.332	2	15	326.118
col-0	LP	25	5	0.388	2	15	325.648
col-0	LP	25	5	0.414	2	15	312.353
col-0	LP	25	5	0.431	2	15	320.588
col-0	LP	25	5	0.466	2	15	300
col-0	PX	25	5	0.055	2	15	381.882
col-0	PX	25	5	0.066	2	15	253.765
col-0	PX	25	5	0.073	2	15	266.353
col-0	PX	25	5	0.092	2	15	342.353
col-0	PX	25	5	0.068	2	15	346
col-0	PX	25	5	0.163	2	15	393.412
col-0	PX	25	5	0.162	2	15	302.706
col-0	PX	25	5	0.166	2	15	313.648
col-0	PX	25	5	0.186	2	15	272.706
col-0	PX	25	5	0.111	2	15	403.176
col-0	PX	25	5	0.262	2	15	340
col-0	PX	25	5	0.138	2	15	279.412
col-0	PX	25	5	0.126	2	15	278.235
col-0	PX	25	5	0.099	2	15	285.059
col-0	PX	25	5	0.143	2	15	338.235
col-0	PX	25	5	0.196	2	15	327.765
col-0	PX	25	5	0.148	2	15	340.352
col-0	PX	25	5	0.262	2	15	348.353
col-0	PX	25	5	0.358	2	15	310.352
col-0	PX	25	5	0.285	2	15	296.235
col-0	PX	25	5	0.186	2	15	339.412
col-0	PX	25	5	0.121	2	15	315.059
col-0	PX	25	5	0.155	2	15	348.47
col-0	PX	25	5	0.312	2	15	315.765
col-0	PX	25	5	0.096	2	15	311.53
col-0	PX	25	5	0.075	2	15	301.765
col-0	PX	25	5	0.093	2	15	355.412
col-0	PX	25	5	0.128	2	15	304.235
col-0	PX	25	5	0.1	2	15	356
col-0	PX	25	5	0.144	2	15	359.647
col-0	PX	25	5	0.067	2	15	339.765
col-0	PX	25	5	0.116	2	15	342.942
col-0	PX	25	5	0.168	2	15	294.47
col-0	PX	25	5	0.128	2	15	236
col-0	PX	25	5	0.18	2	15	300.942
col-0	PX	25	5	0.249	2	15	227.53
col-0	PX	25	5	0.159	2	15	278.118
col-0	PX	25	5	0.131	2	15	339.059
col-0	PX	25	5	0.167	2	15	343.176
col-0	PX	25	5	0.2	2	15	333.882
col-0	PX	25	5	0.155	2	15	302.118
col-0	PX	25	5	0.188	2	15	331.648
col-0	PX	25	5	0.236	2	15	328
col-0	PX	25	5	0.131	2	15	328.118
col-0	PX	25	5	0.173	2	15	337.059
col-0	PX	25	5	0.149	2	15	380
col-0	PX	25	5	0.184	2	15	333.059
col-0	PX	25	5	0.21	2	15	323.764
col-0	PX	25	5	0.251	2	15	325.295
col-0	PX	25	5	0.166	2	15	340.824
col-0	PH	25	5	0.072	2	15	330.661
col-0	PH	25	5	0.066	2	15	346.664
col-0	PH	25	5	0.071	2	15	342.658
col-0	PH	25	5	0.075	2	15	328.145
col-0	PH	25	5	0.072	2	15	329.615
col-0	PH	25	5	0.067	2	15	332.805
col-0	PH	25	5	0.057	2	15	349.786
col-0	PH	25	5	0.061	2	15	334.879
col-0	PH	25	5	0.066	2	15	349.828
col-0	PH	25	5	0.072	2	15	342.593
col-0	PH	25	5	0.062	2	15	340.655
col-0	PH	25	5	0.066	2	15	355.153
col-0	PH	25	5	0.065	2	15	330.148
col-0	PH	25	5	0.065	2	15	338.565
col-0	PH	25	5	0.068	2	15	358.111
col-0	PH	25	5	0.068	2	15	345.082
col-0	PH	25	5	0.07	2	15	334.631
col-0	PH	25	5	0.056	2	15	352.173
col-0	PH	25	5	0.06	2	15	351.086
col-0	PH	25	5	0.081	2	15	352.244
col-0	PH	25	5	0.052	2	15	350.283
col-0	PH	25	5	0.068	2	15	362.146
col-0	PH	25	5	0.06	2	15	353.17
col-0	PH	25	5	0.05	2	15	361.149
col-0	PH	25	5	0.064	2	15	351.83
col-0	PH	25	5	0.074	2	15	367.556
col-0	PH	25	5	0.082	2	15	353.747
col-0	PH	25	5	0.072	2	15	345.953
col-0	PH	25	5	0.078	2	15	357.328
col-0	PH	25	5	0.064	2	15	362.459
col-0	PH	25	5	0.056	2	15	358.995
col-0	PH	25	5	0.053	2	15	354.985
col-0	PH	25	5	0.059	2	15	361.048
col-0	PH	25	5	0.067	2	15	345.422
col-0	PH	25	5	0.071	2	15	342.847
col-0	PH	25	5	0.074	2	15	348.933
col-0	PH	25	5	0.077	2	15	345.719
col-0	PH	25	5	0.07	2	15	346.725
col-0	PH	25	5	0.061	2	15	362.503
col-0	PH	25	5	0.061	2	15	364.227
col-0	PH	25	5	0.055	2	15	346.633
col-0	PH	25	5	0.053	2	15	339.549
col-0	PH	25	5	0.078	2	15	347.891
col-0	PH	25	5	0.068	2	15	351.397
col-0	PH	25	5	0.063	2	15	364.828
col-0	PH	25	5	0.068	2	15	356.725
col-0	PH	25	5	0.054	2	15	354.428
col-0	PH	25	5	0.067	2	15	354.654
col-0	PH	25	5	0.069	2	15	356.822
col-0	PH	25	5	0.057	2	15	349.927
col-0	IF	25	5	0.456	3	30	313.295
col-0	IF	25	5	0.344	3	30	318.823
col-0	IF	25	5	0.398	3	30	314.824
col-0	IF	25	5	0.362	3	30	313.059
col-0	IF	25	5	0.339	3	30	312.236
col-0	IF	25	5	0.351	3	30	314.353
col-0	IF	25	5	0.37	3	30	321.882
col-0	IF	25	5	0.349	3	30	318
col-0	IF	25	5	0.327	3	30	313.059
col-0	IF	25	5	0.378	3	30	320.118
col-0	IF	25	5	0.284	3	30	312
col-0	IF	25	5	0.327	3	30	321.765
col-0	IF	25	5	0.352	3	30	318.942
col-0	IF	25	5	0.355	3	30	315.529
col-0	IF	25	5	0.409	3	30	310.705
col-0	IF	25	5	0.329	3	30	314.353
col-0	IF	25	5	0.361	3	30	311.647
col-0	IF	25	5	0.377	3	30	309.529
col-0	IF	25	5	0.334	3	30	306.353
col-0	IF	25	5	0.333	3	30	303.059
col-0	IF	25	5	0.289	3	30	321.294
col-0	IF	25	5	0.269	3	30	312.47
col-0	IF	25	5	0.203	3	30	314.235
col-0	IF	25	5	0.245	3	30	319.412
col-0	IF	25	5	0.166	3	30	323.177
col-0	IF	25	5	0.303	3	30	312.117
col-0	IF	25	5	0.217	3	30	312.353
col-0	IF	25	5	0.227	3	30	307.648
col-0	IF	25	5	0.345	3	30	313.529
col-0	IF	25	5	0.361	3	30	313.412
col-0	IF	25	5	0.296	3	30	312.236
col-0	IF	25	5	0.292	3	30	314.824
col-0	IF	25	5	0.188	3	30	306.942
col-0	IF	25	5	0.187	3	30	313.176
col-0	IF	25	5	0.277	3	30	312.942
col-0	IF	25	5	0.281	3	30	309.647
col-0	IF	25	5	0.402	3	30	316.941
col-0	IF	25	5	0.361	3	30	315.294
col-0	IF	25	5	0.175	3	30	305.177
col-0	IF	25	5	0.24	3	30	312.823
col-0	IF	25	5	0.155	3	30	310.588
col-0	IF	25	5	0.225	3	30	314.588
col-0	IF	25	5	0.309	3	30	313.059
col-0	IF	25	5	0.311	3	30	310.705
col-0	IF	25	5	0.304	3	30	311.647
col-0	IF	25	5	0.327	3	30	312.47
col-0	IF	25	5	0.391	3	30	316.588
col-0	IF	25	5	0.298	3	30	309.647
col-0	IF	25	5	0.29	3	30	312.47
col-0	IF	25	5	0.35	3	30	306.823
col-0	MX	25	5	0.416	3	30	334.941
col-0	MX	25	5	0.441	3	30	322.352
col-0	MX	25	5	0.427	3	30	326.118
col-0	MX	25	5	0.456	3	30	333.176
col-0	MX	25	5	0.495	3	30	334.118
col-0	MX	25	5	0.268	3	30	326.941
col-0	MX	25	5	0.215	3	30	333.294
col-0	MX	25	5	0.322	3	30	330
col-0	MX	25	5	0.535	3	30	330.823
col-0	MX	25	5	0.5	3	30	331.059
col-0	MX	25	5	0.526	3	30	328
col-0	MX	25	5	0.536	3	30	325.882
col-0	MX	25	5	0.527	3	30	336.236
col-0	MX	25	5	0.488	3	30	336.823
col-0	MX	25	5	0.438	3	30	335.883
col-0	MX	25	5	0.488	3	30	326.941
col-0	MX	25	5	0.456	3	30	328.705
col-0	MX	25	5	0.42	3	30	332.471
col-0	MX	25	5	0.477	3	30	332.235
col-0	MX	25	5	0.489	3	30	334
col-0	MX	25	5	0.43	3	30	334.824
col-0	MX	25	5	0.471	3	30	324.942
col-0	MX	25	5	0.441	3	30	329.177
col-0	MX	25	5	0.291	3	30	356.588
col-0	MX	25	5	0.3	3	30	348.47
col-0	MX	25	5	0.274	3	30	331.882
col-0	MX	25	5	0.231	3	30	331.648
col-0	MX	25	5	0.373	3	30	330.823
col-0	MX	25	5	0.432	3	30	322.471
col-0	MX	25	5	0.396	3	30	329.53
col-0	MX	25	5	0.4	3	30	330.942
col-0	MX	25	5	0.454	3	30	334.588
col-0	MX	25	5	0.477	3	30	324.236
col-0	MX	25	5	0.371	3	30	330.589
col-0	MX	25	5	0.413	3	30	343.295
col-0	MX	25	5	0.379	3	30	337.882
col-0	MX	25	5	0.359	3	30	336.706
col-0	MX	25	5	0.463	3	30	331.765
col-0	MX	25	5	0.376	3	30	333.059
col-0	MX	25	5	0.355	3	30	338.353
col-0	MX	25	5	0.341	3	30	337.295
col-0	MX	25	5	0.142	3	30	329.058
col-0	MX	25	5	0.233	3	30	333.647
col-0	MX	25	5	0.412	3	30	331.765
col-0	MX	25	5	0.383	3	30	334.824
col-0	MX	25	5	0.399	3	30	338.706
col-0	MX	25	5	0.49	3	30	324.589
col-0	MX	25	5	0.462	3	30	325.882
col-0	MX	25	5	0.377	3	30	331.412
col-0	MX	25	5	0.302	3	30	334.235
col-0	XF	25	5	0.269	3	30	336.706
col-0	XF	25	5	0.254	3	30	339.294
col-0	XF	25	5	0.353	3	30	330.706
col-0	XF	25	5	0.414	3	30	325.648
col-0	XF	25	5	0.302	3	30	332.706
col-0	XF	25	5	0.314	3	30	338.471
col-0	XF	25	5	0.399	3	30	329.764
col-0	XF	25	5	0.389	3	30	328
col-0	XF	25	5	0.383	3	30	327.412
col-0	XF	25	5	0.358	3	30	327.765
col-0	XF	25	5	0.346	3	30	330.117
col-0	XF	25	5	0.438	3	30	321.647
col-0	XF	25	5	0.292	3	30	324.942
col-0	XF	25	5	0.289	3	30	326.118
col-0	XF	25	5	0.305	3	30	324.353
col-0	XF	25	5	0.245	3	30	332.353
col-0	XF	25	5	0.367	3	30	324.942
col-0	XF	25	5	0.286	3	30	331.765
col-0	XF	25	5	0.232	3	30	327.294
col-0	XF	25	5	0.213	3	30	325.765
col-0	XF	25	5	0.384	3	30	318.236
col-0	XF	25	5	0.299	3	30	313.059
col-0	XF	25	5	0.22	3	30	320.941
col-0	XF	25	5	0.26	3	30	322.471
col-0	XF	25	5	0.378	3	30	323.647
col-0	XF	25	5	0.379	3	30	316.824
col-0	XF	25	5	0.325	3	30	319.059
col-0	XF	25	5	0.326	3	30	318.353
col-0	XF	25	5	0.425	3	30	321.647
col-0	XF	25	5	0.28	3	30	326
col-0	XF	25	5	0.33	3	30	338.235
col-0	XF	25	5	0.327	3	30	334.824
col-0	XF	25	5	0.445	3	30	334
col-0	XF	25	5	0.321	3	30	319.648
col-0	XF	25	5	0.419	3	30	317.294
col-0	XF	25	5	0.324	3	30	324.942
col-0	XF	25	5	0.33	3	30	318.236
col-0	XF	25	5	0.288	3	30	323.647
col-0	XF	25	5	0.355	3	30	327.294
col-0	XF	25	5	0.382	3	30	312.47
col-0	XF	25	5	0.314	3	30	312.706
col-0	XF	25	5	0.288	3	30	320.353
col-0	XF	25	5	0.251	3	30	322.588
col-0	XF	25	5	0.454	3	30	326.353
col-0	XF	25	5	0.47	3	30	323.294
col-0	XF	25	5	0.317	3	30	323.058
col-0	XF	25	5	0.225	3	30	326.118
col-0	XF	25	5	0.32	3	30	325.059
col-0	XF	25	5	0.352	3	30	319.412
col-0	XF	25	5	0.333	3	30	325.529
col-0	LP	25	5	0.588	3	30	321.176
col-0	LP	25	5	0.498	3	30	309.059
col-0	LP	25	5	0.473	3	30	301.059
col-0	LP	25	5	0.504	3	30	299.647
col-0	LP	25	5	0.325	3	30	314.824
col-0	LP	25	5	0.4	3	30	322.824
col-0	LP	25	5	0.438	3	30	310.235
col-0	LP	25	5	0.515	3	30	313.882
col-0	LP	25	5	0.136	3	30	313.765
col-0	LP	25	5	0.262	3	30	304.824
col-0	LP	25	5	0.326	3	30	310.705
col-0	LP	25	5	0.512	3	30	317.177
col-0	LP	25	5	0.552	3	30	317.883
col-0	LP	25	5	0.433	3	30	324.942
col-0	LP	25	5	0.374	3	30	306.117
col-0	LP	25	5	0.429	3	30	307.176
col-0	LP	25	5	0.559	3	30	300.823
col-0	LP	25	5	0.502	3	30	308.471
col-0	LP	25	5	0.513	3	30	315.294
col-0	LP	25	5	0.43	3	30	333.412
col-0	LP	25	5	0.446	3	30	306.589
col-0	LP	25	5	0.403	3	30	325.295
col-0	LP	25	5	0.486	3	30	326.588
col-0	LP	25	5	0.512	3	30	295.882
col-0	LP	25	5	0.604	3	30	299.058
col-0	LP	25	5	0.572	3	30	316.471
col-0	LP	25	5	0.416	3	30	316.471
col-0	LP	25	5	0.332	3	30	318.47
col-0	LP	25	5	0.28	3	30	330
col-0	LP	25	5	0.503	3	30	325.648
col-0	LP	25	5	0.533	3	30	320.588
col-0	LP	25	5	0.343	3	30	317.411
col-0	LP	25	5	0.478	3	30	322.352
col-0	LP	25	5	0.465	3	30	320.941
col-0	LP	25	5	0.503	3	30	318.353
col-0	LP	25	5	0.344	3	30	320.941
col-0	LP	25	5	0.349	3	30	312.236
col-0	LP	25	5	0.231	3	30	321.647
col-0	LP	25	5	0.481	3	30	316.118
col-0	LP	25	5	0.476	3	30	317.058
col-0	LP	25	5	0.503	3	30	318.47
col-0	LP	25	5	0.381	3	30	341.53
col-0	LP	25	5	0.491	3	30	317.058
col-0	LP	25	5	0.556	3	30	322.235
col-0	LP	25	5	0.577	3	30	302.118
col-0	LP	25	5	0.324	3	30	324.353
col-0	LP	25	5	0.416	3	30	321.294
col-0	LP	25	5	0.445	3	30	315.059
col-0	LP	25	5	0.44	3	30	333.412
col-0	LP	25	5	0.5	3	30	315.647
col-0	PX	25	5	0.076	3	30	358.471
col-0	PX	25	5	0.071	3	30	288.823
col-0	PX	25	5	0.074	3	30	274.471
col-0	PX	25	5	0.07	3	30	329.883
col-0	PX	25	5	0.066	3	30	318.47
col-0	PX	25	5	0.199	3	30	345.412
col-0	PX	25	5	0.139	3	30	342
col-0	PX	25	5	0.213	3	30	321.294
col-0	PX	25	5	0.227	3	30	319.882
col-0	PX	25	5	0.075	3	30	371.058
col-0	PX	25	5	0.14	3	30	376.118
col-0	PX	25	5	0.212	3	30	325.059
col-0	PX	25	5	0.112	3	30	282.706
col-0	PX	25	5	0.1	3	30	269.53
col-0	PX	25	5	0.151	3	30	328.118
col-0	PX	25	5	0.276	3	30	313.059
col-0	PX	25	5	0.311	3	30	308.941
col-0	PX	25	5	0.299	3	30	329.294
col-0	PX	25	5	0.28	3	30	341.647
col-0	PX	25	5	0.272	3	30	340.118
col-0	PX	25	5	0.175	3	30	333.765
col-0	PX	25	5	0.128	3	30	322.235
col-0	PX	25	5	0.133	3	30	257.058
col-0	PX	25	5	0.249	3	30	327.412
col-0	PX	25	5	0.176	3	30	312.589
col-0	PX	25	5	0.071	3	30	284.941
col-0	PX	25	5	0.121	3	30	323.764
col-0	PX	25	5	0.146	3	30	307.176
col-0	PX	25	5	0.115	3	30	344.118
col-0	PX	25	5	0.168	3	30	347.53
col-0	PX	25	5	0.126	3	30	340.941
col-0	PX	25	5	0.14	3	30	325.882
col-0	PX	25	5	0.127	3	30	278.353
col-0	PX	25	5	0.096	3	30	242.588
col-0	PX	25	5	0.159	3	30	279.294
col-0	PX	25	5	0.177	3	30	217.882
col-0	PX	25	5	0.118	3	30	239.764
col-0	PX	25	5	0.111	3	30	349.176
col-0	PX	25	5	0.142	3	30	308
col-0	PX	25	5	0.289	3	30	322.118
col-0	PX	25	5	0.264	3	30	312.942
col-0	PX	25	5	0.33	3	30	316.352
col-0	PX	25	5	0.243	3	30	323.647
col-0	PX	25	5	0.174	3	30	337.765
col-0	PX	25	5	0.138	3	30	416.941
col-0	PX	25	5	0.122	3	30	372.236
col-0	PX	25	5	0.212	3	30	345.765
col-0	PX	25	5	0.229	3	30	326
col-0	PX	25	5	0.218	3	30	324.236
col-0	PX	25	5	0.143	3	30	315.882
col-0	PH	25	5	0.069	3	30	342.803
col-0	PH	25	5	0.064	3	30	350.911
col-0	PH	25	5	0.069	3	30	350.768
col-0	PH	25	5	0.074	3	30	357.755
col-0	PH	25	5	0.069	3	30	349.525
col-0	PH	25	5	0.063	3	30	327.185
col-0	PH	25	5	0.055	3	30	344.643
col-0	PH	25	5	0.06	3	30	339.832
col-0	PH	25	5	0.064	3	30	350.692
col-0	PH	25	5	0.069	3	30	350.297
col-0	PH	25	5	0.062	3	30	352.827
col-0	PH	25	5	0.065	3	30	350.845
col-0	PH	25	5	0.065	3	30	343.207
col-0	PH	25	5	0.061	3	30	348.421
col-0	PH	25	5	0.063	3	30	364.962
col-0	PH	25	5	0.065	3	30	359.74
col-0	PH	25	5	0.066	3	30	349.578
col-0	PH	25	5	0.049	3	30	340.097
col-0	PH	25	5	0.052	3	30	353.283
col-0	PH	25	5	0.071	3	30	353.958
col-0	PH	25	5	0.044	3	30	353.934
col-0	PH	25	5	0.062	3	30	341.722
col-0	PH	25	5	0.058	3	30	347.672
col-0	PH	25	5	0.048	3	30	357.448
col-0	PH	25	5	0.063	3	30	331.762
col-0	PH	25	5	0.068	3	30	362.936
col-0	PH	25	5	0.075	3	30	359.842
col-0	PH	25	5	0.067	3	30	361.957
col-0	PH	25	5	0.075	3	30	372.116
col-0	PH	25	5	0.063	3	30	366.466
col-0	PH	25	5	0.053	3	30	347.897
col-0	PH	25	5	0.049	3	30	346.153
col-0	PH	25	5	0.055	3	30	345.001
col-0	PH	25	5	0.066	3	30	328.429
col-0	PH	25	5	0.069	3	30	340.583
col-0	PH	25	5	0.074	3	30	344.87
col-0	PH	25	5	0.07	3	30	352.33
col-0	PH	25	5	0.068	3	30	348.573
col-0	PH	25	5	0.057	3	30	367.292
col-0	PH	25	5	0.056	3	30	371.636
col-0	PH	25	5	0.053	3	30	334.105
col-0	PH	25	5	0.055	3	30	333.068
col-0	PH	25	5	0.075	3	30	338.896
col-0	PH	25	5	0.069	3	30	344.027
col-0	PH	25	5	0.064	3	30	358.636
col-0	PH	25	5	0.067	3	30	350.472
col-0	PH	25	5	0.051	3	30	351.359
col-0	PH	25	5	0.063	3	30	355.508
col-0	PH	25	5	0.065	3	30	352.148
col-0	PH	25	5	0.055	3	30	343.577
col-0	IF	25	5	0.327	4	45	317.53
col-0	IF	25	5	0.256	4	45	318.589
col-0	IF	25	5	0.429	4	45	318.706
col-0	IF	25	5	0.488	4	45	313.765
col-0	IF	25	5	0.406	4	45	319.765
col-0	IF	25	5	0.456	4	45	317.411
col-0	IF	25	5	0.467	4	45	323.53
col-0	IF	25	5	0.283	4	45	315.294
col-0	IF	25	5	0.458	4	45	321.647
col-0	IF	25	5	0.473	4	45	315.765
col-0	IF	25	5	0.26	4	45	315.294
col-0	IF	25	5	0.477	4	45	313.882
col-0	IF	25	5	0.484	4	45	317.53
col-0	IF	25	5	0.428	4	45	312.942
col-0	IF	25	5	0.478	4	45	314.706
col-0	IF	25	5	0.496	4	45	317.058
col-0	IF	25	5	0.394	4	45	320
col-0	IF	25	5	0.424	4	45	317.058
col-0	IF	25	5	0.355	4	45	322.824
col-0	IF	25	5	0.36	4	45	311.647
col-0	IF	25	5	0.333	4	45	313.882
col-0	IF	25	5	0.358	4	45	314.588
col-0	IF	25	5	0.271	4	45	320.471
col-0	IF	25	5	0.242	4	45	320.706
col-0	IF	25	5	0.184	4	45	307.648
col-0	IF	25	5	0.413	4	45	315.059
col-0	IF	25	5	0.343	4	45	314.471
col-0	IF	25	5	0.395	4	45	307.529
col-0	IF	25	5	0.373	4	45	305.177
col-0	IF	25	5	0.464	4	45	311.411
col-0	IF	25	5	0.306	4	45	312.589
col-0	IF	25	5	0.381	4	45	308.118
col-0	IF	25	5	0.373	4	45	305.294
col-0	IF	25	5	0.269	4	45	310.352
col-0	IF	25	5	0.362	4	45	320.941
col-0	IF	25	5	0.352	4	45	313.412
col-0	IF	25	5	0.23	4	45	312.47
col-0	IF	25	5	0.375	4	45	311.53
col-0	IF	25	5	0.473	4	45	309.765
col-0	IF	25	5	0.375	4	45	303.412
col-0	IF	25	5	0.232	4	45	316.235
col-0	IF	25	5	0.258	4	45	304.824
col-0	IF	25	5	0.337	4	45	309.647
col-0	IF	25	5	0.429	4	45	316.235
col-0	IF	25	5	0.395	4	45	317.883
col-0	IF	25	5	0.391	4	45	310.705
col-0	IF	25	5	0.363	4	45	310.588
col-0	IF	25	5	0.377	4	45	319.295
col-0	IF	25	5	0.305	4	45	314.235
col-0	IF	25	5	0.402	4	45	306.706
col-0	MX	25	5	0.267	4	45	323.294
col-0	MX	25	5	0.272	4	45	309.765
col-0	MX	25	5	0.259	4	45	320
col-0	MX	25	5	0.249	4	45	279.765
col-0	MX	25	5	0.294	4	45	324
col-0	MX	25	5	0.092	4	45	326.588
col-0	MX	25	5	0.137	4	45	331.176
col-0	MX	25	5	0.48	4	45	326.353
col-0	MX	25	5	0.507	4	45	332.706
col-0	MX	25	5	0.531	4	45	323.764
col-0	MX	25	5	0.477	4	45	337.529
col-0	MX	25	5	0.449	4	45	334
col-0	MX	25	5	0.525	4	45	330.942
col-0	MX	25	5	0.516	4	45	326.706
col-0	MX	25	5	0.321	4	45	326.706
col-0	MX	25	5	0.44	4	45	318.353
col-0	MX	25	5	0.499	4	45	330.823
col-0	MX	25	5	0.5	4	45	331.059
col-0	MX	25	5	0.492	4	45	330.589
col-0	MX	25	5	0.341	4	45	323.411
col-0	MX	25	5	0.269	4	45	333.765
col-0	MX	25	5	0.359	4	45	339.647
col-0	MX	25	5	0.357	4	45	330.47
col-0	MX	25	5	0.306	4	45	342.236
col-0	MX	25	5	0.467	4	45	335.764
col-0	MX	25	5	0.481	4	45	321.647
col-0	MX	25	5	0.298	4	45	320.588
col-0	MX	25	5	0.394	4	45	323.883
col-0	MX	25	5	0.458	4	45	324.589
col-0	MX	25	5	0.471	4	45	326.235
col-0	MX	25	5	0.472	4	45	321.176
col-0	MX	25	5	0.438	4	45	330.236
col-0	MX	25	5	0.476	4	45	331.059
col-0	MX	25	5	0.234	4	45	347.647
col-0	MX	25	5	0.2	4	45	352.588
col-0	MX	25	5	0.294	4	45	319.176
col-0	MX	25	5	0.388	4	45	333.059
col-0	MX	25	5	0.513	4	45	332.824
col-0	MX	25	5	0.383	4	45	330.236
col-0	MX	25	5	0.459	4	45	328.824
col-0	MX	25	5	0.372	4	45	323.058
col-0	MX	25	5	0.27	4	45	321.176
col-0	MX	25	5	0.299	4	45	318.353
col-0	MX	25	5	0.524	4	45	327.647
col-0	MX	25	5	0.517	4	45	324.706
col-0	MX	25	5	0.521	4	45	324.823
col-0	MX	25	5	0.482	4	45	320.824
col-0	MX	25	5	0.486	4	45	330.823
col-0	MX	25	5	0.418	4	45	322.352
col-0	MX	25	5	0.397	4	45	321.176
col-0	XF	25	5	0.478	4	45	323.53
col-0	XF	25	5	0.444	4	45	322
col-0	XF	25	5	0.509	4	45	325.176
col-0	XF	25	5	0.489	4	45	328
col-0	XF	25	5	0.387	4	45	324.236
col-0	XF	25	5	0.463	4	45	327.059
col-0	XF	25	5	0.483	4	45	322.235
col-0	XF	25	5	0.477	4	45	326.941
col-0	XF	25	5	0.468	4	45	322.352
col-0	XF	25	5	0.459	4	45	324.236
col-0	XF	25	5	0.228	4	45	329.647
col-0	XF	25	5	0.345	4	45	325.648
col-0	XF	25	5	0.3	4	45	328.235
col-0	XF	25	5	0.354	4	45	326.824
col-0	XF	25	5	0.338	4	45	323.764
col-0	XF	25	5	0.298	4	45	319.882
col-0	XF	25	5	0.368	4	45	334.824
col-0	XF	25	5	0.439	4	45	325.529
col-0	XF	25	5	0.421	4	45	320.353
col-0	XF	25	5	0.337	4	45	331.648
col-0	XF	25	5	0.454	4	45	320
col-0	XF	25	5	0.425	4	45	317.647
col-0	XF	25	5	0.425	4	45	320.235
col-0	XF	25	5	0.425	4	45	317.058
col-0	XF	25	5	0.48	4	45	320.353
col-0	XF	25	5	0.485	4	45	316.941
col-0	XF	25	5	0.448	4	45	311.177
col-0	XF	25	5	0.377	4	45	312.117
col-0	XF	25	5	0.394	4	45	309.294
col-0	XF	25	5	0.445	4	45	331.295
col-0	XF	25	5	0.467	4	45	324.823
col-0	XF	25	5	0.457	4	45	321.176
col-0	XF	25	5	0.496	4	45	326.706
col-0	XF	25	5	0.408	4	45	322.118
col-0	XF	25	5	0.457	4	45	317.764
col-0	XF	25	5	0.369	4	45	320
col-0	XF	25	5	0.444	4	45	321.647
col-0	XF	25	5	0.456	4	45	321.882
col-0	XF	25	5	0.437	4	45	322.705
col-0	XF	25	5	0.328	4	45	326.588
col-0	XF	25	5	0.422	4	45	307.648
col-0	XF	25	5	0.379	4	45	311.53
col-0	XF	25	5	0.451	4	45	322.705
col-0	XF	25	5	0.464	4	45	329.883
col-0	XF	25	5	0.487	4	45	327.647
col-0	XF	25	5	0.358	4	45	322.588
col-0	XF	25	5	0.321	4	45	324.942
col-0	XF	25	5	0.417	4	45	327.176
col-0	XF	25	5	0.461	4	45	321.765
col-0	XF	25	5	0.386	4	45	325.295
col-0	LP	25	5	0.453	4	45	323.177
col-0	LP	25	5	0.315	4	45	312.589
col-0	LP	25	5	0.189	4	45	307.648
col-0	LP	25	5	0.281	4	45	323.411
col-0	LP	25	5	0.481	4	45	317.058
col-0	LP	25	5	0.524	4	45	314
col-0	LP	25	5	0.597	4	45	317.177
col-0	LP	25	5	0.545	4	45	312.353
col-0	LP	25	5	0.431	4	45	326.706
col-0	LP	25	5	0.384	4	45	329.764
col-0	LP	25	5	0.475	4	45	311.294
col-0	LP	25	5	0.658	4	45	314.824
col-0	LP	25	5	0.637	4	45	318.706
col-0	LP	25	5	0.393	4	45	328.941
col-0	LP	25	5	0.283	4	45	302.353
col-0	LP	25	5	0.336	4	45	302.353
col-0	LP	25	5	0.412	4	45	306.47
col-0	LP	25	5	0.508	4	45	308.706
col-0	LP	25	5	0.603	4	45	311.058
col-0	LP	25	5	0.614	4	45	312.236
col-0	LP	25	5	0.592	4	45	320.706
col-0	LP	25	5	0.489	4	45	326
col-0	LP	25	5	0.529	4	45	315.882
col-0	LP	25	5	0.472	4	45	318.47
col-0	LP	25	5	0.528	4	45	322.235
col-0	LP	25	5	0.641	4	45	316.705
col-0	LP	25	5	0.558	4	45	317.764
col-0	LP	25	5	0.457	4	45	310.235
col-0	LP	25	5	0.311	4	45	325.882
col-0	LP	25	5	0.554	4	45	316.352
col-0	LP	25	5	0.446	4	45	322.471
col-0	LP	25	5	0.309	4	45	314
col-0	LP	25	5	0.379	4	45	326.353
col-0	LP	25	5	0.445	4	45	324.589
col-0	LP	25	5	0.386	4	45	332.824
col-0	LP	25	5	0.372	4	45	317.53
col-0	LP	25	5	0.307	4	45	331.176
col-0	LP	25	5	0.214	4	45	308.941
col-0	LP	25	5	0.484	4	45	317.294
col-0	LP	25	5	0.557	4	45	322.824
col-0	LP	25	5	0.563	4	45	314.118
col-0	LP	25	5	0.284	4	45	327.647
col-0	LP	25	5	0.155	4	45	313.295
col-0	LP	25	5	0.216	4	45	314.706
col-0	LP	25	5	0.183	4	45	306
col-0	LP	25	5	0.178	4	45	293.294
col-0	LP	25	5	0.281	4	45	345.176
col-0	LP	25	5	0.365	4	45	339.176
col-0	LP	25	5	0.204	4	45	323.647
col-0	LP	25	5	0.158	4	45	268.352
col-0	PX	25	5	0.088	4	45	264.353
col-0	PX	25	5	0.106	4	45	302.824
col-0	PX	25	5	0.1	4	45	302.588
col-0	PX	25	5	0.133	4	45	343.176
col-0	PX	25	5	0.045	4	45	357.059
col-0	PX	25	5	0.158	4	45	314.235
col-0	PX	25	5	0.24	4	45	329.058
col-0	PX	25	5	0.368	4	45	291.882
col-0	PX	25	5	0.236	4	45	342.942
col-0	PX	25	5	0.249	4	45	303.059
col-0	PX	25	5	0.181	4	45	327.059
col-0	PX	25	5	0.273	4	45	333.765
col-0	PX	25	5	0.112	4	45	289.059
col-0	PX	25	5	0.064	4	45	356
col-0	PX	25	5	0.229	4	45	292.118
col-0	PX	25	5	0.322	4	45	311.411
col-0	PX	25	5	0.193	4	45	300.117
col-0	PX	25	5	0.319	4	45	320.235
col-0	PX	25	5	0.371	4	45	323.177
col-0	PX	25	5	0.417	4	45	303.059
col-0	PX	25	5	0.259	4	45	323.53
col-0	PX	25	5	0.137	4	45	292.352
col-0	PX	25	5	0.221	4	45	344.706
col-0	PX	25	5	0.372	4	45	325.059
col-0	PX	25	5	0.139	4	45	328.824
col-0	PX	25	5	0.158	4	45	342
col-0	PX	25	5	0.211	4	45	330.706
col-0	PX	25	5	0.208	4	45	327.529
col-0	PX	25	5	0.215	4	45	340.824
col-0	PX	25	5	0.263	4	45	323.647
col-0	PX	25	5	0.152	4	45	332.588
col-0	PX	25	5	0.164	4	45	342.823
col-0	PX	25	5	0.279	4	45	300.942
col-0	PX	25	5	0.218	4	45	249.294
col-0	PX	25	5	0.192	4	45	340.705
col-0	PX	25	5	0.164	4	45	260.353
col-0	PX	25	5	0.089	4	45	344.706
col-0	PX	25	5	0.105	4	45	355.295
col-0	PX	25	5	0.134	4	45	333.412
col-0	PX	25	5	0.237	4	45	314.706
col-0	PX	25	5	0.317	4	45	308.824
col-0	PX	25	5	0.218	4	45	307.765
col-0	PX	25	5	0.315	4	45	330.236
col-0	PX	25	5	0.289	4	45	304.471
col-0	PX	25	5	0.131	4	45	362.706
col-0	PX	25	5	0.237	4	45	314.824
col-0	PX	25	5	0.263	4	45	335.764
col-0	PX	25	5	0.336	4	45	309.059
col-0	PX	25	5	0.354	4	45	324.706
col-0	PX	25	5	0.395	4	45	313.648
col-0	PH	25	5	0.073	4	45	322.107
col-0	PH	25	5	0.075	4	45	352.902
col-0	PH	25	5	0.074	4	45	338.248
col-0	PH	25	5	0.069	4	45	334.482
col-0	PH	25	5	0.073	4	45	338.572
col-0	PH	25	5	0.069	4	45	337.741
col-0	PH	25	5	0.064	4	45	362.082
col-0	PH	25	5	0.062	4	45	334.721
col-0	PH	25	5	0.067	4	45	344.016
col-0	PH	25	5	0.08	4	45	333.462
col-0	PH	25	5	0.064	4	45	333.38
col-0	PH	25	5	0.071	4	45	339.974
col-0	PH	25	5	0.071	4	45	332.678
col-0	PH	25	5	0.075	4	45	320.451
col-0	PH	25	5	0.078	4	45	319.299
col-0	PH	25	5	0.071	4	45	328.779
col-0	PH	25	5	0.066	4	45	333.504
col-0	PH	25	5	0.072	4	45	344.384
col-0	PH	25	5	0.077	4	45	351.555
col-0	PH	25	5	0.088	4	45	338.794
col-0	PH	25	5	0.063	4	45	341.164
col-0	PH	25	5	0.072	4	45	344.872
col-0	PH	25	5	0.073	4	45	358.392
col-0	PH	25	5	0.06	4	45	370.014
col-0	PH	25	5	0.067	4	45	378.782
col-0	PH	25	5	0.08	4	45	347.214
col-0	PH	25	5	0.077	4	45	338.14
col-0	PH	25	5	0.073	4	45	330.04
col-0	PH	25	5	0.076	4	45	341.62
col-0	PH	25	5	0.06	4	45	363.709
col-0	PH	25	5	0.057	4	45	353.215
col-0	PH	25	5	0.059	4	45	359.5
col-0	PH	25	5	0.066	4	45	363.799
col-0	PH	25	5	0.067	4	45	349.972
col-0	PH	25	5	0.068	4	45	343.038
col-0	PH	25	5	0.076	4	45	351.661
col-0	PH	25	5	0.08	4	45	352.941
col-0	PH	25	5	0.071	4	45	349.273
col-0	PH	25	5	0.075	4	45	348.839
col-0	PH	25	5	0.074	4	45	337.592
col-0	PH	25	5	0.065	4	45	351.374
col-0	PH	25	5	0.057	4	45	342.957
col-0	PH	25	5	0.082	4	45	324.004
col-0	PH	25	5	0.073	4	45	328.389
col-0	PH	25	5	0.075	4	45	349.234
col-0	PH	25	5	0.078	4	45	357.703
col-0	PH	25	5	0.06	4	45	354.224
col-0	PH	25	5	0.066	4	45	342.923
col-0	PH	25	5	0.076	4	45	343.461
col-0	PH	25	5	0.07	4	45	360.257
col-0	IF	25	5	0.46	5	60	312
col-0	IF	25	5	0.326	5	60	315.412
col-0	IF	25	5	0.419	5	60	312.823
col-0	IF	25	5	0.443	5	60	321.882
col-0	IF	25	5	0.378	5	60	317.647
col-0	IF	25	5	0.413	5	60	319.529
col-0	IF	25	5	0.466	5	60	324.236
col-0	IF	25	5	0.463	5	60	313.648
col-0	IF	25	5	0.315	5	60	319.648
col-0	IF	25	5	0.523	5	60	325.765
col-0	IF	25	5	0.396	5	60	313.882
col-0	IF	25	5	0.476	5	60	314.588
col-0	IF	25	5	0.503	5	60	323.058
col-0	IF	25	5	0.461	5	60	322.352
col-0	IF	25	5	0.456	5	60	318.47
col-0	IF	25	5	0.395	5	60	320.824
col-0	IF	25	5	0.35	5	60	314.353
col-0	IF	25	5	0.457	5	60	315.529
col-0	IF	25	5	0.352	5	60	312.823
col-0	IF	25	5	0.342	5	60	312.942
col-0	IF	25	5	0.295	5	60	318
col-0	IF	25	5	0.308	5	60	311.883
col-0	IF	25	5	0.362	5	60	315.294
col-0	IF	25	5	0.443	5	60	313.882
col-0	IF	25	5	0.219	5	60	309.529
col-0	IF	25	5	0.288	5	60	317.177
col-0	IF	25	5	0.264	5	60	312.706
col-0	IF	25	5	0.321	5	60	310
col-0	IF	25	5	0.391	5	60	306.589
col-0	IF	25	5	0.438	5	60	314
col-0	IF	25	5	0.398	5	60	308.588
col-0	IF	25	5	0.399	5	60	309.882
col-0	IF	25	5	0.333	5	60	308.588
col-0	IF	25	5	0.348	5	60	309.529
col-0	IF	25	5	0.444	5	60	316.588
col-0	IF	25	5	0.334	5	60	317.177
col-0	IF	25	5	0.34	5	60	317.647
col-0	IF	25	5	0.444	5	60	304.235
col-0	IF	25	5	0.367	5	60	311.411
col-0	IF	25	5	0.329	5	60	314.235
col-0	IF	25	5	0.361	5	60	314.588
col-0	IF	25	5	0.373	5	60	308.471
col-0	IF	25	5	0.399	5	60	314.235
col-0	IF	25	5	0.382	5	60	317.883
col-0	IF	25	5	0.356	5	60	314.471
col-0	IF	25	5	0.359	5	60	318.589
col-0	IF	25	5	0.42	5	60	311.647
col-0	IF	25	5	0.377	5	60	315.882
col-0	IF	25	5	0.35	5	60	314.353
col-0	IF	25	5	0.348	5	60	312.942
col-0	MX	25	5	0.375	5	60	331.176
col-0	MX	25	5	0.465	5	60	328
col-0	MX	25	5	0.469	5	60	331.176
col-0	MX	25	5	0.442	5	60	334.705
col-0	MX	25	5	0.494	5	60	327.647
col-0	MX	25	5	0.168	5	60	309.294
col-0	MX	25	5	0.18	5	60	313.529
col-0	MX	25	5	0.262	5	60	346.705
col-0	MX	25	5	0.569	5	60	333.765
col-0	MX	25	5	0.575	5	60	334.824
col-0	MX	25	5	0.581	5	60	337.882
col-0	MX	25	5	0.611	5	60	326.118
col-0	MX	25	5	0.588	5	60	328.941
col-0	MX	25	5	0.582	5	60	334.235
col-0	MX	25	5	0.52	5	60	335.764
col-0	MX	25	5	0.548	5	60	326.824
col-0	MX	25	5	0.565	5	60	328.824
col-0	MX	25	5	0.542	5	60	325.882
col-0	MX	25	5	0.548	5	60	331.529
col-0	MX	25	5	0.474	5	60	316.705
col-0	MX	25	5	0.423	5	60	326.235
col-0	MX	25	5	0.506	5	60	312.117
col-0	MX	25	5	0.545	5	60	329.411
col-0	MX	25	5	0.527	5	60	329.177
col-0	MX	25	5	0.556	5	60	328
col-0	MX	25	5	0.453	5	60	330.823
col-0	MX	25	5	0.465	5	60	327.882
col-0	MX	25	5	0.463	5	60	329.058
col-0	MX	25	5	0.49	5	60	328.235
col-0	MX	25	5	0.502	5	60	333.176
col-0	MX	25	5	0.507	5	60	331.295
col-0	MX	25	5	0.523	5	60	332.471
col-0	MX	25	5	0.551	5	60	331.765
col-0	MX	25	5	0.439	5	60	328
col-0	MX	25	5	0.426	5	60	334.941
col-0	MX	25	5	0.458	5	60	339.765
col-0	MX	25	5	0.489	5	60	334
col-0	MX	25	5	0.563	5	60	334
col-0	MX	25	5	0.477	5	60	327.882
col-0	MX	25	5	0.507	5	60	330.589
col-0	MX	25	5	0.471	5	60	322
col-0	MX	25	5	0.373	5	60	327.176
col-0	MX	25	5	0.466	5	60	326.588
col-0	MX	25	5	0.533	5	60	333.882
col-0	MX	25	5	0.498	5	60	335.058
col-0	MX	25	5	0.542	5	60	330.942
col-0	MX	25	5	0.529	5	60	328.471
col-0	MX	25	5	0.508	5	60	332
col-0	MX	25	5	0.488	5	60	331.059
col-0	MX	25	5	0.455	5	60	331.529
col-0	XF	25	5	0.488	5	60	326.235
col-0	XF	25	5	0.432	5	60	327.765
col-0	XF	25	5	0.51	5	60	323.294
col-0	XF	25	5	0.548	5	60	325.059
col-0	XF	25	5	0.471	5	60	324
col-0	XF	25	5	0.509	5	60	329.647
col-0	XF	25	5	0.488	5	60	328.588
col-0	XF	25	5	0.479	5	60	328.471
col-0	XF	25	5	0.437	5	60	331.529
col-0	XF	25	5	0.482	5	60	326.118
col-0	XF	25	5	0.407	5	60	329.53
col-0	XF	25	5	0.484	5	60	325.059
col-0	XF	25	5	0.328	5	60	328.824
col-0	XF	25	5	0.436	5	60	325.176
col-0	XF	25	5	0.412	5	60	318.353
col-0	XF	25	5	0.474	5	60	315.176
col-0	XF	25	5	0.483	5	60	325.648
col-0	XF	25	5	0.436	5	60	326.588
col-0	XF	25	5	0.452	5	60	320.353
col-0	XF	25	5	0.436	5	60	324.589
col-0	XF	25	5	0.441	5	60	315.529
col-0	XF	25	5	0.468	5	60	321.059
col-0	XF	25	5	0.44	5	60	321.647
col-0	XF	25	5	0.461	5	60	322.235
col-0	XF	25	5	0.495	5	60	325.648
col-0	XF	25	5	0.474	5	60	320
col-0	XF	25	5	0.203	5	60	314.824
col-0	XF	25	5	0.26	5	60	315.529
col-0	XF	25	5	0.468	5	60	313.765
col-0	XF	25	5	0.435	5	60	330.353
col-0	XF	25	5	0.506	5	60	326.353
col-0	XF	25	5	0.482	5	60	331.059
col-0	XF	25	5	0.571	5	60	326.706
col-0	XF	25	5	0.473	5	60	320.706
col-0	XF	25	5	0.469	5	60	319.648
col-0	XF	25	5	0.46	5	60	316.235
col-0	XF	25	5	0.463	5	60	323.294
col-0	XF	25	5	0.412	5	60	326.471
col-0	XF	25	5	0.464	5	60	323.411
col-0	XF	25	5	0.42	5	60	317.411
col-0	XF	25	5	0.347	5	60	321.176
col-0	XF	25	5	0.352	5	60	316.352
col-0	XF	25	5	0.454	5	60	317.647
col-0	XF	25	5	0.506	5	60	331.295
col-0	XF	25	5	0.512	5	60	329.411
col-0	XF	25	5	0.44	5	60	320.471
col-0	XF	25	5	0.394	5	60	319.529
col-0	XF	25	5	0.458	5	60	322.588
col-0	XF	25	5	0.406	5	60	322
col-0	XF	25	5	0.435	5	60	325.059
col-0	LP	25	5	0.541	5	60	316.352
col-0	LP	25	5	0.449	5	60	322.118
col-0	LP	25	5	0.347	5	60	294.706
col-0	LP	25	5	0.425	5	60	290.824
col-0	LP	25	5	0.417	5	60	311.411
col-0	LP	25	5	0.526	5	60	309.529
col-0	LP	25	5	0.557	5	60	312.589
col-0	LP	25	5	0.556	5	60	311.411
col-0	LP	25	5	0.375	5	60	311.647
col-0	LP	25	5	0.344	5	60	313.059
col-0	LP	25	5	0.433	5	60	306.706
col-0	LP	25	5	0.624	5	60	316.471
col-0	LP	25	5	0.603	5	60	320.471
col-0	LP	25	5	0.457	5	60	334.118
col-0	LP	25	5	0.348	5	60	289.412
col-0	LP	25	5	0.425	5	60	317.883
col-0	LP	25	5	0.505	5	60	306.823
col-0	LP	25	5	0.537	5	60	311.177
col-0	LP	25	5	0.607	5	60	311.647
col-0	LP	25	5	0.601	5	60	314.588
col-0	LP	25	5	0.551	5	60	320.941
col-0	LP	25	5	0.376	5	60	319.648
col-0	LP	25	5	0.558	5	60	314.118
col-0	LP	25	5	0.552	5	60	317.411
col-0	LP	25	5	0.585	5	60	321.294
col-0	LP	25	5	0.668	5	60	317.058
col-0	LP	25	5	0.474	5	60	319.295
col-0	LP	25	5	0.467	5	60	315.882
col-0	LP	25	5	0.315	5	60	331.295
col-0	LP	25	5	0.59	5	60	321.882
col-0	LP	25	5	0.491	5	60	320.941
col-0	LP	25	5	0.386	5	60	315.647
col-0	LP	25	5	0.456	5	60	321.647
col-0	LP	25	5	0.504	5	60	320.118
col-0	LP	25	5	0.5	5	60	318.117
col-0	LP	25	5	0.369	5	60	330.353
col-0	LP	25	5	0.384	5	60	319.412
col-0	LP	25	5	0.258	5	60	331.176
col-0	LP	25	5	0.479	5	60	316.705
col-0	LP	25	5	0.52	5	60	321.765
col-0	LP	25	5	0.573	5	60	317.53
col-0	LP	25	5	0.445	5	60	316.588
col-0	LP	25	5	0.434	5	60	304.352
col-0	LP	25	5	0.511	5	60	315.765
col-0	LP	25	5	0.572	5	60	311.647
col-0	LP	25	5	0.424	5	60	313.176
col-0	LP	25	5	0.482	5	60	309.529
col-0	LP	25	5	0.501	5	60	310.352
col-0	LP	25	5	0.485	5	60	322.705
col-0	LP	25	5	0.471	5	60	305.058
col-0	PX	25	5	0.067	5	60	320.588
col-0	PX	25	5	0.106	5	60	313.295
col-0	PX	25	5	0.113	5	60	285.765
col-0	PX	25	5	0.066	5	60	326
col-0	PX	25	5	0.098	5	60	298.471
col-0	PX	25	5	0.311	5	60	292.588
col-0	PX	25	5	0.228	5	60	318.706
col-0	PX	25	5	0.283	5	60	318.942
col-0	PX	25	5	0.34	5	60	288.117
col-0	PX	25	5	0.192	5	60	327.412
col-0	PX	25	5	0.321	5	60	331.765
col-0	PX	25	5	0.261	5	60	286.352
col-0	PX	25	5	0.162	5	60	301.059
col-0	PX	25	5	0.158	5	60	277.529
col-0	PX	25	5	0.157	5	60	336.353
col-0	PX	25	5	0.288	5	60	296.235
col-0	PX	25	5	0.214	5	60	312.47
col-0	PX	25	5	0.337	5	60	323.177
col-0	PX	25	5	0.445	5	60	322.824
col-0	PX	25	5	0.437	5	60	326.471
col-0	PX	25	5	0.3	5	60	332.235
col-0	PX	25	5	0.259	5	60	292.705
col-0	PX	25	5	0.154	5	60	342.236
col-0	PX	25	5	0.377	5	60	318.47
col-0	PX	25	5	0.136	5	60	313.648
col-0	PX	25	5	0.081	5	60	310.235
col-0	PX	25	5	0.121	5	60	353.177
col-0	PX	25	5	0.206	5	60	332.941
col-0	PX	25	5	0.181	5	60	316.118
col-0	PX	25	5	0.216	5	60	335.411
col-0	PX	25	5	0.118	5	60	318
col-0	PX	25	5	0.072	5	60	321.294
col-0	PX	25	5	0.172	5	60	336.942
col-0	PX	25	5	0.279	5	60	277.529
col-0	PX	25	5	0.298	5	60	299.411
col-0	PX	25	5	0.285	5	60	276.823
col-0	PX	25	5	0.208	5	60	291.529
col-0	PX	25	5	0.182	5	60	306.823
col-0	PX	25	5	0.263	5	60	313.176
col-0	PX	25	5	0.257	5	60	307.295
col-0	PX	25	5	0.295	5	60	286.235
col-0	PX	25	5	0.259	5	60	316.824
col-0	PX	25	5	0.351	5	60	298.941
col-0	PX	25	5	0.287	5	60	295.295
col-0	PX	25	5	0.223	5	60	293.53
col-0	PX	25	5	0.268	5	60	310.824
col-0	PX	25	5	0.307	5	60	327.059
col-0	PX	25	5	0.372	5	60	321.882
col-0	PX	25	5	0.353	5	60	316.824
col-0	PX	25	5	0.338	5	60	308.588
col-0	PH	25	5	0.075	5	60	330.808
col-0	PH	25	5	0.068	5	60	347.2
col-0	PH	25	5	0.073	5	60	329.441
col-0	PH	25	5	0.077	5	60	331.249
col-0	PH	25	5	0.078	5	60	343.433
col-0	PH	25	5	0.072	5	60	349.193
col-0	PH	25	5	0.062	5	60	361.834
col-0	PH	25	5	0.064	5	60	325.33
col-0	PH	25	5	0.071	5	60	352.026
col-0	PH	25	5	0.08	5	60	344.39
col-0	PH	25	5	0.065	5	60	342.432
col-0	PH	25	5	0.071	5	60	356.634
col-0	PH	25	5	0.07	5	60	340.784
col-0	PH	25	5	0.068	5	60	345.562
col-0	PH	25	5	0.069	5	60	354.419
col-0	PH	25	5	0.07	5	60	346.573
col-0	PH	25	5	0.072	5	60	337.792
col-0	PH	25	5	0.06	5	60	360.102
col-0	PH	25	5	0.062	5	60	342.007
col-0	PH	25	5	0.082	5	60	344.176
col-0	PH	25	5	0.055	5	60	367.395
col-0	PH	25	5	0.07	5	60	367.865
col-0	PH	25	5	0.064	5	60	370.168
col-0	PH	25	5	0.053	5	60	380.602
col-0	PH	25	5	0.066	5	60	347.959
col-0	PH	25	5	0.079	5	60	348.665
col-0	PH	25	5	0.086	5	60	351.439
col-0	PH	25	5	0.079	5	60	342.546
col-0	PH	25	5	0.08	5	60	356.403
col-0	PH	25	5	0.064	5	60	355.446
col-0	PH	25	5	0.057	5	60	342.654
col-0	PH	25	5	0.054	5	60	340.419
col-0	PH	25	5	0.064	5	60	343.159
col-0	PH	25	5	0.069	5	60	336.388
col-0	PH	25	5	0.072	5	60	329.897
col-0	PH	25	5	0.075	5	60	352.135
col-0	PH	25	5	0.078	5	60	359.612
col-0	PH	25	5	0.074	5	60	355.491
col-0	PH	25	5	0.068	5	60	375.193
col-0	PH	25	5	0.063	5	60	370.12
col-0	PH	25	5	0.059	5	60	348.308
col-0	PH	25	5	0.055	5	60	353.948
col-0	PH	25	5	0.082	5	60	343.742
col-0	PH	25	5	0.075	5	60	340.804
col-0	PH	25	5	0.069	5	60	361.765
col-0	PH	25	5	0.072	5	60	351.203
col-0	PH	25	5	0.059	5	60	348.208
col-0	PH	25	5	0.07	5	60	339.648
col-0	PH	25	5	0.075	5	60	353.948
col-0	PH	25	5	0.062	5	60	351.784
col-0	IF	25	5	0.512	6	75	315.412
col-0	IF	25	5	0.373	6	75	317.53
col-0	IF	25	5	0.471	6	75	317.883
col-0	IF	25	5	0.417	6	75	317.058
col-0	IF	25	5	0.391	6	75	316.705
col-0	IF	25	5	0.389	6	75	319.295
col-0	IF	25	5	0.426	6	75	321.765
col-0	IF	25	5	0.403	6	75	318
col-0	IF	25	5	0.385	6	75	313.765
col-0	IF	25	5	0.453	6	75	322.235
col-0	IF	25	5	0.357	6	75	314.471
col-0	IF	25	5	0.393	6	75	320.353
col-0	IF	25	5	0.446	6	75	322.824
col-0	IF	25	5	0.429	6	75	318.117
col-0	IF	25	5	0.447	6	75	311.883
col-0	IF	25	5	0.383	6	75	314.118
col-0	IF	25	5	0.404	6	75	312.117
col-0	IF	25	5	0.446	6	75	312.942
col-0	IF	25	5	0.411	6	75	310.352
col-0	IF	25	5	0.412	6	75	307.176
col-0	IF	25	5	0.361	6	75	318.706
col-0	IF	25	5	0.34	6	75	310.588
col-0	IF	25	5	0.294	6	75	315.176
col-0	IF	25	5	0.354	6	75	317.294
col-0	IF	25	5	0.227	6	75	320.588
col-0	IF	25	5	0.372	6	75	312.47
col-0	IF	25	5	0.288	6	75	316.705
col-0	IF	25	5	0.289	6	75	305.883
col-0	IF	25	5	0.419	6	75	309.765
col-0	IF	25	5	0.447	6	75	316
col-0	IF	25	5	0.402	6	75	313.059
col-0	IF	25	5	0.388	6	75	314
col-0	IF	25	5	0.239	6	75	308.706
col-0	IF	25	5	0.278	6	75	311.294
col-0	IF	25	5	0.338	6	75	313.176
col-0	IF	25	5	0.345	6	75	310.705
col-0	IF	25	5	0.423	6	75	313.765
col-0	IF	25	5	0.42	6	75	314.235
col-0	IF	25	5	0.254	6	75	308.353
col-0	IF	25	5	0.356	6	75	310.118
col-0	IF	25	5	0.248	6	75	309.059
col-0	IF	25	5	0.295	6	75	311.53
col-0	IF	25	5	0.389	6	75	310
col-0	IF	25	5	0.403	6	75	311.883
col-0	IF	25	5	0.387	6	75	313.176
col-0	IF	25	5	0.413	6	75	317.294
col-0	IF	25	5	0.451	6	75	315.882
col-0	IF	25	5	0.341	6	75	309.059
col-0	IF	25	5	0.337	6	75	313.648
col-0	IF	25	5	0.405	6	75	310.588
col-0	MX	25	5	0.41	6	75	339.529
col-0	MX	25	5	0.465	6	75	330.236
col-0	MX	25	5	0.466	6	75	322.118
col-0	MX	25	5	0.495	6	75	331.176
col-0	MX	25	5	0.522	6	75	333.412
col-0	MX	25	5	0.294	6	75	331.176
col-0	MX	25	5	0.233	6	75	323.883
col-0	MX	25	5	0.389	6	75	335.647
col-0	MX	25	5	0.601	6	75	333.647
col-0	MX	25	5	0.577	6	75	336.823
col-0	MX	25	5	0.543	6	75	333.059
col-0	MX	25	5	0.57	6	75	328.705
col-0	MX	25	5	0.548	6	75	341.294
col-0	MX	25	5	0.543	6	75	338.824
col-0	MX	25	5	0.468	6	75	336.589
col-0	MX	25	5	0.519	6	75	326.118
col-0	MX	25	5	0.531	6	75	330.236
col-0	MX	25	5	0.475	6	75	331.412
col-0	MX	25	5	0.53	6	75	335.647
col-0	MX	25	5	0.492	6	75	333.529
col-0	MX	25	5	0.455	6	75	338.235
col-0	MX	25	5	0.53	6	75	328.941
col-0	MX	25	5	0.489	6	75	332.118
col-0	MX	25	5	0.294	6	75	351.059
col-0	MX	25	5	0.265	6	75	350.941
col-0	MX	25	5	0.366	6	75	331.529
col-0	MX	25	5	0.248	6	75	335.294
col-0	MX	25	5	0.433	6	75	329.883
col-0	MX	25	5	0.473	6	75	326.471
col-0	MX	25	5	0.473	6	75	335.53
col-0	MX	25	5	0.483	6	75	333.765
col-0	MX	25	5	0.514	6	75	337.412
col-0	MX	25	5	0.538	6	75	322.235
col-0	MX	25	5	0.455	6	75	329.883
col-0	MX	25	5	0.473	6	75	332.588
col-0	MX	25	5	0.428	6	75	338.118
col-0	MX	25	5	0.424	6	75	329.53
col-0	MX	25	5	0.551	6	75	331.059
col-0	MX	25	5	0.436	6	75	337.882
col-0	MX	25	5	0.397	6	75	340.118
col-0	MX	25	5	0.33	6	75	340.118
col-0	MX	25	5	0.187	6	75	332
col-0	MX	25	5	0.274	6	75	338.941
col-0	MX	25	5	0.475	6	75	331.648
col-0	MX	25	5	0.437	6	75	350.471
col-0	MX	25	5	0.423	6	75	344.588
col-0	MX	25	5	0.525	6	75	327.176
col-0	MX	25	5	0.505	6	75	329.764
col-0	MX	25	5	0.42	6	75	329.058
col-0	MX	25	5	0.367	6	75	337.412
col-0	XF	25	5	0.349	6	75	334.588
col-0	XF	25	5	0.3	6	75	341.764
col-0	XF	25	5	0.399	6	75	327.176
col-0	XF	25	5	0.467	6	75	328.705
col-0	XF	25	5	0.341	6	75	333.882
col-0	XF	25	5	0.328	6	75	349.295
col-0	XF	25	5	0.366	6	75	341.411
col-0	XF	25	5	0.476	6	75	330
col-0	XF	25	5	0.453	6	75	326.118
col-0	XF	25	5	0.472	6	75	322.705
col-0	XF	25	5	0.366	6	75	330.706
col-0	XF	25	5	0.479	6	75	324.353
col-0	XF	25	5	0.332	6	75	326.353
col-0	XF	25	5	0.347	6	75	329.058
col-0	XF	25	5	0.362	6	75	324.589
col-0	XF	25	5	0.263	6	75	326.824
col-0	XF	25	5	0.392	6	75	325.176
col-0	XF	25	5	0.326	6	75	334
col-0	XF	25	5	0.24	6	75	325.648
col-0	XF	25	5	0.213	6	75	331.295
col-0	XF	25	5	0.441	6	75	320.353
col-0	XF	25	5	0.293	6	75	312.353
col-0	XF	25	5	0.228	6	75	322.941
col-0	XF	25	5	0.33	6	75	322.941
col-0	XF	25	5	0.459	6	75	322.824
col-0	XF	25	5	0.449	6	75	317.647
col-0	XF	25	5	0.394	6	75	314.353
col-0	XF	25	5	0.388	6	75	316.235
col-0	XF	25	5	0.451	6	75	318.823
col-0	XF	25	5	0.335	6	75	318.706
col-0	XF	25	5	0.324	6	75	347.177
col-0	XF	25	5	0.359	6	75	339.529
col-0	XF	25	5	0.496	6	75	336.706
col-0	XF	25	5	0.389	6	75	319.176
col-0	XF	25	5	0.484	6	75	319.412
col-0	XF	25	5	0.336	6	75	321.529
col-0	XF	25	5	0.369	6	75	324.47
col-0	XF	25	5	0.367	6	75	325.412
col-0	XF	25	5	0.392	6	75	327.294
col-0	XF	25	5	0.409	6	75	315.882
col-0	XF	25	5	0.383	6	75	316.118
col-0	XF	25	5	0.292	6	75	318.589
col-0	XF	25	5	0.3	6	75	323.294
col-0	XF	25	5	0.535	6	75	330.823
col-0	XF	25	5	0.575	6	75	327.882
col-0	XF	25	5	0.391	6	75	317.411
col-0	XF	25	5	0.283	6	75	320.824
col-0	XF	25	5	0.415	6	75	329.294
col-0	XF	25	5	0.434	6	75	321.529
col-0	XF	25	5	0.417	6	75	325.882
col-0	LP	25	5	0.579	6	75	319.412
col-0	LP	25	5	0.504	6	75	314.706
col-0	LP	25	5	0.501	6	75	301.176
col-0	LP	25	5	0.505	6	75	300.942
col-0	LP	25	5	0.343	6	75	318.942
col-0	LP	25	5	0.453	6	75	318
col-0	LP	25	5	0.501	6	75	316
col-0	LP	25	5	0.533	6	75	317.647
col-0	LP	25	5	0.24	6	75	312.706
col-0	LP	25	5	0.382	6	75	309.176
col-0	LP	25	5	0.394	6	75	311.177
col-0	LP	25	5	0.563	6	75	319.176
col-0	LP	25	5	0.587	6	75	315.176
col-0	LP	25	5	0.458	6	75	308.588
col-0	LP	25	5	0.404	6	75	301.295
col-0	LP	25	5	0.439	6	75	308
col-0	LP	25	5	0.549	6	75	287.53
col-0	LP	25	5	0.544	6	75	309.059
col-0	LP	25	5	0.563	6	75	312.117
col-0	LP	25	5	0.471	6	75	333.294
col-0	LP	25	5	0.462	6	75	300.823
col-0	LP	25	5	0.397	6	75	322.471
col-0	LP	25	5	0.551	6	75	317.647
col-0	LP	25	5	0.569	6	75	303.529
col-0	LP	25	5	0.637	6	75	306.236
col-0	LP	25	5	0.618	6	75	320.235
col-0	LP	25	5	0.462	6	75	315.765
col-0	LP	25	5	0.355	6	75	318.236
col-0	LP	25	5	0.304	6	75	321.647
col-0	LP	25	5	0.555	6	75	324.236
col-0	LP	25	5	0.56	6	75	320.353
col-0	LP	25	5	0.409	6	75	320.824
col-0	LP	25	5	0.5	6	75	323.294
col-0	LP	25	5	0.48	6	75	324.706
col-0	LP	25	5	0.539	6	75	319.882
col-0	LP	25	5	0.368	6	75	319.059
col-0	LP	25	5	0.407	6	75	310.235
col-0	LP	25	5	0.238	6	75	324.47
col-0	LP	25	5	0.481	6	75	316.471
col-0	LP	25	5	0.512	6	75	317.53
col-0	LP	25	5	0.551	6	75	316.588
col-0	LP	25	5	0.368	6	75	342.47
col-0	LP	25	5	0.51	6	75	322.471
col-0	LP	25	5	0.579	6	75	325.412
col-0	LP	25	5	0.601	6	75	306.942
col-0	LP	25	5	0.36	6	75	323.058
col-0	LP	25	5	0.422	6	75	321.647
col-0	LP	25	5	0.447	6	75	316.824
col-0	LP	25	5	0.419	6	75	333.765
col-0	LP	25	5	0.478	6	75	338.588
col-0	PX	25	5	0.086	6	75	310.941
col-0	PX	25	5	0.094	6	75	289.176
col-0	PX	25	5	0.084	6	75	267.412
col-0	PX	25	5	0.071	6	75	353.411
col-0	PX	25	5	0.072	6	75	320.235
col-0	PX	25	5	0.246	6	75	314.471
col-0	PX	25	5	0.16	6	75	339.882
col-0	PX	25	5	0.231	6	75	322.941
col-0	PX	25	5	0.234	6	75	332.118
col-0	PX	25	5	0.086	6	75	339.059
col-0	PX	25	5	0.137	6	75	369.882
col-0	PX	25	5	0.237	6	75	327.176
col-0	PX	25	5	0.137	6	75	286
col-0	PX	25	5	0.114	6	75	277.176
col-0	PX	25	5	0.175	6	75	347.411
col-0	PX	25	5	0.298	6	75	322.588
col-0	PX	25	5	0.282	6	75	322.235
col-0	PX	25	5	0.28	6	75	329.058
col-0	PX	25	5	0.314	6	75	328.941
col-0	PX	25	5	0.326	6	75	343.176
col-0	PX	25	5	0.222	6	75	313.648
col-0	PX	25	5	0.177	6	75	313.176
col-0	PX	25	5	0.139	6	75	320.118
col-0	PX	25	5	0.28	6	75	323.058
col-0	PX	25	5	0.191	6	75	309.294
col-0	PX	25	5	0.08	6	75	293.177
col-0	PX	25	5	0.135	6	75	330.236
col-0	PX	25	5	0.197	6	75	316.824
col-0	PX	25	5	0.141	6	75	334.352
col-0	PX	25	5	0.226	6	75	343.412
col-0	PX	25	5	0.158	6	75	322.471
col-0	PX	25	5	0.144	6	75	327.412
col-0	PX	25	5	0.135	6	75	292.118
col-0	PX	25	5	0.09	6	75	250.588
col-0	PX	25	5	0.162	6	75	262
col-0	PX	25	5	0.183	6	75	244.471
col-0	PX	25	5	0.118	6	75	294.117
col-0	PX	25	5	0.115	6	75	345.059
col-0	PX	25	5	0.14	6	75	323.883
col-0	PX	25	5	0.273	6	75	328.352
col-0	PX	25	5	0.303	6	75	320.588
col-0	PX	25	5	0.274	6	75	328.824
col-0	PX	25	5	0.303	6	75	320.353
col-0	PX	25	5	0.183	6	75	325.176
col-0	PX	25	5	0.111	6	75	393.882
col-0	PX	25	5	0.135	6	75	338.824
col-0	PX	25	5	0.174	6	75	368.588
col-0	PX	25	5	0.237	6	75	332.941
col-0	PX	25	5	0.239	6	75	340
col-0	PX	25	5	0.181	6	75	315.765
col-0	PH	25	5	0.069	6	75	342.131
col-0	PH	25	5	0.066	6	75	353.24
col-0	PH	25	5	0.072	6	75	344.27
col-0	PH	25	5	0.077	6	75	353.644
col-0	PH	25	5	0.072	6	75	357.995
col-0	PH	25	5	0.063	6	75	333.361
col-0	PH	25	5	0.056	6	75	348.138
col-0	PH	25	5	0.06	6	75	341.932
col-0	PH	25	5	0.063	6	75	360.772
col-0	PH	25	5	0.068	6	75	357.919
col-0	PH	25	5	0.062	6	75	353.987
col-0	PH	25	5	0.067	6	75	356.434
col-0	PH	25	5	0.066	6	75	354.103
col-0	PH	25	5	0.06	6	75	358.307
col-0	PH	25	5	0.063	6	75	378.624
col-0	PH	25	5	0.065	6	75	356.496
col-0	PH	25	5	0.064	6	75	344.694
col-0	PH	25	5	0.049	6	75	355.265
col-0	PH	25	5	0.051	6	75	353.87
col-0	PH	25	5	0.068	6	75	351.961
col-0	PH	25	5	0.043	6	75	364.904
col-0	PH	25	5	0.06	6	75	341.456
col-0	PH	25	5	0.059	6	75	353.298
col-0	PH	25	5	0.05	6	75	369.1
col-0	PH	25	5	0.065	6	75	332.699
col-0	PH	25	5	0.068	6	75	363.45
col-0	PH	25	5	0.077	6	75	356.84
col-0	PH	25	5	0.07	6	75	352.588
col-0	PH	25	5	0.076	6	75	369.001
col-0	PH	25	5	0.064	6	75	371.322
col-0	PH	25	5	0.053	6	75	354.659
col-0	PH	25	5	0.049	6	75	341.101
col-0	PH	25	5	0.056	6	75	342.874
col-0	PH	25	5	0.067	6	75	330.894
col-0	PH	25	5	0.069	6	75	348.189
col-0	PH	25	5	0.074	6	75	360.803
col-0	PH	25	5	0.068	6	75	371.48
col-0	PH	25	5	0.069	6	75	356.939
col-0	PH	25	5	0.058	6	75	374.362
col-0	PH	25	5	0.058	6	75	380.754
col-0	PH	25	5	0.054	6	75	360.103
col-0	PH	25	5	0.058	6	75	340.652
col-0	PH	25	5	0.077	6	75	336.559
col-0	PH	25	5	0.073	6	75	346.924
col-0	PH	25	5	0.068	6	75	365.198
col-0	PH	25	5	0.069	6	75	353.211
col-0	PH	25	5	0.053	6	75	350.879
col-0	PH	25	5	0.065	6	75	355.89
col-0	PH	25	5	0.067	6	75	363.291
col-0	PH	25	5	0.056	6	75	348.517
col-0	IF	25	5	0.483	7	90	314.118
col-0	IF	25	5	0.435	7	90	315.529
col-0	IF	25	5	0.468	7	90	309.882
col-0	IF	25	5	0.438	7	90	322.352
col-0	IF	25	5	0.398	7	90	315.882
col-0	IF	25	5	0.394	7	90	319.765
col-0	IF	25	5	0.483	7	90	324.589
col-0	IF	25	5	0.465	7	90	316.705
col-0	IF	25	5	0.341	7	90	319.412
col-0	IF	25	5	0.51	7	90	325.765
col-0	IF	25	5	0.389	7	90	314.353
col-0	IF	25	5	0.476	7	90	321.059
col-0	IF	25	5	0.487	7	90	323.764
col-0	IF	25	5	0.456	7	90	319.059
col-0	IF	25	5	0.413	7	90	318.823
col-0	IF	25	5	0.41	7	90	320.824
col-0	IF	25	5	0.367	7	90	314.235
col-0	IF	25	5	0.455	7	90	314.235
col-0	IF	25	5	0.376	7	90	311.294
col-0	IF	25	5	0.328	7	90	309.529
col-0	IF	25	5	0.302	7	90	317.883
col-0	IF	25	5	0.296	7	90	313.765
col-0	IF	25	5	0.354	7	90	315.412
col-0	IF	25	5	0.436	7	90	314.353
col-0	IF	25	5	0.231	7	90	310.352
col-0	IF	25	5	0.292	7	90	314.941
col-0	IF	25	5	0.273	7	90	311.53
col-0	IF	25	5	0.31	7	90	309.882
col-0	IF	25	5	0.418	7	90	306.942
col-0	IF	25	5	0.444	7	90	313.059
col-0	IF	25	5	0.423	7	90	309.529
col-0	IF	25	5	0.401	7	90	314
col-0	IF	25	5	0.324	7	90	306
col-0	IF	25	5	0.344	7	90	311.177
col-0	IF	25	5	0.406	7	90	314.941
col-0	IF	25	5	0.311	7	90	315.882
col-0	IF	25	5	0.349	7	90	315.059
col-0	IF	25	5	0.466	7	90	302.471
col-0	IF	25	5	0.337	7	90	313.648
col-0	IF	25	5	0.38	7	90	310.941
col-0	IF	25	5	0.343	7	90	314.706
col-0	IF	25	5	0.367	7	90	303.647
col-0	IF	25	5	0.382	7	90	312.47
col-0	IF	25	5	0.37	7	90	314.824
col-0	IF	25	5	0.347	7	90	313.529
col-0	IF	25	5	0.363	7	90	319.882
col-0	IF	25	5	0.423	7	90	312.589
col-0	IF	25	5	0.356	7	90	317.411
col-0	IF	25	5	0.348	7	90	313.882
col-0	IF	25	5	0.351	7	90	311.177
col-0	MX	25	5	0.446	7	90	327.529
col-0	MX	25	5	0.488	7	90	326.588
col-0	MX	25	5	0.517	7	90	330.353
col-0	MX	25	5	0.483	7	90	333.176
col-0	MX	25	5	0.534	7	90	329.411
col-0	MX	25	5	0.213	7	90	291.647
col-0	MX	25	5	0.248	7	90	312.823
col-0	MX	25	5	0.25	7	90	344.824
col-0	MX	25	5	0.573	7	90	333.294
col-0	MX	25	5	0.554	7	90	332.118
col-0	MX	25	5	0.581	7	90	336.236
col-0	MX	25	5	0.62	7	90	326.353
col-0	MX	25	5	0.584	7	90	330.353
col-0	MX	25	5	0.587	7	90	334
col-0	MX	25	5	0.536	7	90	337.059
col-0	MX	25	5	0.566	7	90	328.118
col-0	MX	25	5	0.571	7	90	327.176
col-0	MX	25	5	0.592	7	90	325.295
col-0	MX	25	5	0.569	7	90	336.47
col-0	MX	25	5	0.531	7	90	322.235
col-0	MX	25	5	0.468	7	90	333.176
col-0	MX	25	5	0.528	7	90	315.059
col-0	MX	25	5	0.568	7	90	326.588
col-0	MX	25	5	0.514	7	90	325.059
col-0	MX	25	5	0.544	7	90	328.588
col-0	MX	25	5	0.481	7	90	327.529
col-0	MX	25	5	0.468	7	90	329.177
col-0	MX	25	5	0.451	7	90	329.764
col-0	MX	25	5	0.517	7	90	328.824
col-0	MX	25	5	0.517	7	90	334.235
col-0	MX	25	5	0.516	7	90	328.352
col-0	MX	25	5	0.553	7	90	334
col-0	MX	25	5	0.551	7	90	330.117
col-0	MX	25	5	0.467	7	90	331.412
col-0	MX	25	5	0.451	7	90	328
col-0	MX	25	5	0.483	7	90	336.353
col-0	MX	25	5	0.515	7	90	331.295
col-0	MX	25	5	0.565	7	90	332.118
col-0	MX	25	5	0.503	7	90	326.824
col-0	MX	25	5	0.529	7	90	333.176
col-0	MX	25	5	0.477	7	90	327.059
col-0	MX	25	5	0.433	7	90	333.294
col-0	MX	25	5	0.49	7	90	325.648
col-0	MX	25	5	0.529	7	90	335.53
col-0	MX	25	5	0.516	7	90	337.059
col-0	MX	25	5	0.544	7	90	328.588
col-0	MX	25	5	0.553	7	90	326.588
col-0	MX	25	5	0.524	7	90	330
col-0	MX	25	5	0.526	7	90	330.823
col-0	MX	25	5	0.492	7	90	333.412
col-0	XF	25	5	0.497	7	90	326.941
col-0	XF	25	5	0.45	7	90	326.235
col-0	XF	25	5	0.539	7	90	324.589
col-0	XF	25	5	0.558	7	90	326.941
col-0	XF	25	5	0.495	7	90	327.294
col-0	XF	25	5	0.516	7	90	326.824
col-0	XF	25	5	0.51	7	90	328.118
col-0	XF	25	5	0.512	7	90	328.824
col-0	XF	25	5	0.454	7	90	331.412
col-0	XF	25	5	0.492	7	90	328.705
col-0	XF	25	5	0.428	7	90	332.235
col-0	XF	25	5	0.504	7	90	326.235
col-0	XF	25	5	0.385	7	90	327.765
col-0	XF	25	5	0.46	7	90	326.118
col-0	XF	25	5	0.456	7	90	320.941
col-0	XF	25	5	0.48	7	90	317.647
col-0	XF	25	5	0.492	7	90	326.235
col-0	XF	25	5	0.482	7	90	328.824
col-0	XF	25	5	0.461	7	90	322.588
col-0	XF	25	5	0.445	7	90	327.059
col-0	XF	25	5	0.439	7	90	315.765
col-0	XF	25	5	0.476	7	90	320.588
col-0	XF	25	5	0.457	7	90	322.941
col-0	XF	25	5	0.466	7	90	319.176
col-0	XF	25	5	0.516	7	90	326.588
col-0	XF	25	5	0.496	7	90	317.883
col-0	XF	25	5	0.328	7	90	308.118
col-0	XF	25	5	0.299	7	90	314.706
col-0	XF	25	5	0.461	7	90	315.765
col-0	XF	25	5	0.444	7	90	332.824
col-0	XF	25	5	0.521	7	90	326.471
col-0	XF	25	5	0.476	7	90	330.117
col-0	XF	25	5	0.599	7	90	327.059
col-0	XF	25	5	0.474	7	90	321.529
col-0	XF	25	5	0.478	7	90	320.471
col-0	XF	25	5	0.491	7	90	319.295
col-0	XF	25	5	0.478	7	90	322.235
col-0	XF	25	5	0.452	7	90	326.824
col-0	XF	25	5	0.488	7	90	326.353
col-0	XF	25	5	0.425	7	90	318.117
col-0	XF	25	5	0.348	7	90	318
col-0	XF	25	5	0.356	7	90	317.53
col-0	XF	25	5	0.467	7	90	318.47
col-0	XF	25	5	0.546	7	90	331.059
col-0	XF	25	5	0.555	7	90	328.824
col-0	XF	25	5	0.454	7	90	322.352
col-0	XF	25	5	0.413	7	90	320.471
col-0	XF	25	5	0.507	7	90	326.118
col-0	XF	25	5	0.431	7	90	322.588
col-0	XF	25	5	0.451	7	90	327.059
col-0	LP	25	5	0.537	7	90	311.764
col-0	LP	25	5	0.451	7	90	309.294
col-0	LP	25	5	0.353	7	90	296.824
col-0	LP	25	5	0.464	7	90	283.648
col-0	LP	25	5	0.4	7	90	310.118
col-0	LP	25	5	0.511	7	90	311.177
col-0	LP	25	5	0.562	7	90	308.941
col-0	LP	25	5	0.565	7	90	310.471
col-0	LP	25	5	0.337	7	90	315.765
col-0	LP	25	5	0.332	7	90	314.353
col-0	LP	25	5	0.397	7	90	309.529
col-0	LP	25	5	0.629	7	90	319.176
col-0	LP	25	5	0.605	7	90	316.941
col-0	LP	25	5	0.499	7	90	323.647
col-0	LP	25	5	0.351	7	90	295.295
col-0	LP	25	5	0.458	7	90	314.118
col-0	LP	25	5	0.499	7	90	310
col-0	LP	25	5	0.517	7	90	309.765
col-0	LP	25	5	0.578	7	90	308
col-0	LP	25	5	0.581	7	90	321.529
col-0	LP	25	5	0.538	7	90	315.882
col-0	LP	25	5	0.35	7	90	318.47
col-0	LP	25	5	0.55	7	90	314.588
col-0	LP	25	5	0.528	7	90	317.647
col-0	LP	25	5	0.59	7	90	318.823
col-0	LP	25	5	0.68	7	90	317.177
col-0	LP	25	5	0.473	7	90	319.882
col-0	LP	25	5	0.435	7	90	316.235
col-0	LP	25	5	0.341	7	90	328
col-0	LP	25	5	0.585	7	90	318.589
col-0	LP	25	5	0.501	7	90	321.882
col-0	LP	25	5	0.403	7	90	318.589
col-0	LP	25	5	0.444	7	90	322.824
col-0	LP	25	5	0.514	7	90	324.706
col-0	LP	25	5	0.519	7	90	321.765
col-0	LP	25	5	0.353	7	90	332.706
col-0	LP	25	5	0.393	7	90	315.412
col-0	LP	25	5	0.311	7	90	318
col-0	LP	25	5	0.52	7	90	310.352
col-0	LP	25	5	0.529	7	90	320.706
col-0	LP	25	5	0.583	7	90	318.236
col-0	LP	25	5	0.453	7	90	317.294
col-0	LP	25	5	0.476	7	90	309.647
col-0	LP	25	5	0.492	7	90	315.176
col-0	LP	25	5	0.547	7	90	310.235
col-0	LP	25	5	0.397	7	90	312.589
col-0	LP	25	5	0.496	7	90	310.588
col-0	LP	25	5	0.514	7	90	309.647
col-0	LP	25	5	0.498	7	90	324.353
[truncated: 178,301 more rows]

## Sheet: timeline_fade
genotype	cell.type	thickness	replicate	OD	slice	time	hue
col-0	IF	12	1	0.004	1	unstained	442.235
col-0	IF	12	1	0.064	1	unstained	384.823
col-0	IF	12	1	0.032	1	unstained	338.706
col-0	IF	12	1	0.059	1	unstained	407.294
col-0	IF	12	1	0.021	1	unstained	316.235
col-0	IF	12	1	0.258	1	unstained	357.529
col-0	IF	12	1	0.245	1	unstained	342.823
col-0	IF	12	1	0.325	1	unstained	226.705
col-0	IF	12	1	0.027	1	unstained	301.059
col-0	IF	12	1	0.023	1	unstained	467.647
col-0	IF	12	1	0.167	1	unstained	421.059
col-0	IF	12	1	0.017	1	unstained	373.059
col-0	IF	12	1	0.093	1	unstained	395.53
col-0	IF	12	1	0.273	1	unstained	262.824
col-0	IF	12	1	0.142	1	unstained	351.765
col-0	IF	12	1	0.067	1	unstained	451.765
col-0	IF	12	1	0.014	1	unstained	415.412
col-0	IF	12	1	0.006	1	unstained	406.235
col-0	IF	12	1	0.029	1	unstained	343.765
col-0	IF	12	1	0.075	1	unstained	279.176
col-0	IF	12	1	0.243	1	unstained	272
col-0	IF	12	1	0.24	1	unstained	238.941
col-0	IF	12	1	0.051	1	unstained	314.824
col-0	IF	12	1	0.053	1	unstained	366.823
col-0	IF	12	1	0.003	1	unstained	455.294
col-0	IF	12	1	0.092	1	unstained	225.882
col-0	IF	12	1	0.011	1	unstained	338.941
col-0	IF	12	1	0.038	1	unstained	447.176
col-0	IF	12	1	0.248	1	unstained	393.882
col-0	IF	12	1	0.238	1	unstained	308.706
col-0	IF	12	1	0.031	1	unstained	352.941
col-0	IF	12	1	0.003	1	unstained	456.942
col-0	IF	12	1	0.003	1	unstained	453.647
col-0	IF	12	1	0.042	1	unstained	472
col-0	IF	12	1	0.005	1	unstained	428.588
col-0	IF	12	1	0.26	1	unstained	269.058
col-0	IF	12	1	0.314	1	unstained	410.588
col-0	IF	12	1	0.044	1	unstained	308.941
col-0	IF	12	1	0.049	1	unstained	257.764
col-0	IF	12	1	0.071	1	unstained	232.235
col-0	IF	12	1	0.009	1	unstained	448.705
col-0	IF	12	1	0.075	1	unstained	354.706
col-0	IF	12	1	0.345	1	unstained	302
col-0	IF	12	1	0.19	1	unstained	325.059
col-0	IF	12	1	0.013	1	unstained	497.411
col-0	IF	12	1	0.08	1	unstained	263.294
col-0	IF	12	1	0.026	1	unstained	294
col-0	IF	12	1	0.046	1	unstained	348.942
col-0	IF	12	1	0.067	1	unstained	235.295
col-0	IF	12	1	0.025	1	unstained	495.765
col-0	CML	12	1	0.003	1	unstained	453.647
col-0	CML	12	1	0.113	1	unstained	240
col-0	CML	12	1	0.032	1	unstained	511.295
col-0	CML	12	1	0.026	1	unstained	484.941
col-0	CML	12	1	0.065	1	unstained	455.53
col-0	CML	12	1	0.012	1	unstained	474.589
col-0	CML	12	1	0.013	1	unstained	449.177
col-0	CML	12	1	0.045	1	unstained	459.529
col-0	CML	12	1	0.05	1	unstained	468.47
col-0	CML	12	1	0.091	1	unstained	234.117
col-0	CML	12	1	0.057	1	unstained	368
col-0	CML	12	1	0.009	1	unstained	365.764
col-0	CML	12	1	0.017	1	unstained	370.235
col-0	CML	12	1	0.026	1	unstained	360.942
col-0	CML	12	1	0.09	1	unstained	420.236
col-0	CML	12	1	0.275	1	unstained	238.118
col-0	CML	12	1	0.051	1	unstained	213.059
col-0	CML	12	1	0.003	1	unstained	462.823
col-0	CML	12	1	0.009	1	unstained	457.765
col-0	CML	12	1	0.294	1	unstained	257.058
col-0	CML	12	1	0.192	1	unstained	309.647
col-0	CML	12	1	0.012	1	unstained	418.118
col-0	CML	12	1	0.007	1	unstained	431.294
col-0	CML	12	1	0.073	1	unstained	381.647
col-0	CML	12	1	0.047	1	unstained	320.118
col-0	CML	12	1	0.09	1	unstained	379.412
col-0	CML	12	1	0.066	1	unstained	228.353
col-0	CML	12	1	0.043	1	unstained	252.47
col-0	CML	12	1	0.01	1	unstained	523.059
col-0	CML	12	1	0.03	1	unstained	525.412
col-0	CML	12	1	0.036	1	unstained	438.47
col-0	CML	12	1	0.051	1	unstained	510.823
col-0	CML	12	1	0.07	1	unstained	267.294
col-0	CML	12	1	0.007	1	unstained	447.176
col-0	CML	12	1	0.005	1	unstained	397.882
col-0	CML	12	1	0.004	1	unstained	454.588
col-0	CML	12	1	0.033	1	unstained	479.53
col-0	CML	12	1	0.066	1	unstained	323.058
col-0	CML	12	1	0.035	1	unstained	480.823
col-0	CML	12	1	0.051	1	unstained	398.353
col-0	CML	12	1	0.06	1	unstained	318
col-0	CML	12	1	0.004	1	unstained	443.883
col-0	CML	12	1	0.004	1	unstained	437.53
col-0	CML	12	1	0.024	1	unstained	432
col-0	CML	12	1	0.007	1	unstained	358.824
col-0	CML	12	1	0.021	1	unstained	408.117
col-0	CML	12	1	0.011	1	unstained	404.941
col-0	CML	12	1	0.01	1	unstained	429.765
col-0	CML	12	1	0.005	1	unstained	470.588
col-0	CML	12	1	0.064	1	unstained	342.823
col-0	MX	12	1	0.078	1	unstained	394
col-0	MX	12	1	0.03	1	unstained	372
col-0	MX	12	1	0.047	1	unstained	348.47
col-0	MX	12	1	0.005	1	unstained	446
col-0	MX	12	1	0.06	1	unstained	354.353
col-0	MX	12	1	0.1	1	unstained	391.882
col-0	MX	12	1	0.062	1	unstained	441.529
col-0	MX	12	1	0.004	1	unstained	450.942
col-0	MX	12	1	0.098	1	unstained	345.059
col-0	MX	12	1	0.095	1	unstained	360
col-0	MX	12	1	0.017	1	unstained	405.059
col-0	MX	12	1	0.166	1	unstained	308.353
col-0	MX	12	1	0.038	1	unstained	279.647
col-0	MX	12	1	0.083	1	unstained	339.176
col-0	MX	12	1	0.051	1	unstained	337.765
col-0	MX	12	1	0.018	1	unstained	422.471
col-0	MX	12	1	0.005	1	unstained	471.765
col-0	MX	12	1	0.033	1	unstained	385.059
col-0	MX	12	1	0.067	1	unstained	406.118
col-0	MX	12	1	0.01	1	unstained	433.529
col-0	MX	12	1	0.042	1	unstained	317.647
col-0	MX	12	1	0.07	1	unstained	406.118
col-0	MX	12	1	0.013	1	unstained	442.118
col-0	MX	12	1	0.008	1	unstained	445.059
col-0	MX	12	1	0.054	1	unstained	423.765
col-0	MX	12	1	0.044	1	unstained	398.118
col-0	MX	12	1	0.071	1	unstained	279.647
col-0	MX	12	1	0.06	1	unstained	459.176
col-0	MX	12	1	0.151	1	unstained	251.883
col-0	MX	12	1	0.061	1	unstained	404.824
col-0	MX	12	1	0.107	1	unstained	449.294
col-0	MX	12	1	0.037	1	unstained	388
col-0	MX	12	1	0.184	1	unstained	336.706
col-0	MX	12	1	0.028	1	unstained	410.588
col-0	MX	12	1	0.068	1	unstained	330
col-0	MX	12	1	0.064	1	unstained	383.647
col-0	MX	12	1	0.004	1	unstained	458.471
col-0	MX	12	1	0.111	1	unstained	409.059
col-0	MX	12	1	0.08	1	unstained	258.706
col-0	MX	12	1	0.008	1	unstained	461.764
col-0	MX	12	1	0.06	1	unstained	444.117
col-0	MX	12	1	0.098	1	unstained	350.471
col-0	MX	12	1	0.069	1	unstained	370
col-0	MX	12	1	0.056	1	unstained	454.941
col-0	MX	12	1	0.048	1	unstained	471.176
col-0	MX	12	1	0.039	1	unstained	451.176
col-0	MX	12	1	0.091	1	unstained	281.411
col-0	MX	12	1	0.082	1	unstained	365.764
col-0	MX	12	1	0.021	1	unstained	446.353
col-0	MX	12	1	0.01	1	unstained	494.824
col-0	XF	12	1	0.152	1	unstained	316.471
col-0	XF	12	1	0.066	1	unstained	423.059
col-0	XF	12	1	0.032	1	unstained	393.412
col-0	XF	12	1	0.029	1	unstained	325.295
col-0	XF	12	1	0.098	1	unstained	329.764
col-0	XF	12	1	0.101	1	unstained	495.647
col-0	XF	12	1	0.093	1	unstained	336.47
col-0	XF	12	1	0.075	1	unstained	300.942
col-0	XF	12	1	0.121	1	unstained	299.411
col-0	XF	12	1	0.121	1	unstained	250.824
col-0	XF	12	1	0.032	1	unstained	389.411
col-0	XF	12	1	0.033	1	unstained	473.883
col-0	XF	12	1	0.05	1	unstained	356.353
col-0	XF	12	1	0.1	1	unstained	363.059
col-0	XF	12	1	0.066	1	unstained	385.529
col-0	XF	12	1	0.096	1	unstained	248.471
col-0	XF	12	1	0.135	1	unstained	295.529
col-0	XF	12	1	0.172	1	unstained	243.529
col-0	XF	12	1	0.142	1	unstained	300.942
col-0	XF	12	1	0.069	1	unstained	342.236
col-0	XF	12	1	0.128	1	unstained	298.824
col-0	XF	12	1	0.043	1	unstained	445.059
col-0	XF	12	1	0.023	1	unstained	422
col-0	XF	12	1	0.097	1	unstained	297.059
col-0	XF	12	1	0.047	1	unstained	302.235
col-0	XF	12	1	0.142	1	unstained	251.53
col-0	XF	12	1	0.043	1	unstained	468.589
col-0	XF	12	1	0.174	1	unstained	217.295
col-0	XF	12	1	0.115	1	unstained	412.941
col-0	XF	12	1	0.135	1	unstained	375.176
col-0	XF	12	1	0.074	1	unstained	307.295
col-0	XF	12	1	0.054	1	unstained	429.529
col-0	XF	12	1	0.049	1	unstained	395.058
col-0	XF	12	1	0.087	1	unstained	351.059
col-0	XF	12	1	0.177	1	unstained	267.176
col-0	XF	12	1	0.038	1	unstained	396.589
col-0	XF	12	1	0.181	1	unstained	300.236
col-0	XF	12	1	0.044	1	unstained	426.823
col-0	XF	12	1	0.186	1	unstained	280.705
col-0	XF	12	1	0.161	1	unstained	276.942
col-0	XF	12	1	0.113	1	unstained	496.588
col-0	XF	12	1	0.174	1	unstained	241.412
col-0	XF	12	1	0.178	1	unstained	286.588
col-0	XF	12	1	0.085	1	unstained	197.883
col-0	XF	12	1	0.025	1	unstained	470.941
col-0	XF	12	1	0.158	1	unstained	517.059
col-0	XF	12	1	0.099	1	unstained	432
col-0	XF	12	1	0.079	1	unstained	197.294
col-0	XF	12	1	0.039	1	unstained	367.176
col-0	XF	12	1	0.07	1	unstained	247.882
col-0	PX	12	1	0.097	1	unstained	360.942
col-0	PX	12	1	0.125	1	unstained	325.648
col-0	PX	12	1	0.087	1	unstained	430.941
col-0	PX	12	1	0.088	1	unstained	288.117
col-0	PX	12	1	0.1	1	unstained	309.765
col-0	PX	12	1	0.062	1	unstained	437.53
col-0	PX	12	1	0.195	1	unstained	301.059
col-0	PX	12	1	0.17	1	unstained	255.059
col-0	PX	12	1	0.073	1	unstained	255.059
col-0	PX	12	1	0.075	1	unstained	348.117
col-0	PX	12	1	0.09	1	unstained	326.941
col-0	PX	12	1	0.039	1	unstained	245.411
col-0	PX	12	1	0.003	1	unstained	437.177
col-0	PX	12	1	0.081	1	unstained	442.941
col-0	PX	12	1	0.068	1	unstained	436.118
col-0	PX	12	1	0.099	1	unstained	284.353
col-0	PX	12	1	0.066	1	unstained	282.236
col-0	PX	12	1	0.116	1	unstained	226.941
col-0	PX	12	1	0.17	1	unstained	353.058
col-0	PX	12	1	0.106	1	unstained	350
col-0	PX	12	1	0.158	1	unstained	404.118
col-0	PX	12	1	0.024	1	unstained	505.765
col-0	PX	12	1	0.045	1	unstained	284.706
col-0	PX	12	1	0.125	1	unstained	266.588
col-0	PX	12	1	0.051	1	unstained	428.941
col-0	PX	12	1	0.063	1	unstained	457.765
col-0	PX	12	1	0.077	1	unstained	291.294
col-0	PX	12	1	0.076	1	unstained	381.059
col-0	PX	12	1	0.119	1	unstained	444.353
col-0	PX	12	1	0.161	1	unstained	381.647
col-0	PX	12	1	0.226	1	unstained	321.647
col-0	PX	12	1	0.179	1	unstained	269.647
col-0	PX	12	1	0.112	1	unstained	458.235
col-0	PX	12	1	0.129	1	unstained	399.176
col-0	PX	12	1	0.08	1	unstained	426.353
col-0	PX	12	1	0.17	1	unstained	287.53
col-0	PX	12	1	0.118	1	unstained	288
col-0	PX	12	1	0.149	1	unstained	356
col-0	PX	12	1	0.041	1	unstained	425.177
col-0	PX	12	1	0.053	1	unstained	249.412
col-0	PX	12	1	0.123	1	unstained	261.765
col-0	PX	12	1	0.137	1	unstained	237.765
col-0	PX	12	1	0.166	1	unstained	236.471
col-0	PX	12	1	0.23	1	unstained	253.529
col-0	PX	12	1	0.152	1	unstained	308.118
col-0	PX	12	1	0.117	1	unstained	407.294
col-0	PX	12	1	0.093	1	unstained	440.824
col-0	PX	12	1	0.055	1	unstained	474
col-0	PX	12	1	0.091	1	unstained	227.411
col-0	PX	12	1	0.042	1	unstained	355.882
col-0	LP	12	1	0.048	1	unstained	363.647
col-0	LP	12	1	0.059	1	unstained	385.529
col-0	LP	12	1	0.136	1	unstained	394.352
col-0	LP	12	1	0.103	1	unstained	465.294
col-0	LP	12	1	0.099	1	unstained	293.177
col-0	LP	12	1	0.143	1	unstained	336.823
col-0	LP	12	1	0.068	1	unstained	469.882
col-0	LP	12	1	0.057	1	unstained	291.176
col-0	LP	12	1	0.037	1	unstained	272.706
col-0	LP	12	1	0.018	1	unstained	442
col-0	LP	12	1	0.079	1	unstained	284.941
col-0	LP	12	1	0.004	1	unstained	446.235
col-0	LP	12	1	0.037	1	unstained	459.765
col-0	LP	12	1	0.071	1	unstained	374.471
col-0	LP	12	1	0.094	1	unstained	336.47
col-0	LP	12	1	0.015	1	unstained	345.529
col-0	LP	12	1	0.022	1	unstained	468.236
col-0	LP	12	1	0.003	1	unstained	454.705
col-0	LP	12	1	0.041	1	unstained	388.352
col-0	LP	12	1	0.124	1	unstained	366.47
col-0	LP	12	1	0.066	1	unstained	318.47
col-0	LP	12	1	0.087	1	unstained	302.588
col-0	LP	12	1	0.061	1	unstained	262.118
col-0	LP	12	1	0.159	1	unstained	366.823
col-0	LP	12	1	0.132	1	unstained	286.941
col-0	LP	12	1	0.059	1	unstained	423.765
col-0	LP	12	1	0.069	1	unstained	350.941
col-0	LP	12	1	0.077	1	unstained	314.824
col-0	LP	12	1	0.082	1	unstained	301.059
col-0	LP	12	1	0.111	1	unstained	336.823
col-0	LP	12	1	0.109	1	unstained	344.118
col-0	LP	12	1	0.13	1	unstained	236.588
col-0	LP	12	1	0.148	1	unstained	234.236
col-0	LP	12	1	0.198	1	unstained	285.765
col-0	LP	12	1	0.107	1	unstained	376.352
col-0	LP	12	1	0.151	1	unstained	415.412
col-0	LP	12	1	0.155	1	unstained	333.765
col-0	LP	12	1	0.158	1	unstained	367.059
col-0	LP	12	1	0.157	1	unstained	331.295
col-0	LP	12	1	0.031	1	unstained	222.589
col-0	LP	12	1	0.046	1	unstained	450.589
col-0	LP	12	1	0.061	1	unstained	234.589
col-0	LP	12	1	0.1	1	unstained	297.765
col-0	LP	12	1	0.067	1	unstained	255.176
col-0	LP	12	1	0.04	1	unstained	295.059
col-0	LP	12	1	0.051	1	unstained	416.118
col-0	LP	12	1	0.096	1	unstained	468.47
col-0	LP	12	1	0.053	1	unstained	406.705
col-0	LP	12	1	0.114	1	unstained	453.176
col-0	LP	12	1	0.089	1	unstained	363.765
col-0	PH	12	1	0.071	1	unstained	352.54
col-0	PH	12	1	0.075	1	unstained	349.578
col-0	PH	12	1	0.079	1	unstained	338.317
col-0	PH	12	1	0.071	1	unstained	345.964
col-0	PH	12	1	0.074	1	unstained	348.632
col-0	PH	12	1	0.074	1	unstained	342.548
col-0	PH	12	1	0.081	1	unstained	340.417
col-0	PH	12	1	0.08	1	unstained	347.712
col-0	PH	12	1	0.071	1	unstained	355.936
col-0	PH	12	1	0.071	1	unstained	350.956
col-0	PH	12	1	0.069	1	unstained	351.165
col-0	PH	12	1	0.063	1	unstained	342.477
col-0	PH	12	1	0.071	1	unstained	344.06
col-0	PH	12	1	0.071	1	unstained	354.912
col-0	PH	12	1	0.07	1	unstained	351.405
col-0	PH	12	1	0.079	1	unstained	343.509
col-0	PH	12	1	0.064	1	unstained	348.792
col-0	PH	12	1	0.076	1	unstained	345.926
col-0	PH	12	1	0.084	1	unstained	338.881
col-0	PH	12	1	0.071	1	unstained	335.112
col-0	PH	12	1	0.084	1	unstained	341.15
col-0	PH	12	1	0.083	1	unstained	342.844
col-0	PH	12	1	0.071	1	unstained	352.58
col-0	PH	12	1	0.07	1	unstained	344.219
col-0	PH	12	1	0.071	1	unstained	333.576
col-0	PH	12	1	0.075	1	unstained	334.396
col-0	PH	12	1	0.089	1	unstained	335.528
col-0	PH	12	1	0.083	1	unstained	339.352
col-0	PH	12	1	0.081	1	unstained	338.832
col-0	PH	12	1	0.075	1	unstained	350.918
col-0	PH	12	1	0.074	1	unstained	345.041
col-0	PH	12	1	0.072	1	unstained	346.141
col-0	PH	12	1	0.078	1	unstained	336.662
col-0	PH	12	1	0.071	1	unstained	343.062
col-0	PH	12	1	0.076	1	unstained	334.384
col-0	PH	12	1	0.082	1	unstained	338.708
col-0	PH	12	1	0.081	1	unstained	348.165
col-0	PH	12	1	0.084	1	unstained	339.062
col-0	PH	12	1	0.079	1	unstained	345.61
col-0	PH	12	1	0.076	1	unstained	349.169
col-0	PH	12	1	0.087	1	unstained	340.217
col-0	PH	12	1	0.081	1	unstained	337.556
col-0	PH	12	1	0.089	1	unstained	334.45
col-0	PH	12	1	0.073	1	unstained	341.993
col-0	PH	12	1	0.073	1	unstained	352.019
col-0	PH	12	1	0.075	1	unstained	352.451
col-0	PH	12	1	0.067	1	unstained	354.702
col-0	PH	12	1	0.07	1	unstained	353.42
col-0	PH	12	1	0.076	1	unstained	343.698
col-0	PH	12	1	0.077	1	unstained	338.5
col-0	IF	12	1	0.281	2	stained	299.647
col-0	IF	12	1	0.198	2	stained	301.648
col-0	IF	12	1	0.221	2	stained	310.471
col-0	IF	12	1	0.138	2	stained	307.176
col-0	IF	12	1	0.087	2	stained	308.706
col-0	IF	12	1	0.106	2	stained	293.647
col-0	IF	12	1	0.172	2	stained	289.176
col-0	IF	12	1	0.079	2	stained	285.059
col-0	IF	12	1	0.137	2	stained	293.647
col-0	IF	12	1	0.174	2	stained	302.118
col-0	IF	12	1	0.086	2	stained	295.059
col-0	IF	12	1	0.133	2	stained	297.412
col-0	IF	12	1	0.097	2	stained	293.53
col-0	IF	12	1	0.078	2	stained	303.882
col-0	IF	12	1	0.061	2	stained	296.941
col-0	IF	12	1	0.055	2	stained	301.295
col-0	IF	12	1	0.074	2	stained	304.588
col-0	IF	12	1	0.166	2	stained	310
col-0	IF	12	1	0.19	2	stained	295.529
col-0	IF	12	1	0.076	2	stained	293.647
col-0	IF	12	1	0.161	2	stained	276.47
col-0	IF	12	1	0.114	2	stained	297.647
col-0	IF	12	1	0.124	2	stained	281.177
col-0	IF	12	1	0.075	2	stained	300.706
col-0	IF	12	1	0.084	2	stained	307.529
col-0	IF	12	1	0.087	2	stained	304.352
col-0	IF	12	1	0.163	2	stained	306.47
col-0	IF	12	1	0.105	2	stained	300.706
col-0	IF	12	1	0.079	2	stained	306
col-0	IF	12	1	0.096	2	stained	306.706
col-0	IF	12	1	0.093	2	stained	303.294
col-0	IF	12	1	0.075	2	stained	300.823
col-0	IF	12	1	0.101	2	stained	301.295
col-0	IF	12	1	0.085	2	stained	301.412
col-0	IF	12	1	0.082	2	stained	298.471
col-0	IF	12	1	0.106	2	stained	287.294
col-0	IF	12	1	0.074	2	stained	277.059
col-0	IF	12	1	0.051	2	stained	302.353
col-0	IF	12	1	0.069	2	stained	304.235
col-0	IF	12	1	0.11	2	stained	296
col-0	IF	12	1	0.152	2	stained	283.412
col-0	IF	12	1	0.158	2	stained	288.706
col-0	IF	12	1	0.098	2	stained	289.648
col-0	IF	12	1	0.071	2	stained	298.588
col-0	IF	12	1	0.081	2	stained	300.942
col-0	IF	12	1	0.065	2	stained	305.411
col-0	IF	12	1	0.109	2	stained	308
col-0	IF	12	1	0.112	2	stained	304.235
col-0	IF	12	1	0.07	2	stained	293.647
col-0	IF	12	1	0.133	2	stained	291.412
col-0	CML	12	1	0.192	2	stained	307.059
col-0	CML	12	1	0.159	2	stained	303.412
col-0	CML	12	1	0.083	2	stained	297.529
col-0	CML	12	1	0.117	2	stained	301.295
col-0	CML	12	1	0.2	2	stained	311.764
col-0	CML	12	1	0.125	2	stained	305.177
col-0	CML	12	1	0.127	2	stained	312.823
col-0	CML	12	1	0.145	2	stained	307.412
col-0	CML	12	1	0.132	2	stained	306.942
col-0	CML	12	1	0.176	2	stained	303.647
col-0	CML	12	1	0.27	2	stained	308.588
col-0	CML	12	1	0.167	2	stained	306.942
col-0	CML	12	1	0.129	2	stained	305.294
col-0	CML	12	1	0.122	2	stained	306.942
col-0	CML	12	1	0.287	2	stained	312.706
col-0	CML	12	1	0.099	2	stained	299.764
col-0	CML	12	1	0.2	2	stained	310.235
col-0	CML	12	1	0.265	2	stained	311.058
col-0	CML	12	1	0.124	2	stained	292.118
col-0	CML	12	1	0.067	2	stained	298.824
col-0	CML	12	1	0.139	2	stained	301.176
col-0	CML	12	1	0.252	2	stained	307.882
col-0	CML	12	1	0.135	2	stained	304.705
col-0	CML	12	1	0.149	2	stained	308.941
col-0	CML	12	1	0.263	2	stained	308.941
col-0	CML	12	1	0.138	2	stained	309.412
col-0	CML	12	1	0.142	2	stained	308
col-0	CML	12	1	0.181	2	stained	309.059
col-0	CML	12	1	0.117	2	stained	306.236
col-0	CML	12	1	0.179	2	stained	310
col-0	CML	12	1	0.114	2	stained	299.058
col-0	CML	12	1	0.146	2	stained	291.647
col-0	CML	12	1	0.178	2	stained	307.412
col-0	CML	12	1	0.094	2	stained	301.059
col-0	CML	12	1	0.134	2	stained	290.706
col-0	CML	12	1	0.144	2	stained	309.412
col-0	CML	12	1	0.194	2	stained	311.294
col-0	CML	12	1	0.163	2	stained	308.471
col-0	CML	12	1	0.09	2	stained	303.412
col-0	CML	12	1	0.076	2	stained	299.883
col-0	CML	12	1	0.108	2	stained	302.706
col-0	CML	12	1	0.209	2	stained	310.705
col-0	CML	12	1	0.131	2	stained	305.764
col-0	CML	12	1	0.174	2	stained	306.47
col-0	CML	12	1	0.216	2	stained	310.471
col-0	CML	12	1	0.225	2	stained	310.471
col-0	CML	12	1	0.237	2	stained	310.118
col-0	CML	12	1	0.228	2	stained	310.588
col-0	CML	12	1	0.208	2	stained	305.177
col-0	CML	12	1	0.135	2	stained	315.882
col-0	MX	12	1	0.356	2	stained	318.236
col-0	MX	12	1	0.309	2	stained	314.471
col-0	MX	12	1	0.27	2	stained	316.588
col-0	MX	12	1	0.312	2	stained	319.529
col-0	MX	12	1	0.463	2	stained	309.647
col-0	MX	12	1	0.408	2	stained	309.412
col-0	MX	12	1	0.313	2	stained	321.412
col-0	MX	12	1	0.368	2	stained	319.765
col-0	MX	12	1	0.318	2	stained	317.883
col-0	MX	12	1	0.404	2	stained	315.294
col-0	MX	12	1	0.389	2	stained	318.117
col-0	MX	12	1	0.315	2	stained	305.764
col-0	MX	12	1	0.35	2	stained	316.941
col-0	MX	12	1	0.408	2	stained	294
col-0	MX	12	1	0.339	2	stained	315.529
col-0	MX	12	1	0.304	2	stained	314.118
col-0	MX	12	1	0.292	2	stained	315.059
col-0	MX	12	1	0.288	2	stained	313.648
col-0	MX	12	1	0.361	2	stained	324.117
col-0	MX	12	1	0.329	2	stained	311.411
col-0	MX	12	1	0.376	2	stained	320.235
col-0	MX	12	1	0.312	2	stained	297.765
col-0	MX	12	1	0.36	2	stained	301.765
col-0	MX	12	1	0.347	2	stained	324.117
col-0	MX	12	1	0.281	2	stained	316.705
col-0	MX	12	1	0.307	2	stained	317.883
col-0	MX	12	1	0.24	2	stained	313.882
col-0	MX	12	1	0.341	2	stained	308.235
col-0	MX	12	1	0.302	2	stained	319.882
col-0	MX	12	1	0.354	2	stained	309.647
col-0	MX	12	1	0.291	2	stained	318.589
col-0	MX	12	1	0.368	2	stained	301.765
col-0	MX	12	1	0.255	2	stained	326.588
col-0	MX	12	1	0.408	2	stained	307.648
col-0	MX	12	1	0.304	2	stained	312.236
col-0	MX	12	1	0.309	2	stained	315.882
col-0	MX	12	1	0.311	2	stained	317.53
col-0	MX	12	1	0.335	2	stained	317.177
col-0	MX	12	1	0.334	2	stained	312.706
col-0	MX	12	1	0.398	2	stained	302.824
col-0	MX	12	1	0.39	2	stained	307.176
col-0	MX	12	1	0.331	2	stained	315.412
col-0	MX	12	1	0.382	2	stained	313.176
col-0	MX	12	1	0.262	2	stained	318.942
col-0	MX	12	1	0.403	2	stained	302.471
col-0	MX	12	1	0.283	2	stained	315.647
col-0	MX	12	1	0.26	2	stained	317.764
col-0	MX	12	1	0.311	2	stained	309.647
col-0	MX	12	1	0.324	2	stained	304.235
col-0	MX	12	1	0.358	2	stained	319.765
col-0	XF	12	1	0.311	2	stained	304.118
col-0	XF	12	1	0.288	2	stained	313.295
col-0	XF	12	1	0.292	2	stained	311.294
col-0	XF	12	1	0.305	2	stained	319.059
col-0	XF	12	1	0.251	2	stained	304.941
col-0	XF	12	1	0.257	2	stained	309.412
col-0	XF	12	1	0.239	2	stained	308.235
col-0	XF	12	1	0.287	2	stained	321.765
col-0	XF	12	1	0.273	2	stained	304.824
col-0	XF	12	1	0.163	2	stained	320.588
col-0	XF	12	1	0.246	2	stained	308.235
col-0	XF	12	1	0.266	2	stained	308.118
col-0	XF	12	1	0.439	2	stained	297.765
col-0	XF	12	1	0.364	2	stained	307.765
col-0	XF	12	1	0.166	2	stained	310.941
col-0	XF	12	1	0.304	2	stained	309.176
col-0	XF	12	1	0.377	2	stained	313.176
col-0	XF	12	1	0.407	2	stained	308.235
col-0	XF	12	1	0.35	2	stained	309.412
col-0	XF	12	1	0.407	2	stained	290.941
col-0	XF	12	1	0.42	2	stained	314
col-0	XF	12	1	0.353	2	stained	305.058
col-0	XF	12	1	0.317	2	stained	303.412
col-0	XF	12	1	0.423	2	stained	299.883
col-0	XF	12	1	0.333	2	stained	311.411
col-0	XF	12	1	0.4	2	stained	293.647
col-0	XF	12	1	0.342	2	stained	306.589
col-0	XF	12	1	0.321	2	stained	324.942
col-0	XF	12	1	0.449	2	stained	315.412
col-0	XF	12	1	0.403	2	stained	319.882
col-0	XF	12	1	0.288	2	stained	306.117
col-0	XF	12	1	0.356	2	stained	310.824
col-0	XF	12	1	0.24	2	stained	312.47
col-0	XF	12	1	0.313	2	stained	317.411
col-0	XF	12	1	0.384	2	stained	290.706
col-0	XF	12	1	0.315	2	stained	293.647
col-0	XF	12	1	0.323	2	stained	302.471
col-0	XF	12	1	0.352	2	stained	307.412
col-0	XF	12	1	0.324	2	stained	316.235
col-0	XF	12	1	0.148	2	stained	298.235
col-0	XF	12	1	0.3	2	stained	304.588
col-0	XF	12	1	0.358	2	stained	303.529
col-0	XF	12	1	0.379	2	stained	294.117
col-0	XF	12	1	0.232	2	stained	292.705
col-0	XF	12	1	0.31	2	stained	315.529
col-0	XF	12	1	0.375	2	stained	296.235
col-0	XF	12	1	0.127	2	stained	298.824
col-0	XF	12	1	0.195	2	stained	294.47
col-0	XF	12	1	0.224	2	stained	303.412
col-0	XF	12	1	0.246	2	stained	318.236
col-0	PX	12	1	0.278	2	stained	299.294
col-0	PX	12	1	0.193	2	stained	277.529
col-0	PX	12	1	0.197	2	stained	291.765
col-0	PX	12	1	0.239	2	stained	256.471
col-0	PX	12	1	0.225	2	stained	287.764
col-0	PX	12	1	0.193	2	stained	288
col-0	PX	12	1	0.151	2	stained	294.353
col-0	PX	12	1	0.217	2	stained	312.706
col-0	PX	12	1	0.235	2	stained	283.176
col-0	PX	12	1	0.247	2	stained	263.647
col-0	PX	12	1	0.152	2	stained	338.824
col-0	PX	12	1	0.153	2	stained	312.589
col-0	PX	12	1	0.19	2	stained	329.764
col-0	PX	12	1	0.22	2	stained	297.647
col-0	PX	12	1	0.184	2	stained	313.882
col-0	PX	12	1	0.166	2	stained	342.47
col-0	PX	12	1	0.246	2	stained	258
col-0	PX	12	1	0.223	2	stained	296.118
col-0	PX	12	1	0.227	2	stained	284.588
col-0	PX	12	1	0.13	2	stained	358.824
col-0	PX	12	1	0.241	2	stained	343.295
col-0	PX	12	1	0.067	2	stained	302.118
col-0	PX	12	1	0.159	2	stained	310.352
col-0	PX	12	1	0.158	2	stained	316.235
col-0	PX	12	1	0.298	2	stained	248.941
col-0	PX	12	1	0.163	2	stained	241.059
col-0	PX	12	1	0.189	2	stained	269.883
col-0	PX	12	1	0.046	2	stained	269.058
col-0	PX	12	1	0.19	2	stained	318.353
col-0	PX	12	1	0.196	2	stained	294.47
col-0	PX	12	1	0.183	2	stained	294.353
col-0	PX	12	1	0.137	2	stained	284
col-0	PX	12	1	0.078	2	stained	309.529
col-0	PX	12	1	0.133	2	stained	282.47
col-0	PX	12	1	0.15	2	stained	290.353
col-0	PX	12	1	0.241	2	stained	309.529
col-0	PX	12	1	0.372	2	stained	310.471
col-0	PX	12	1	0.412	2	stained	282.47
col-0	PX	12	1	0.168	2	stained	319.295
col-0	PX	12	1	0.163	2	stained	311.53
col-0	PX	12	1	0.116	2	stained	302.118
col-0	PX	12	1	0.246	2	stained	306
col-0	PX	12	1	0.228	2	stained	306.589
col-0	PX	12	1	0.245	2	stained	289.882
col-0	PX	12	1	0.205	2	stained	281.294
col-0	PX	12	1	0.112	2	stained	310.235
col-0	PX	12	1	0.185	2	stained	248.353
col-0	PX	12	1	0.307	2	stained	262.824
col-0	PX	12	1	0.262	2	stained	330.589
col-0	PX	12	1	0.328	2	stained	300.47
col-0	LP	12	1	0.27	2	stained	298.588
col-0	LP	12	1	0.218	2	stained	290.235
col-0	LP	12	1	0.343	2	stained	306.823
col-0	LP	12	1	0.287	2	stained	294.706
col-0	LP	12	1	0.269	2	stained	296.235
col-0	LP	12	1	0.116	2	stained	306
col-0	LP	12	1	0.121	2	stained	311.058
col-0	LP	12	1	0.128	2	stained	310.352
col-0	LP	12	1	0.166	2	stained	308.471
col-0	LP	12	1	0.199	2	stained	311.53
col-0	LP	12	1	0.414	2	stained	297.059
col-0	LP	12	1	0.208	2	stained	313.059
col-0	LP	12	1	0.137	2	stained	304.118
col-0	LP	12	1	0.23	2	stained	289.176
col-0	LP	12	1	0.246	2	stained	297.647
col-0	LP	12	1	0.179	2	stained	305.764
col-0	LP	12	1	0.298	2	stained	292.824
col-0	LP	12	1	0.389	2	stained	292.941
col-0	LP	12	1	0.297	2	stained	303.529
col-0	LP	12	1	0.428	2	stained	287.411
col-0	LP	12	1	0.139	2	stained	296.471
col-0	LP	12	1	0.087	2	stained	292.235
col-0	LP	12	1	0.086	2	stained	296
col-0	LP	12	1	0.078	2	stained	312.706
col-0	LP	12	1	0.09	2	stained	315.294
col-0	LP	12	1	0.416	2	stained	298.941
col-0	LP	12	1	0.245	2	stained	292.235
col-0	LP	12	1	0.232	2	stained	323.177
col-0	LP	12	1	0.22	2	stained	308.471
col-0	LP	12	1	0.428	2	stained	285.176
col-0	LP	12	1	0.334	2	stained	292.588
col-0	LP	12	1	0.225	2	stained	325.529
col-0	LP	12	1	0.283	2	stained	320.824
col-0	LP	12	1	0.43	2	stained	300.942
col-0	LP	12	1	0.385	2	stained	305.883
col-0	LP	12	1	0.212	2	stained	314.588
col-0	LP	12	1	0.21	2	stained	323.177
col-0	LP	12	1	0.253	2	stained	327.765
col-0	LP	12	1	0.265	2	stained	315.059
col-0	LP	12	1	0.171	2	stained	298.471
col-0	LP	12	1	0.119	2	stained	316
col-0	LP	12	1	0.172	2	stained	308.824
col-0	LP	12	1	0.174	2	stained	316.941
col-0	LP	12	1	0.317	2	stained	307.059
col-0	LP	12	1	0.129	2	stained	317.647
col-0	LP	12	1	0.137	2	stained	296.235
col-0	LP	12	1	0.13	2	stained	306.942
col-0	LP	12	1	0.186	2	stained	307.176
col-0	LP	12	1	0.065	2	stained	306
col-0	LP	12	1	0.114	2	stained	306.589
col-0	PH	12	1	0.078	2	stained	337.683
col-0	PH	12	1	0.073	2	stained	329.688
col-0	PH	12	1	0.076	2	stained	326.088
col-0	PH	12	1	0.078	2	stained	337.357
col-0	PH	12	1	0.079	2	stained	333.683
col-0	PH	12	1	0.073	2	stained	325.885
col-0	PH	12	1	0.074	2	stained	318.669
col-0	PH	12	1	0.081	2	stained	325.276
col-0	PH	12	1	0.081	2	stained	330.82
col-0	PH	12	1	0.081	2	stained	328.381
col-0	PH	12	1	0.077	2	stained	319.957
col-0	PH	12	1	0.072	2	stained	319.168
col-0	PH	12	1	0.077	2	stained	336.96
col-0	PH	12	1	0.073	2	stained	334.454
col-0	PH	12	1	0.075	2	stained	332.704
col-0	PH	12	1	0.073	2	stained	330.655
col-0	PH	12	1	0.069	2	stained	347.839
col-0	PH	12	1	0.067	2	stained	337.098
col-0	PH	12	1	0.068	2	stained	332.207
col-0	PH	12	1	0.064	2	stained	310.616
col-0	PH	12	1	0.074	2	stained	315.354
col-0	PH	12	1	0.075	2	stained	311.808
col-0	PH	12	1	0.079	2	stained	332.527
col-0	PH	12	1	0.072	2	stained	327.267
col-0	PH	12	1	0.083	2	stained	328.224
col-0	PH	12	1	0.079	2	stained	326.416
col-0	PH	12	1	0.08	2	stained	322.496
col-0	PH	12	1	0.078	2	stained	317.787
col-0	PH	12	1	0.074	2	stained	311.968
col-0	PH	12	1	0.073	2	stained	327.352
col-0	PH	12	1	0.077	2	stained	332.753
col-0	PH	12	1	0.077	2	stained	333.606
col-0	PH	12	1	0.075	2	stained	322.772
col-0	PH	12	1	0.073	2	stained	337.523
col-0	PH	12	1	0.072	2	stained	342.025
col-0	PH	12	1	0.075	2	stained	338.548
col-0	PH	12	1	0.075	2	stained	325.888
col-0	PH	12	1	0.076	2	stained	318.059
col-0	PH	12	1	0.074	2	stained	331.998
col-0	PH	12	1	0.08	2	stained	326.414
col-0	PH	12	1	0.078	2	stained	322.831
col-0	PH	12	1	0.082	2	stained	331.276
col-0	PH	12	1	0.078	2	stained	328.933
col-0	PH	12	1	0.075	2	stained	313.775
col-0	PH	12	1	0.074	2	stained	317.52
col-0	PH	12	1	0.079	2	stained	324.512
col-0	PH	12	1	0.08	2	stained	327.98
col-0	PH	12	1	0.079	2	stained	331.869
col-0	PH	12	1	0.074	2	stained	342.85
col-0	PH	12	1	0.074	2	stained	336.896
col-0	IF	12	1	0.148	3	24h	279.294
col-0	IF	12	1	0.057	3	24h	288.236
col-0	IF	12	1	0.07	3	24h	285.059
col-0	IF	12	1	0.132	3	24h	258.236
col-0	IF	12	1	0.034	3	24h	300.47
col-0	IF	12	1	0.064	3	24h	400.235
col-0	IF	12	1	0.041	3	24h	390.47
col-0	IF	12	1	0.148	3	24h	304.352
col-0	IF	12	1	0.05	3	24h	459.529
col-0	IF	12	1	0.104	3	24h	334.588
col-0	IF	12	1	0.056	3	24h	421.648
col-0	IF	12	1	0.064	3	24h	468.236
col-0	IF	12	1	0.135	3	24h	332.118
col-0	IF	12	1	0.149	3	24h	371.294
col-0	IF	12	1	0.056	3	24h	411.882
col-0	IF	12	1	0.017	3	24h	293.411
col-0	IF	12	1	0.045	3	24h	264.117
col-0	IF	12	1	0.121	3	24h	274.705
col-0	IF	12	1	0.139	3	24h	292.118
col-0	IF	12	1	0.041	3	24h	390
col-0	IF	12	1	0.053	3	24h	350.118
col-0	IF	12	1	0.065	3	24h	401.177
col-0	IF	12	1	0.032	3	24h	342.589
col-0	IF	12	1	0.031	3	24h	263.177
col-0	IF	12	1	0.051	3	24h	331.295
col-0	IF	12	1	0.094	3	24h	258.117
col-0	IF	12	1	0.103	3	24h	330.706
col-0	IF	12	1	0.047	3	24h	464.471
col-0	IF	12	1	0.255	3	24h	328.824
col-0	IF	12	1	0.129	3	24h	382.588
col-0	IF	12	1	0.017	3	24h	342.823
col-0	IF	12	1	0.028	3	24h	250
col-0	IF	12	1	0.084	3	24h	273.765
col-0	IF	12	1	0.052	3	24h	304.824
col-0	IF	12	1	0.088	3	24h	432
col-0	IF	12	1	0.038	3	24h	429.765
col-0	IF	12	1	0.046	3	24h	416.941
col-0	IF	12	1	0.051	3	24h	279.294
col-0	IF	12	1	0.064	3	24h	326.941
col-0	IF	12	1	0.098	3	24h	263.294
col-0	IF	12	1	0.069	3	24h	484.824
col-0	IF	12	1	0.032	3	24h	458.235
col-0	IF	12	1	0.047	3	24h	365.883
col-0	IF	12	1	0.064	3	24h	403.765
col-0	IF	12	1	0.02	3	24h	362.235
col-0	IF	12	1	0.038	3	24h	206.706
col-0	IF	12	1	0.074	3	24h	306.589
col-0	IF	12	1	0.068	3	24h	330.942
col-0	IF	12	1	0.088	3	24h	340.235
col-0	IF	12	1	0.067	3	24h	440.941
col-0	CML	12	1	0.044	3	24h	324.117
col-0	CML	12	1	0.092	3	24h	307.882
col-0	CML	12	1	0.1	3	24h	324.942
col-0	CML	12	1	0.076	3	24h	307.059
col-0	CML	12	1	0.098	3	24h	305.294
col-0	CML	12	1	0.135	3	24h	308.235
col-0	CML	12	1	0.147	3	24h	271.765
col-0	CML	12	1	0.135	3	24h	338.588
col-0	CML	12	1	0.103	3	24h	362.588
col-0	CML	12	1	0.065	3	24h	353.53
col-0	CML	12	1	0.035	3	24h	306.589
col-0	CML	12	1	0.046	3	24h	320.235
col-0	CML	12	1	0.034	3	24h	306
col-0	CML	12	1	0.065	3	24h	294.353
col-0	CML	12	1	0.041	3	24h	299.647
col-0	CML	12	1	0.034	3	24h	356.235
col-0	CML	12	1	0.08	3	24h	332.353
col-0	CML	12	1	0.041	3	24h	305.177
col-0	CML	12	1	0.094	3	24h	322.471
col-0	CML	12	1	0.058	3	24h	449.53
col-0	CML	12	1	0.104	3	24h	299.647
col-0	CML	12	1	0.108	3	24h	321.647
col-0	CML	12	1	0.045	3	24h	317.647
col-0	CML	12	1	0.088	3	24h	304.235
col-0	CML	12	1	0.041	3	24h	322.941
col-0	CML	12	1	0.058	3	24h	354
col-0	CML	12	1	0.078	3	24h	367.648
col-0	CML	12	1	0.171	3	24h	322.705
col-0	CML	12	1	0.138	3	24h	338.706
col-0	CML	12	1	0.106	3	24h	324.47
col-0	CML	12	1	0.084	3	24h	326.118
col-0	CML	12	1	0.074	3	24h	312.236
col-0	CML	12	1	0.056	3	24h	302.353
col-0	CML	12	1	0.036	3	24h	330.236
col-0	CML	12	1	0.058	3	24h	274
col-0	CML	12	1	0.057	3	24h	339.294
col-0	CML	12	1	0.106	3	24h	327.765
col-0	CML	12	1	0.059	3	24h	309.647
col-0	CML	12	1	0.055	3	24h	319.412
col-0	CML	12	1	0.042	3	24h	320.941
col-0	CML	12	1	0.057	3	24h	321.882
col-0	CML	12	1	0.071	3	24h	338.471
col-0	CML	12	1	0.054	3	24h	362.941
col-0	CML	12	1	0.064	3	24h	352.235
col-0	CML	12	1	0.058	3	24h	306.589
col-0	CML	12	1	0.101	3	24h	331.765
col-0	CML	12	1	0.15	3	24h	338.824
col-0	CML	12	1	0.092	3	24h	293.294
col-0	CML	12	1	0.044	3	24h	303.765
col-0	CML	12	1	0.054	3	24h	337.176
col-0	MX	12	1	0.143	3	24h	283.648
col-0	MX	12	1	0.091	3	24h	299.53
col-0	MX	12	1	0.137	3	24h	338.941
col-0	MX	12	1	0.164	3	24h	330.47
col-0	MX	12	1	0.163	3	24h	321.882
col-0	MX	12	1	0.168	3	24h	329.883
col-0	MX	12	1	0.156	3	24h	322
col-0	MX	12	1	0.079	3	24h	312.47
col-0	MX	12	1	0.215	3	24h	307.529
col-0	MX	12	1	0.14	3	24h	342.236
col-0	MX	12	1	0.093	3	24h	315.765
col-0	MX	12	1	0.153	3	24h	318.47
col-0	MX	12	1	0.125	3	24h	296.118
col-0	MX	12	1	0.194	3	24h	292.941
col-0	MX	12	1	0.147	3	24h	319.412
col-0	MX	12	1	0.098	3	24h	301.882
col-0	MX	12	1	0.198	3	24h	310.705
col-0	MX	12	1	0.103	3	24h	324.942
col-0	MX	12	1	0.167	3	24h	316.352
col-0	MX	12	1	0.141	3	24h	337.176
col-0	MX	12	1	0.096	3	24h	331.882
col-0	MX	12	1	0.137	3	24h	294.117
col-0	MX	12	1	0.066	3	24h	313.882
col-0	MX	12	1	0.163	3	24h	325.295
col-0	MX	12	1	0.084	3	24h	304.118
col-0	MX	12	1	0.107	3	24h	302.824
col-0	MX	12	1	0.137	3	24h	308.706
col-0	MX	12	1	0.152	3	24h	311.883
col-0	MX	12	1	0.143	3	24h	340.118
col-0	MX	12	1	0.156	3	24h	338
col-0	MX	12	1	0.149	3	24h	314.706
col-0	MX	12	1	0.121	3	24h	301.529
col-0	MX	12	1	0.183	3	24h	306
col-0	MX	12	1	0.115	3	24h	321.647
col-0	MX	12	1	0.102	3	24h	298.705
col-0	MX	12	1	0.11	3	24h	300.706
col-0	MX	12	1	0.076	3	24h	318.823
col-0	MX	12	1	0.118	3	24h	374.706
col-0	MX	12	1	0.186	3	24h	329.411
col-0	MX	12	1	0.146	3	24h	314
col-0	MX	12	1	0.25	3	24h	311.294
col-0	MX	12	1	0.176	3	24h	298.352
col-0	MX	12	1	0.104	3	24h	307.059
col-0	MX	12	1	0.17	3	24h	336.589
col-0	MX	12	1	0.153	3	24h	304
col-0	MX	12	1	0.078	3	24h	315.176
col-0	MX	12	1	0.121	3	24h	322
col-0	MX	12	1	0.116	3	24h	285.176
col-0	MX	12	1	0.089	3	24h	318.589
col-0	MX	12	1	0.095	3	24h	316.824
col-0	XF	12	1	0.087	3	24h	338.824
col-0	XF	12	1	0.075	3	24h	288.117
col-0	XF	12	1	0.07	3	24h	280.705
col-0	XF	12	1	0.205	3	24h	317.058
col-0	XF	12	1	0.194	3	24h	220
col-0	XF	12	1	0.16	3	24h	318.353
col-0	XF	12	1	0.1	3	24h	337.765
col-0	XF	12	1	0.093	3	24h	322.824
col-0	XF	12	1	0.196	3	24h	290
col-0	XF	12	1	0.229	3	24h	253.295
col-0	XF	12	1	0.33	3	24h	265.412
col-0	XF	12	1	0.168	3	24h	322.352
col-0	XF	12	1	0.119	3	24h	312.236
col-0	XF	12	1	0.107	3	24h	296.706
col-0	XF	12	1	0.051	3	24h	332.824
col-0	XF	12	1	0.245	3	24h	307.529
col-0	XF	12	1	0.219	3	24h	306
col-0	XF	12	1	0.099	3	24h	306.117
col-0	XF	12	1	0.153	3	24h	285.176
col-0	XF	12	1	0.234	3	24h	282.353
col-0	XF	12	1	0.175	3	24h	306.589
col-0	XF	12	1	0.176	3	24h	269.53
col-0	XF	12	1	0.095	3	24h	281.647
col-0	XF	12	1	0.088	3	24h	311.058
col-0	XF	12	1	0.214	3	24h	301.059
col-0	XF	12	1	0.187	3	24h	256.235
col-0	XF	12	1	0.121	3	24h	360.353
col-0	XF	12	1	0.18	3	24h	267.529
col-0	XF	12	1	0.087	3	24h	285.529
col-0	XF	12	1	0.239	3	24h	305.764
col-0	XF	12	1	0.118	3	24h	287.294
col-0	XF	12	1	0.085	3	24h	253.059
col-0	XF	12	1	0.159	3	24h	333.294
col-0	XF	12	1	0.144	3	24h	330
col-0	XF	12	1	0.12	3	24h	292.941
col-0	XF	12	1	0.148	3	24h	301.648
col-0	XF	12	1	0.137	3	24h	319.295
col-0	XF	12	1	0.172	3	24h	382.352
col-0	XF	12	1	0.227	3	24h	289.648
col-0	XF	12	1	0.065	3	24h	328.352
col-0	XF	12	1	0.095	3	24h	264.47
col-0	XF	12	1	0.086	3	24h	292.118
col-0	XF	12	1	0.135	3	24h	366.823
col-0	XF	12	1	0.131	3	24h	342.942
col-0	XF	12	1	0.12	3	24h	313.295
col-0	XF	12	1	0.119	3	24h	328.824
col-0	XF	12	1	0.139	3	24h	318.117
col-0	XF	12	1	0.103	3	24h	346.824
col-0	XF	12	1	0.202	3	24h	247.059
col-0	XF	12	1	0.132	3	24h	295.059
col-0	PX	12	1	0.094	3	24h	346.824
col-0	PX	12	1	0.115	3	24h	340
col-0	PX	12	1	0.081	3	24h	346.705
col-0	PX	12	1	0.067	3	24h	425.177
col-0	PX	12	1	0.097	3	24h	363.647
col-0	PX	12	1	0.143	3	24h	331.412
col-0	PX	12	1	0.116	3	24h	350.706
col-0	PX	12	1	0.087	3	24h	336.47
col-0	PX	12	1	0.066	3	24h	435.176
col-0	PX	12	1	0.081	3	24h	411.294
col-0	PX	12	1	0.091	3	24h	344
col-0	PX	12	1	0.084	3	24h	401.177
col-0	PX	12	1	0.076	3	24h	472
col-0	PX	12	1	0.036	3	24h	434.118
col-0	PX	12	1	0.171	3	24h	344.471
col-0	PX	12	1	0.042	3	24h	433.882
col-0	PX	12	1	0.097	3	24h	428
col-0	PX	12	1	0.047	3	24h	448.235
col-0	PX	12	1	0.151	3	24h	323.294
col-0	PX	12	1	0.079	3	24h	392.353
col-0	PX	12	1	0.054	3	24h	503.883
col-0	PX	12	1	0.026	3	24h	449.294
col-0	PX	12	1	0.052	3	24h	487.765
col-0	PX	12	1	0.131	3	24h	413.294
col-0	PX	12	1	0.072	3	24h	348.589
col-0	PX	12	1	0.044	3	24h	425.764
col-0	PX	12	1	0.066	3	24h	339.882
col-0	PX	12	1	0.018	3	24h	398.235
col-0	PX	12	1	0.148	3	24h	317.177
col-0	PX	12	1	0.092	3	24h	434.471
col-0	PX	12	1	0.103	3	24h	364
col-0	PX	12	1	0.108	3	24h	335.647
col-0	PX	12	1	0.063	3	24h	419.53
col-0	PX	12	1	0.082	3	24h	393.882
col-0	PX	12	1	0.087	3	24h	348.589
col-0	PX	12	1	0.086	3	24h	375.059
col-0	PX	12	1	0.055	3	24h	461.177
col-0	PX	12	1	0.102	3	24h	479.647
col-0	PX	12	1	0.109	3	24h	438.353
col-0	PX	12	1	0.132	3	24h	413.294
col-0	PX	12	1	0.04	3	24h	393.647
col-0	PX	12	1	0.052	3	24h	394.824
col-0	PX	12	1	0.043	3	24h	415.765
col-0	PX	12	1	0.079	3	24h	368
col-0	PX	12	1	0.082	3	24h	427.176
col-0	PX	12	1	0.092	3	24h	440.824
col-0	PX	12	1	0.074	3	24h	449.411
col-0	PX	12	1	0.092	3	24h	272.824
col-0	PX	12	1	0.064	3	24h	468
col-0	PX	12	1	0.027	3	24h	468.942
col-0	LP	12	1	0.06	3	24h	303.647
col-0	LP	12	1	0.098	3	24h	364.824
col-0	LP	12	1	0.053	3	24h	338.235
col-0	LP	12	1	0.058	3	24h	362.118
col-0	LP	12	1	0.069	3	24h	314.353
col-0	LP	12	1	0.046	3	24h	258.589
col-0	LP	12	1	0.061	3	24h	234.236
col-0	LP	12	1	0.062	3	24h	215.883
col-0	LP	12	1	0.067	3	24h	256.235
col-0	LP	12	1	0.119	3	24h	240.353
col-0	LP	12	1	0.051	3	24h	314.588
col-0	LP	12	1	0.1	3	24h	294.47
col-0	LP	12	1	0.108	3	24h	267.529
col-0	LP	12	1	0.021	3	24h	361.176
col-0	LP	12	1	0.016	3	24h	328.941
col-0	LP	12	1	0.013	3	24h	338.235
col-0	LP	12	1	0.108	3	24h	218
col-0	LP	12	1	0.124	3	24h	248.353
col-0	LP	12	1	0.099	3	24h	233.058
col-0	LP	12	1	0.057	3	24h	328.941
col-0	LP	12	1	0.049	3	24h	515.411
col-0	LP	12	1	0.022	3	24h	350.353
col-0	LP	12	1	0.023	3	24h	519.059
col-0	LP	12	1	0.005	3	24h	416.235
col-0	LP	12	1	0.079	3	24h	360.942
col-0	LP	12	1	0.116	3	24h	310.235
col-0	LP	12	1	0.139	3	24h	300.117
col-0	LP	12	1	0.183	3	24h	245.764
col-0	LP	12	1	0.139	3	24h	339.176
col-0	LP	12	1	0.155	3	24h	324.706
col-0	LP	12	1	0.258	3	24h	242.588
col-0	LP	12	1	0.132	3	24h	224
col-0	LP	12	1	0.19	3	24h	286.352
col-0	LP	12	1	0.15	3	24h	273.882
col-0	LP	12	1	0.149	3	24h	276.236
col-0	LP	12	1	0.16	3	24h	322.352
col-0	LP	12	1	0.174	3	24h	268.471
col-0	LP	12	1	0.195	3	24h	288.823
col-0	LP	12	1	0.132	3	24h	296.941
col-0	LP	12	1	0.125	3	24h	214.471
col-0	LP	12	1	0.089	3	24h	371.411
col-0	LP	12	1	0.143	3	24h	336.823
col-0	LP	12	1	0.134	3	24h	354.353
col-0	LP	12	1	0.102	3	24h	329.647
col-0	LP	12	1	0.061	3	24h	331.765
col-0	LP	12	1	0.052	3	24h	348.236
col-0	LP	12	1	0.045	3	24h	428.353
col-0	LP	12	1	0.026	3	24h	280
col-0	LP	12	1	0.069	3	24h	316.705
col-0	LP	12	1	0.03	3	24h	398.941
col-0	PH	12	1	0.076	3	24h	377.013
col-0	PH	12	1	0.076	3	24h	382.262
col-0	PH	12	1	0.075	3	24h	378.545
col-0	PH	12	1	0.079	3	24h	369.311
col-0	PH	12	1	0.076	3	24h	377.394
col-0	PH	12	1	0.076	3	24h	382.712
col-0	PH	12	1	0.074	3	24h	380.209
col-0	PH	12	1	0.077	3	24h	387.817
col-0	PH	12	1	0.078	3	24h	384.827
col-0	PH	12	1	0.076	3	24h	386.202
col-0	PH	12	1	0.073	3	24h	385.533
col-0	PH	12	1	0.069	3	24h	386.296
col-0	PH	12	1	0.074	3	24h	382.173
col-0	PH	12	1	0.076	3	24h	391.033
col-0	PH	12	1	0.069	3	24h	391.416
col-0	PH	12	1	0.069	3	24h	389.719
col-0	PH	12	1	0.071	3	24h	370.223
col-0	PH	12	1	0.068	3	24h	385.463
col-0	PH	12	1	0.067	3	24h	391.08
col-0	PH	12	1	0.066	3	24h	390.709
col-0	PH	12	1	0.074	3	24h	393.531
col-0	PH	12	1	0.076	3	24h	378.171
col-0	PH	12	1	0.073	3	24h	381.443
col-0	PH	12	1	0.069	3	24h	381.985
col-0	PH	12	1	0.077	3	24h	378.919
col-0	PH	12	1	0.078	3	24h	374.002
col-0	PH	12	1	0.077	3	24h	373.419
col-0	PH	12	1	0.075	3	24h	378.841
col-0	PH	12	1	0.074	3	24h	390.27
col-0	PH	12	1	0.077	3	24h	388.961
col-0	PH	12	1	0.076	3	24h	381.213
col-0	PH	12	1	0.076	3	24h	377.248
col-0	PH	12	1	0.073	3	24h	384.422
col-0	PH	12	1	0.074	3	24h	379.184
col-0	PH	12	1	0.077	3	24h	379.631
col-0	PH	12	1	0.077	3	24h	383.18
col-0	PH	12	1	0.075	3	24h	389.139
col-0	PH	12	1	0.072	3	24h	397.424
col-0	PH	12	1	0.071	3	24h	392.512
col-0	PH	12	1	0.075	3	24h	384.079
col-0	PH	12	1	0.084	3	24h	367.566
col-0	PH	12	1	0.082	3	24h	374.945
col-0	PH	12	1	0.074	3	24h	385.549
col-0	PH	12	1	0.074	3	24h	389.807
col-0	PH	12	1	0.078	3	24h	393.419
col-0	PH	12	1	0.075	3	24h	384.926
col-0	PH	12	1	0.076	3	24h	379.415
col-0	PH	12	1	0.072	3	24h	383.372
col-0	PH	12	1	0.073	3	24h	385.251
col-0	PH	12	1	0.074	3	24h	383.965
col-0	IF	12	1	0.13	4	24h + restain	293.764
col-0	IF	12	1	0.048	4	24h + restain	302.941
col-0	IF	12	1	0.107	4	24h + restain	223.765
col-0	IF	12	1	0.129	4	24h + restain	247.176
col-0	IF	12	1	0.087	4	24h + restain	195.529
col-0	IF	12	1	0.099	4	24h + restain	452.471
col-0	IF	12	1	0.123	4	24h + restain	318.353
col-0	IF	12	1	0.1	4	24h + restain	273.412
col-0	IF	12	1	0.051	4	24h + restain	413.647
col-0	IF	12	1	0.094	4	24h + restain	321.059
col-0	IF	12	1	0.021	4	24h + restain	379.176
col-0	IF	12	1	0.048	4	24h + restain	459.412
col-0	IF	12	1	0.136	4	24h + restain	309.176
col-0	IF	12	1	0.13	4	24h + restain	363.647
col-0	IF	12	1	0.042	4	24h + restain	462.117
col-0	IF	12	1	0.025	4	24h + restain	300.353
col-0	IF	12	1	0.032	4	24h + restain	340
col-0	IF	12	1	0.081	4	24h + restain	280.941
col-0	IF	12	1	0.081	4	24h + restain	303.765
col-0	IF	12	1	0.052	4	24h + restain	315.647
col-0	IF	12	1	0.12	4	24h + restain	245.53
col-0	IF	12	1	0.118	4	24h + restain	385.059
col-0	IF	12	1	0.081	4	24h + restain	219.059
col-0	IF	12	1	0.034	4	24h + restain	294.117
col-0	IF	12	1	0.027	4	24h + restain	374.118
col-0	IF	12	1	0.086	4	24h + restain	334
col-0	IF	12	1	0.106	4	24h + restain	314.235
col-0	IF	12	1	0.049	4	24h + restain	489.176
col-0	IF	12	1	0.13	4	24h + restain	288.236
col-0	IF	12	1	0.103	4	24h + restain	403.295
col-0	IF	12	1	0.056	4	24h + restain	249.647
col-0	IF	12	1	0.029	4	24h + restain	325.059
col-0	IF	12	1	0.063	4	24h + restain	276.706
col-0	IF	12	1	0.066	4	24h + restain	321.765
col-0	IF	12	1	0.044	4	24h + restain	389.177
col-0	IF	12	1	0.078	4	24h + restain	464.941
col-0	IF	12	1	0.059	4	24h + restain	440.941
col-0	IF	12	1	0.056	4	24h + restain	286.471
col-0	IF	12	1	0.053	4	24h + restain	347.058
col-0	IF	12	1	0.059	4	24h + restain	336.706
col-0	IF	12	1	0.064	4	24h + restain	420.353
col-0	IF	12	1	0.078	4	24h + restain	428.588
col-0	IF	12	1	0.105	4	24h + restain	276.117
col-0	IF	12	1	0.075	4	24h + restain	375.529
col-0	IF	12	1	0.044	4	24h + restain	422.235
col-0	IF	12	1	0.03	4	24h + restain	438.589
col-0	IF	12	1	0.047	4	24h + restain	314.941
col-0	IF	12	1	0.082	4	24h + restain	318.47
col-0	IF	12	1	0.016	4	24h + restain	320.824
col-0	IF	12	1	0.054	4	24h + restain	376.118
col-0	CML	12	1	0.029	4	24h + restain	296.235
col-0	CML	12	1	0.052	4	24h + restain	306.823
col-0	CML	12	1	0.052	4	24h + restain	305.411
col-0	CML	12	1	0.04	4	24h + restain	308.118
col-0	CML	12	1	0.039	4	24h + restain	309.176
col-0	CML	12	1	0.062	4	24h + restain	321.176
col-0	CML	12	1	0.086	4	24h + restain	316.941
col-0	CML	12	1	0.038	4	24h + restain	315.647
col-0	CML	12	1	0.025	4	24h + restain	314
col-0	CML	12	1	0.031	4	24h + restain	291.882
col-0	CML	12	1	0.035	4	24h + restain	299.177
col-0	CML	12	1	0.038	4	24h + restain	314.824
col-0	CML	12	1	0.037	4	24h + restain	322.941
col-0	CML	12	1	0.063	4	24h + restain	279.059
col-0	CML	12	1	0.043	4	24h + restain	302
col-0	CML	12	1	0.005	4	24h + restain	347.058
col-0	CML	12	1	0.035	4	24h + restain	296.471
col-0	CML	12	1	0.052	4	24h + restain	297.059
col-0	CML	12	1	0.041	4	24h + restain	315.529
col-0	CML	12	1	0.04	4	24h + restain	302.941
col-0	CML	12	1	0.061	4	24h + restain	316.824
col-0	CML	12	1	0.051	4	24h + restain	323.647
col-0	CML	12	1	0.038	4	24h + restain	307.765
col-0	CML	12	1	0.08	4	24h + restain	308.588
col-0	CML	12	1	0.054	4	24h + restain	301.295
col-0	CML	12	1	0.028	4	24h + restain	318.589
col-0	CML	12	1	0.043	4	24h + restain	335.647
col-0	CML	12	1	0.071	4	24h + restain	332.941
col-0	CML	12	1	0.058	4	24h + restain	317.764
col-0	CML	12	1	0.036	4	24h + restain	306.589
col-0	CML	12	1	0.044	4	24h + restain	308.471
col-0	CML	12	1	0.036	4	24h + restain	322.588
col-0	CML	12	1	0.043	4	24h + restain	296.588
col-0	CML	12	1	0.024	4	24h + restain	321.412
col-0	CML	12	1	0.049	4	24h + restain	346.118
col-0	CML	12	1	0.045	4	24h + restain	349.648
col-0	CML	12	1	0.014	4	24h + restain	312.236
col-0	CML	12	1	0.023	4	24h + restain	300.942
col-0	CML	12	1	0.068	4	24h + restain	313.765
col-0	CML	12	1	0.038	4	24h + restain	305.058
col-0	CML	12	1	0.038	4	24h + restain	302.235
col-0	CML	12	1	0.042	4	24h + restain	311.177
col-0	CML	12	1	0.038	4	24h + restain	330.117
col-0	CML	12	1	0.037	4	24h + restain	325.412
col-0	CML	12	1	0.054	4	24h + restain	301.648
col-0	CML	12	1	0.049	4	24h + restain	308.706
col-0	CML	12	1	0.064	4	24h + restain	319.295
col-0	CML	12	1	0.07	4	24h + restain	291.882
col-0	CML	12	1	0.046	4	24h + restain	307.882
col-0	CML	12	1	0.057	4	24h + restain	302.588
col-0	MX	12	1	0.206	4	24h + restain	308.706
col-0	MX	12	1	0.155	4	24h + restain	323.883
col-0	MX	12	1	0.119	4	24h + restain	313.882
col-0	MX	12	1	0.102	4	24h + restain	327.765
col-0	MX	12	1	0.306	4	24h + restain	257.883
col-0	MX	12	1	0.134	4	24h + restain	329.647
col-0	MX	12	1	0.14	4	24h + restain	307.648
col-0	MX	12	1	0.161	4	24h + restain	319.765
col-0	MX	12	1	0.118	4	24h + restain	303.176
col-0	MX	12	1	0.212	4	24h + restain	332.118
col-0	MX	12	1	0.187	4	24h + restain	316.588
col-0	MX	12	1	0.145	4	24h + restain	290.588
col-0	MX	12	1	0.129	4	24h + restain	315.059
col-0	MX	12	1	0.186	4	24h + restain	325.529
col-0	MX	12	1	0.181	4	24h + restain	310.941
col-0	MX	12	1	0.141	4	24h + restain	327.059
col-0	MX	12	1	0.157	4	24h + restain	310.824
col-0	MX	12	1	0.251	4	24h + restain	312.942
col-0	MX	12	1	0.158	4	24h + restain	324.236
col-0	MX	12	1	0.125	4	24h + restain	327.882
col-0	MX	12	1	0.287	4	24h + restain	297.412
col-0	MX	12	1	0.146	4	24h + restain	428.471
col-0	MX	12	1	0.093	4	24h + restain	310.471
col-0	MX	12	1	0.261	4	24h + restain	307.059
col-0	MX	12	1	0.257	4	24h + restain	292.941
col-0	MX	12	1	0.104	4	24h + restain	306.47
col-0	MX	12	1	0.118	4	24h + restain	318.353
col-0	MX	12	1	0.121	4	24h + restain	313.295
col-0	MX	12	1	0.206	4	24h + restain	324.823
col-0	MX	12	1	0.116	4	24h + restain	307.412
col-0	MX	12	1	0.199	4	24h + restain	318.117
col-0	MX	12	1	0.143	4	24h + restain	321.059
col-0	MX	12	1	0.126	4	24h + restain	351.765
col-0	MX	12	1	0.191	4	24h + restain	320.941
col-0	MX	12	1	0.174	4	24h + restain	316.235
col-0	MX	12	1	0.148	4	24h + restain	315.647
col-0	MX	12	1	0.147	4	24h + restain	318.706
col-0	MX	12	1	0.222	4	24h + restain	295.648
col-0	MX	12	1	0.166	4	24h + restain	325.059
col-0	MX	12	1	0.163	4	24h + restain	323.53
col-0	MX	12	1	0.201	4	24h + restain	295.529
col-0	MX	12	1	0.121	4	24h + restain	313.059
col-0	MX	12	1	0.158	4	24h + restain	317.883
col-0	MX	12	1	0.163	4	24h + restain	330.236
col-0	MX	12	1	0.204	4	24h + restain	313.882
col-0	MX	12	1	0.113	4	24h + restain	314.235
col-0	MX	12	1	0.083	4	24h + restain	311.411
col-0	MX	12	1	0.12	4	24h + restain	309.294
col-0	MX	12	1	0.132	4	24h + restain	314
col-0	MX	12	1	0.182	4	24h + restain	315.059
col-0	XF	12	1	0.128	4	24h + restain	310.941
col-0	XF	12	1	0.155	4	24h + restain	214
col-0	XF	12	1	0.14	4	24h + restain	244
col-0	XF	12	1	0.115	4	24h + restain	291.765
col-0	XF	12	1	0.161	4	24h + restain	309.176
col-0	XF	12	1	0.158	4	24h + restain	323.883
col-0	XF	12	1	0.154	4	24h + restain	306.706
col-0	XF	12	1	0.169	4	24h + restain	321.176
col-0	XF	12	1	0.147	4	24h + restain	309.412
col-0	XF	12	1	0.086	4	24h + restain	368.118
col-0	XF	12	1	0.176	4	24h + restain	335.883
col-0	XF	12	1	0.128	4	24h + restain	306.236
col-0	XF	12	1	0.17	4	24h + restain	272.235
col-0	XF	12	1	0.222	4	24h + restain	243.059
col-0	XF	12	1	0.182	4	24h + restain	296.941
col-0	XF	12	1	0.185	4	24h + restain	293.411
col-0	XF	12	1	0.262	4	24h + restain	315.765
col-0	XF	12	1	0.199	4	24h + restain	295.882
col-0	XF	12	1	0.266	4	24h + restain	284.353
col-0	XF	12	1	0.187	4	24h + restain	297.529
col-0	XF	12	1	0.235	4	24h + restain	296.941
col-0	XF	12	1	0.166	4	24h + restain	274.705
col-0	XF	12	1	0.047	4	24h + restain	303.176
col-0	XF	12	1	0.129	4	24h + restain	310.235
col-0	XF	12	1	0.18	4	24h + restain	302.824
col-0	XF	12	1	0.175	4	24h + restain	249.176
col-0	XF	12	1	0.187	4	24h + restain	302.824
col-0	XF	12	1	0.136	4	24h + restain	295.295
col-0	XF	12	1	0.329	4	24h + restain	291.529
col-0	XF	12	1	0.36	4	24h + restain	280
col-0	XF	12	1	0.09	4	24h + restain	324.942
col-0	XF	12	1	0.221	4	24h + restain	297.882
col-0	XF	12	1	0.151	4	24h + restain	319.529
col-0	XF	12	1	0.088	4	24h + restain	351.647
col-0	XF	12	1	0.207	4	24h + restain	322.118
col-0	XF	12	1	0.188	4	24h + restain	268.352
col-0	XF	12	1	0.215	4	24h + restain	278.235
col-0	XF	12	1	0.179	4	24h + restain	269.411
col-0	XF	12	1	0.087	4	24h + restain	304.705
col-0	XF	12	1	0.146	4	24h + restain	367.059
col-0	XF	12	1	0.206	4	24h + restain	287.294
col-0	XF	12	1	0.227	4	24h + restain	282.47
col-0	XF	12	1	0.135	4	24h + restain	327.176
col-0	XF	12	1	0.112	4	24h + restain	299.764
col-0	XF	12	1	0.199	4	24h + restain	296.118
col-0	XF	12	1	0.232	4	24h + restain	303.412
col-0	XF	12	1	0.23	4	24h + restain	272.588
col-0	XF	12	1	0.112	4	24h + restain	329.058
col-0	XF	12	1	0.109	4	24h + restain	334.471
col-0	XF	12	1	0.139	4	24h + restain	284.941
col-0	PX	12	1	0.061	4	24h + restain	448.705
col-0	PX	12	1	0.112	4	24h + restain	268.118
col-0	PX	12	1	0.12	4	24h + restain	392.471
col-0	PX	12	1	0.075	4	24h + restain	409.059
col-0	PX	12	1	0.123	4	24h + restain	320.588
col-0	PX	12	1	0.222	4	24h + restain	263.883
col-0	PX	12	1	0.105	4	24h + restain	282.706
col-0	PX	12	1	0.15	4	24h + restain	352.941
col-0	PX	12	1	0.091	4	24h + restain	222.823
col-0	PX	12	1	0.142	4	24h + restain	301.882
col-0	PX	12	1	0.057	4	24h + restain	418.235
col-0	PX	12	1	0.14	4	24h + restain	403.412
col-0	PX	12	1	0.052	4	24h + restain	412.352
col-0	PX	12	1	0.099	4	24h + restain	411.412
col-0	PX	12	1	0.164	4	24h + restain	335.411
col-0	PX	12	1	0.083	4	24h + restain	384
col-0	PX	12	1	0.121	4	24h + restain	280.705
col-0	PX	12	1	0.133	4	24h + restain	247.176
col-0	PX	12	1	0.092	4	24h + restain	407.764
col-0	PX	12	1	0.115	4	24h + restain	342.236
col-0	PX	12	1	0.118	4	24h + restain	353.058
col-0	PX	12	1	0.192	4	24h + restain	266.588
col-0	PX	12	1	0.152	4	24h + restain	288.942
col-0	PX	12	1	0.007	4	24h + restain	433.059
col-0	PX	12	1	0.092	4	24h + restain	511.059
col-0	PX	12	1	0.279	4	24h + restain	250.235
col-0	PX	12	1	0.114	4	24h + restain	327.529
col-0	PX	12	1	0.208	4	24h + restain	255.294
col-0	PX	12	1	0.046	4	24h + restain	404.706
col-0	PX	12	1	0.064	4	24h + restain	383.883
col-0	PX	12	1	0.055	4	24h + restain	433.412
col-0	PX	12	1	0.117	4	24h + restain	318
col-0	PX	12	1	0.181	4	24h + restain	289.176
col-0	PX	12	1	0.221	4	24h + restain	303.294
col-0	PX	12	1	0.106	4	24h + restain	396.236
col-0	PX	12	1	0.082	4	24h + restain	267.765
col-0	PX	12	1	0.067	4	24h + restain	381.294
col-0	PX	12	1	0.215	4	24h + restain	312.47
col-0	PX	12	1	0.072	4	24h + restain	404
col-0	PX	12	1	0.141	4	24h + restain	378.706
col-0	PX	12	1	0.104	4	24h + restain	350
col-0	PX	12	1	0.134	4	24h + restain	339.882
col-0	PX	12	1	0.182	4	24h + restain	267.059
col-0	PX	12	1	0.104	4	24h + restain	390
col-0	PX	12	1	0.179	4	24h + restain	257.53
col-0	PX	12	1	0.188	4	24h + restain	247.529
col-0	PX	12	1	0.202	4	24h + restain	341.058
col-0	PX	12	1	0.118	4	24h + restain	515.294
col-0	PX	12	1	0.135	4	24h + restain	370.471
col-0	PX	12	1	0.182	4	24h + restain	334.824
col-0	LP	12	1	0.09	4	24h + restain	302.118
col-0	LP	12	1	0.12	4	24h + restain	363.765
col-0	LP	12	1	0.221	4	24h + restain	258.942
col-0	LP	12	1	0.149	4	24h + restain	299.177
col-0	LP	12	1	0.144	4	24h + restain	323.058
col-0	LP	12	1	0.094	4	24h + restain	285.059
col-0	LP	12	1	0.149	4	24h + restain	288.706
col-0	LP	12	1	0.146	4	24h + restain	277.529
col-0	LP	12	1	0.175	4	24h + restain	286.705
col-0	LP	12	1	0.242	4	24h + restain	286.588
col-0	LP	12	1	0.224	4	24h + restain	303.529
col-0	LP	12	1	0.178	4	24h + restain	248.118
col-0	LP	12	1	0.044	4	24h + restain	345.529
col-0	LP	12	1	0.14	4	24h + restain	451.176
col-0	LP	12	1	0.135	4	24h + restain	237.765
col-0	LP	12	1	0.048	4	24h + restain	352.471
col-0	LP	12	1	0.219	4	24h + restain	318.353
col-0	LP	12	1	0.301	4	24h + restain	241.648
col-0	LP	12	1	0.266	4	24h + restain	280.824
col-0	LP	12	1	0.262	4	24h + restain	258.589
col-0	LP	12	1	0.047	4	24h + restain	301.765
col-0	LP	12	1	0.052	4	24h + restain	306.117
col-0	LP	12	1	0.188	4	24h + restain	351.412
col-0	LP	12	1	0.083	4	24h + restain	359.883
col-0	LP	12	1	0.099	4	24h + restain	390.47
col-0	LP	12	1	0.32	4	24h + restain	266.471
col-0	LP	12	1	0.286	4	24h + restain	274.471
col-0	LP	12	1	0.084	4	24h + restain	206.588
col-0	LP	12	1	0.112	4	24h + restain	253.295
col-0	LP	12	1	0.277	4	24h + restain	272.706
col-0	LP	12	1	0.25	4	24h + restain	307.529
col-0	LP	12	1	0.11	4	24h + restain	300.706
col-0	LP	12	1	0.162	4	24h + restain	340.235
col-0	LP	12	1	0.311	4	24h + restain	265.059
col-0	LP	12	1	0.233	4	24h + restain	286
col-0	LP	12	1	0.179	4	24h + restain	335.53
col-0	LP	12	1	0.185	4	24h + restain	308
col-0	LP	12	1	0.142	4	24h + restain	310.118
col-0	LP	12	1	0.236	4	24h + restain	268.471
col-0	LP	12	1	0.167	4	24h + restain	303.529
col-0	LP	12	1	0.081	4	24h + restain	276.353
col-0	LP	12	1	0.034	4	24h + restain	393.294
col-0	LP	12	1	0.021	4	24h + restain	358
col-0	LP	12	1	0.243	4	24h + restain	263.53
col-0	LP	12	1	0.215	4	24h + restain	301.882
col-0	LP	12	1	0.202	4	24h + restain	245.764
col-0	LP	12	1	0.125	4	24h + restain	240.706
col-0	LP	12	1	0.119	4	24h + restain	274.824
col-0	LP	12	1	0.126	4	24h + restain	226.824
col-0	LP	12	1	0.075	4	24h + restain	389.058
col-0	PH	12	1	0.084	4	24h + restain	350.914
col-0	PH	12	1	0.077	4	24h + restain	350.192
col-0	PH	12	1	0.075	4	24h + restain	345.898
col-0	PH	12	1	0.08	4	24h + restain	338.884
col-0	PH	12	1	0.076	4	24h + restain	370.086
col-0	PH	12	1	0.076	4	24h + restain	375.257
col-0	PH	12	1	0.079	4	24h + restain	357.429
col-0	PH	12	1	0.076	4	24h + restain	367.262
col-0	PH	12	1	0.081	4	24h + restain	369.439
col-0	PH	12	1	0.08	4	24h + restain	341.968
col-0	PH	12	1	0.08	4	24h + restain	356.238
col-0	PH	12	1	0.078	4	24h + restain	368.334
col-0	PH	12	1	0.079	4	24h + restain	375.568
col-0	PH	12	1	0.079	4	24h + restain	363.826
col-0	PH	12	1	0.08	4	24h + restain	345.792
col-0	PH	12	1	0.079	4	24h + restain	356.928
col-0	PH	12	1	0.079	4	24h + restain	373.011
col-0	PH	12	1	0.078	4	24h + restain	373.285
col-0	PH	12	1	0.081	4	24h + restain	367.615
col-0	PH	12	1	0.078	4	24h + restain	385.187
col-0	PH	12	1	0.087	4	24h + restain	344.838
col-0	PH	12	1	0.083	4	24h + restain	347.994
col-0	PH	12	1	0.083	4	24h + restain	352.773
col-0	PH	12	1	0.08	4	24h + restain	368.384
col-0	PH	12	1	0.084	4	24h + restain	347.935
col-0	PH	12	1	0.084	4	24h + restain	352.974
col-0	PH	12	1	0.081	4	24h + restain	360.82
col-0	PH	12	1	0.079	4	24h + restain	362.994
col-0	PH	12	1	0.083	4	24h + restain	344.032
col-0	PH	12	1	0.075	4	24h + restain	376.813
col-0	PH	12	1	0.084	4	24h + restain	352.567
col-0	PH	12	1	0.079	4	24h + restain	356.832
col-0	PH	12	1	0.082	4	24h + restain	354.8
col-0	PH	12	1	0.076	4	24h + restain	354.152
col-0	PH	12	1	0.079	4	24h + restain	354.608
col-0	PH	12	1	0.085	4	24h + restain	363.44
col-0	PH	12	1	0.08	4	24h + restain	366.717
col-0	PH	12	1	0.083	4	24h + restain	361.484
col-0	PH	12	1	0.083	4	24h + restain	362.519
col-0	PH	12	1	0.086	4	24h + restain	353.499
col-0	PH	12	1	0.086	4	24h + restain	352.811
col-0	PH	12	1	0.087	4	24h + restain	355.345
col-0	PH	12	1	0.082	4	24h + restain	364.967
col-0	PH	12	1	0.078	4	24h + restain	344.547
col-0	PH	12	1	0.077	4	24h + restain	358.194
col-0	PH	12	1	0.079	4	24h + restain	369.326
col-0	PH	12	1	0.085	4	24h + restain	360.138
col-0	PH	12	1	0.083	4	24h + restain	351.933
col-0	PH	12	1	0.074	4	24h + restain	356.983
col-0	PH	12	1	0.079	4	24h + restain	358.536
col-0	IF	25	1	0.048	1	unstained	343.765
col-0	IF	25	1	0.054	1	unstained	380.353
col-0	IF	25	1	0.034	1	unstained	403.295
col-0	IF	25	1	0.07	1	unstained	400.471
col-0	IF	25	1	0.069	1	unstained	406.118
col-0	IF	25	1	0.037	1	unstained	294.942
col-0	IF	25	1	0.194	1	unstained	308.118
col-0	IF	25	1	0.046	1	unstained	232.824
col-0	IF	25	1	0.04	1	unstained	485.411
col-0	IF	25	1	0.065	1	unstained	400.352
col-0	IF	25	1	0.016	1	unstained	346.118
col-0	IF	25	1	0.027	1	unstained	204.823
col-0	IF	25	1	0.112	1	unstained	231.647
col-0	IF	25	1	0.063	1	unstained	378.706
col-0	IF	25	1	0.075	1	unstained	429.176
col-0	IF	25	1	0.039	1	unstained	419.883
col-0	IF	25	1	0.022	1	unstained	289.176
col-0	IF	25	1	0.003	1	unstained	441.882
col-0	IF	25	1	0.024	1	unstained	485.411
col-0	IF	25	1	0.041	1	unstained	388.352
col-0	IF	25	1	0.058	1	unstained	350.588
col-0	IF	25	1	0.038	1	unstained	279.529
col-0	IF	25	1	0.09	1	unstained	466
col-0	IF	25	1	0.048	1	unstained	512.941
col-0	IF	25	1	0.043	1	unstained	218.588
col-0	IF	25	1	0.081	1	unstained	511.648
col-0	IF	25	1	0.073	1	unstained	437.883
col-0	IF	25	1	0.02	1	unstained	470.941
col-0	IF	25	1	0.033	1	unstained	403.412
col-0	IF	25	1	0.026	1	unstained	402.706
col-0	IF	25	1	0.108	1	unstained	316.352
col-0	IF	25	1	0.121	1	unstained	311.177
col-0	IF	25	1	0.054	1	unstained	399.176
col-0	IF	25	1	0.088	1	unstained	450.942
col-0	IF	25	1	0.084	1	unstained	433.765
col-0	IF	25	1	0.025	1	unstained	410.941
col-0	IF	25	1	0.065	1	unstained	213.882
col-0	IF	25	1	0.023	1	unstained	295.529
col-0	IF	25	1	0.017	1	unstained	394.588
col-0	IF	25	1	0.004	1	unstained	423.059
col-0	IF	25	1	0.1	1	unstained	344.824
col-0	IF	25	1	0.071	1	unstained	227.883
col-0	IF	25	1	0.125	1	unstained	242
col-0	IF	25	1	0.064	1	unstained	406.471
col-0	IF	25	1	0.007	1	unstained	361.412
col-0	IF	25	1	0.035	1	unstained	505.648
col-0	IF	25	1	0.078	1	unstained	362.353
col-0	IF	25	1	0.053	1	unstained	396.353
col-0	IF	25	1	0.141	1	unstained	347.294
col-0	IF	25	1	0.068	1	unstained	200.118
col-0	CML	25	1	0.109	1	unstained	335.411
col-0	CML	25	1	0.032	1	unstained	316.588
col-0	CML	25	1	0.038	1	unstained	342.236
col-0	CML	25	1	0.045	1	unstained	359.647
col-0	CML	25	1	0.038	1	unstained	426.117
col-0	CML	25	1	0.004	1	unstained	450.353
col-0	CML	25	1	0.009	1	unstained	403.176
col-0	CML	25	1	0.1	1	unstained	385.529
col-0	CML	25	1	0.007	1	unstained	470.353
col-0	CML	25	1	0.017	1	unstained	345.176
col-0	CML	25	1	0.09	1	unstained	389.647
col-0	CML	25	1	0.042	1	unstained	313.648
col-0	CML	25	1	0.011	1	unstained	387.294
col-0	CML	25	1	0.003	1	unstained	410.941
col-0	CML	25	1	0.003	1	unstained	448.705
col-0	CML	25	1	0.002	1	unstained	440.471
col-0	CML	25	1	0.022	1	unstained	356.235
col-0	CML	25	1	0.004	1	unstained	351.647
col-0	CML	25	1	0.009	1	unstained	302.353
col-0	CML	25	1	0.017	1	unstained	414
col-0	CML	25	1	0.013	1	unstained	470.471
col-0	CML	25	1	0.094	1	unstained	401.177
col-0	CML	25	1	0.004	1	unstained	450.47
col-0	CML	25	1	0.003	1	unstained	447.294
col-0	CML	25	1	0.045	1	unstained	393.765
col-0	CML	25	1	0.01	1	unstained	435.882
col-0	CML	25	1	0.04	1	unstained	258.706
col-0	CML	25	1	0.003	1	unstained	434.706
col-0	CML	25	1	0.015	1	unstained	473.058
col-0	CML	25	1	0.022	1	unstained	227.058
col-0	CML	25	1	0.007	1	unstained	439.882
col-0	CML	25	1	0.003	1	unstained	452
col-0	CML	25	1	0.003	1	unstained	456.706
col-0	CML	25	1	0.011	1	unstained	462.353
col-0	CML	25	1	0.003	1	unstained	460.235
col-0	CML	25	1	0.056	1	unstained	386.471
col-0	CML	25	1	0.003	1	unstained	427.882
col-0	CML	25	1	0.038	1	unstained	247.176
col-0	CML	25	1	0.003	1	unstained	460.235
col-0	CML	25	1	0.01	1	unstained	406.824
col-0	CML	25	1	0.003	1	unstained	456.942
col-0	CML	25	1	0.07	1	unstained	261.882
col-0	CML	25	1	0.053	1	unstained	258.706
col-0	CML	25	1	0.003	1	unstained	450.823
col-0	CML	25	1	0.01	1	unstained	427.882
col-0	CML	25	1	0.009	1	unstained	418.941
col-0	CML	25	1	0.046	1	unstained	441.176
col-0	CML	25	1	0.052	1	unstained	311.764
col-0	CML	25	1	0.037	1	unstained	341.177
col-0	CML	25	1	0.005	1	unstained	395.764
col-0	MX	25	1	0.004	1	unstained	439.412
col-0	MX	25	1	0.041	1	unstained	381.176
col-0	MX	25	1	0.021	1	unstained	371.647
col-0	MX	25	1	0.09	1	unstained	397.176
col-0	MX	25	1	0.031	1	unstained	337.529
col-0	MX	25	1	0.005	1	unstained	454.118
col-0	MX	25	1	0.142	1	unstained	250
col-0	MX	25	1	0.019	1	unstained	346.941
col-0	MX	25	1	0.161	1	unstained	399.412
col-0	MX	25	1	0.114	1	unstained	402.236
col-0	MX	25	1	0.018	1	unstained	432.353
col-0	MX	25	1	0.126	1	unstained	297.176
col-0	MX	25	1	0.005	1	unstained	428.941
col-0	MX	25	1	0.03	1	unstained	344.471
col-0	MX	25	1	0.045	1	unstained	296.235
col-0	MX	25	1	0.014	1	unstained	483.176
col-0	MX	25	1	0.034	1	unstained	480.47
col-0	MX	25	1	0.015	1	unstained	404
col-0	MX	25	1	0.108	1	unstained	480.117
col-0	MX	25	1	0.147	1	unstained	353.058
col-0	MX	25	1	0.155	1	unstained	305.058
col-0	MX	25	1	0.118	1	unstained	398.118
col-0	MX	25	1	0.032	1	unstained	459.176
col-0	MX	25	1	0.137	1	unstained	459.647
col-0	MX	25	1	0.155	1	unstained	470.353
col-0	MX	25	1	0.094	1	unstained	466
col-0	MX	25	1	0.034	1	unstained	482.118
col-0	MX	25	1	0.08	1	unstained	397.765
col-0	MX	25	1	0.075	1	unstained	396.47
col-0	MX	25	1	0.046	1	unstained	495.294
col-0	MX	25	1	0.041	1	unstained	425.411
col-0	MX	25	1	0.16	1	unstained	457.765
col-0	MX	25	1	0.081	1	unstained	415.295
col-0	MX	25	1	0.01	1	unstained	474.589
col-0	MX	25	1	0.144	1	unstained	437.647
col-0	MX	25	1	0.127	1	unstained	447.529
col-0	MX	25	1	0.11	1	unstained	463.059
col-0	MX	25	1	0.024	1	unstained	440.353
col-0	MX	25	1	0.016	1	unstained	424.705
col-0	MX	25	1	0.082	1	unstained	275.53
col-0	MX	25	1	0.063	1	unstained	254.588
col-0	MX	25	1	0.116	1	unstained	217.295
col-0	MX	25	1	0.043	1	unstained	342.823
col-0	MX	25	1	0.071	1	unstained	279.882
col-0	MX	25	1	0.081	1	unstained	232.471
col-0	MX	25	1	0.124	1	unstained	443.53
col-0	MX	25	1	0.068	1	unstained	473.764
col-0	MX	25	1	0.012	1	unstained	459.059
col-0	MX	25	1	0.095	1	unstained	360.589
col-0	MX	25	1	0.093	1	unstained	510.353
col-0	XF	25	1	0.093	1	unstained	364.352
col-0	XF	25	1	0.075	1	unstained	474.706
col-0	XF	25	1	0.119	1	unstained	357.647
col-0	XF	25	1	0.088	1	unstained	288.823
col-0	XF	25	1	0.166	1	unstained	398.941
col-0	XF	25	1	0.104	1	unstained	365.647
col-0	XF	25	1	0.012	1	unstained	455.53
col-0	XF	25	1	0.02	1	unstained	397.059
col-0	XF	25	1	0.083	1	unstained	303.882
col-0	XF	25	1	0.044	1	unstained	449.411
col-0	XF	25	1	0.146	1	unstained	433.529
col-0	XF	25	1	0.144	1	unstained	417.412
col-0	XF	25	1	0.114	1	unstained	492.47
col-0	XF	25	1	0.142	1	unstained	422
col-0	XF	25	1	0.063	1	unstained	347.294
col-0	XF	25	1	0.05	1	unstained	499.295
col-0	XF	25	1	0.09	1	unstained	354.823
col-0	XF	25	1	0.062	1	unstained	366
col-0	XF	25	1	0.069	1	unstained	457.176
col-0	XF	25	1	0.089	1	unstained	358.118
col-0	XF	25	1	0.062	1	unstained	254.353
col-0	XF	25	1	0.007	1	unstained	427.412
col-0	XF	25	1	0.098	1	unstained	331.648
col-0	XF	25	1	0.132	1	unstained	429.882
col-0	XF	25	1	0.146	1	unstained	247.648
col-0	XF	25	1	0.166	1	unstained	253.176
col-0	XF	25	1	0.13	1	unstained	302.588
col-0	XF	25	1	0.165	1	unstained	367.176
col-0	XF	25	1	0.052	1	unstained	373.765
col-0	XF	25	1	0.099	1	unstained	396.47
col-0	XF	25	1	0.138	1	unstained	244.941
col-0	XF	25	1	0.135	1	unstained	365.411
col-0	XF	25	1	0.141	1	unstained	367.176
col-0	XF	25	1	0.119	1	unstained	453.529
col-0	XF	25	1	0.069	1	unstained	408.942
col-0	XF	25	1	0.031	1	unstained	383.647
col-0	XF	25	1	0.1	1	unstained	384.942
col-0	XF	25	1	0.119	1	unstained	302.941
col-0	XF	25	1	0.126	1	unstained	315.765
col-0	XF	25	1	0.093	1	unstained	326.471
col-0	XF	25	1	0.057	1	unstained	443.411
col-0	XF	25	1	0.063	1	unstained	443.058
col-0	XF	25	1	0.094	1	unstained	450.589
col-0	XF	25	1	0.117	1	unstained	416
col-0	XF	25	1	0.09	1	unstained	434.706
col-0	XF	25	1	0.066	1	unstained	351.059
col-0	XF	25	1	0.104	1	unstained	464.353
col-0	XF	25	1	0.14	1	unstained	367.059
col-0	XF	25	1	0.155	1	unstained	219.412
col-0	XF	25	1	0.003	1	unstained	448.235
col-0	PX	25	1	0.114	1	unstained	472.118
col-0	PX	25	1	0.118	1	unstained	303.882
col-0	PX	25	1	0.074	1	unstained	277.648
col-0	PX	25	1	0.086	1	unstained	436.588
col-0	PX	25	1	0.116	1	unstained	387.059
col-0	PX	25	1	0.087	1	unstained	356.941
col-0	PX	25	1	0.104	1	unstained	321.059
col-0	PX	25	1	0.152	1	unstained	286.588
col-0	PX	25	1	0.161	1	unstained	390.589
col-0	PX	25	1	0.158	1	unstained	419.764
col-0	PX	25	1	0.153	1	unstained	470.588
col-0	PX	25	1	0.133	1	unstained	307.412
col-0	PX	25	1	0.118	1	unstained	481.648
col-0	PX	25	1	0.153	1	unstained	470.824
col-0	PX	25	1	0.142	1	unstained	373.882
col-0	PX	25	1	0.121	1	unstained	371.058
col-0	PX	25	1	0.151	1	unstained	326.471
col-0	PX	25	1	0.161	1	unstained	431.294
col-0	PX	25	1	0.144	1	unstained	369.882
col-0	PX	25	1	0.114	1	unstained	434.471
col-0	PX	25	1	0.192	1	unstained	353.883
col-0	PX	25	1	0.191	1	unstained	221.647
col-0	PX	25	1	0.116	1	unstained	460.588
col-0	PX	25	1	0.124	1	unstained	423.647
col-0	PX	25	1	0.108	1	unstained	438.117
col-0	PX	25	1	0.075	1	unstained	212.941
col-0	PX	25	1	0.088	1	unstained	463.412
col-0	PX	25	1	0.115	1	unstained	369.647
col-0	PX	25	1	0.12	1	unstained	414.942
col-0	PX	25	1	0.162	1	unstained	211.295
col-0	PX	25	1	0.139	1	unstained	502.235
col-0	PX	25	1	0.136	1	unstained	397.882
col-0	PX	25	1	0.107	1	unstained	334.705
col-0	PX	25	1	0.088	1	unstained	388.118
col-0	PX	25	1	0.103	1	unstained	406.235
col-0	PX	25	1	0.115	1	unstained	402.942
col-0	PX	25	1	0.149	1	unstained	502.941
col-0	PX	25	1	0.175	1	unstained	274.705
col-0	PX	25	1	0.16	1	unstained	350.235
col-0	PX	25	1	0.175	1	unstained	336.706
col-0	PX	25	1	0.073	1	unstained	338.235
col-0	PX	25	1	0.109	1	unstained	316.941
col-0	PX	25	1	0.123	1	unstained	356.588
col-0	PX	25	1	0.091	1	unstained	404.588
col-0	PX	25	1	0.129	1	unstained	502
col-0	PX	25	1	0.151	1	unstained	473.294
col-0	PX	25	1	0.15	1	unstained	449.764
col-0	PX	25	1	0.144	1	unstained	406.118
col-0	PX	25	1	0.154	1	unstained	310.588
col-0	PX	25	1	0.138	1	unstained	240.353
col-0	LP	25	1	0.1	1	unstained	296.471
col-0	LP	25	1	0.098	1	unstained	353.883
col-0	LP	25	1	0.084	1	unstained	427.295
col-0	LP	25	1	0.078	1	unstained	264.353
col-0	LP	25	1	0.1	1	unstained	229.295
col-0	LP	25	1	0.051	1	unstained	373.176
col-0	LP	25	1	0.113	1	unstained	441.765
col-0	LP	25	1	0.081	1	unstained	266.706
col-0	LP	25	1	0.075	1	unstained	354.117
col-0	LP	25	1	0.089	1	unstained	318.117
col-0	LP	25	1	0.132	1	unstained	300.589
col-0	LP	25	1	0.102	1	unstained	418.471
col-0	LP	25	1	0.178	1	unstained	262
col-0	LP	25	1	0.036	1	unstained	397.529
col-0	LP	25	1	0.013	1	unstained	418
col-0	LP	25	1	0.084	1	unstained	366.589
col-0	LP	25	1	0.074	1	unstained	396.706
col-0	LP	25	1	0.002	1	unstained	446.235
col-0	LP	25	1	0.02	1	unstained	336
col-0	LP	25	1	0.181	1	unstained	200.235
col-0	LP	25	1	0.06	1	unstained	292.352
col-0	LP	25	1	0.045	1	unstained	294.236
col-0	LP	25	1	0.057	1	unstained	252.353
col-0	LP	25	1	0.07	1	unstained	273.882
col-0	LP	25	1	0.09	1	unstained	299.647
col-0	LP	25	1	0.071	1	unstained	455.53
col-0	LP	25	1	0.033	1	unstained	396.236
col-0	LP	25	1	0.05	1	unstained	240
col-0	LP	25	1	0.067	1	unstained	364.588
col-0	LP	25	1	0.087	1	unstained	236.941
col-0	LP	25	1	0.083	1	unstained	383.53
col-0	LP	25	1	0.095	1	unstained	277.648
col-0	LP	25	1	0.031	1	unstained	322.588
col-0	LP	25	1	0.046	1	unstained	362.471
col-0	LP	25	1	0.071	1	unstained	412.824
col-0	LP	25	1	0.073	1	unstained	472.118
col-0	LP	25	1	0.092	1	unstained	467.764
col-0	LP	25	1	0.093	1	unstained	274.471
col-0	LP	25	1	0.04	1	unstained	383.411
col-0	LP	25	1	0.152	1	unstained	344.588
col-0	LP	25	1	0.101	1	unstained	248.471
col-0	LP	25	1	0.106	1	unstained	305.294
col-0	LP	25	1	0.017	1	unstained	278.706
col-0	LP	25	1	0.027	1	unstained	460.588
col-0	LP	25	1	0.046	1	unstained	448.824
col-0	LP	25	1	0.122	1	unstained	316.471
col-0	LP	25	1	0.051	1	unstained	334.705
col-0	LP	25	1	0.029	1	unstained	324.236
col-0	LP	25	1	0.019	1	unstained	203.883
col-0	LP	25	1	0.012	1	unstained	428.235
col-0	PH	25	1	0.07	1	unstained	342.254
col-0	PH	25	1	0.084	1	unstained	367.203
col-0	PH	25	1	0.085	1	unstained	355.53
col-0	PH	25	1	0.082	1	unstained	379.95
col-0	PH	25	1	0.081	1	unstained	360.106
col-0	PH	25	1	0.086	1	unstained	370.797
col-0	PH	25	1	0.08	1	unstained	343.446
col-0	PH	25	1	0.086	1	unstained	363.707
col-0	PH	25	1	0.078	1	unstained	371.739
col-0	PH	25	1	0.086	1	unstained	379.64
col-0	PH	25	1	0.098	1	unstained	374.027
col-0	PH	25	1	0.09	1	unstained	386.348
col-0	PH	25	1	0.088	1	unstained	381.442
col-0	PH	25	1	0.088	1	unstained	383.979
col-0	PH	25	1	0.099	1	unstained	347.305
col-0	PH	25	1	0.083	1	unstained	375.419
col-0	PH	25	1	0.081	1	unstained	350.783
col-0	PH	25	1	0.083	1	unstained	363.978
col-0	PH	25	1	0.09	1	unstained	369.688
col-0	PH	25	1	0.097	1	unstained	354.217
col-0	PH	25	1	0.089	1	unstained	358.717
col-0	PH	25	1	0.066	1	unstained	351.685
col-0	PH	25	1	0.083	1	unstained	358.721
col-0	PH	25	1	0.068	1	unstained	351.21
col-0	PH	25	1	0.075	1	unstained	338.736
col-0	PH	25	1	0.083	1	unstained	374.417
col-0	PH	25	1	0.088	1	unstained	360.452
col-0	PH	25	1	0.087	1	unstained	376.091
col-0	PH	25	1	0.079	1	unstained	359.211
col-0	PH	25	1	0.088	1	unstained	359.431
col-0	PH	25	1	0.081	1	unstained	374.785
col-0	PH	25	1	0.099	1	unstained	381.936
col-0	PH	25	1	0.092	1	unstained	363.527
col-0	PH	25	1	0.082	1	unstained	375.928
col-0	PH	25	1	0.088	1	unstained	361.749
col-0	PH	25	1	0.09	1	unstained	355.36
col-0	PH	25	1	0.077	1	unstained	342.847
col-0	PH	25	1	0.074	1	unstained	356.96
col-0	PH	25	1	0.084	1	unstained	367.544
col-0	PH	25	1	0.073	1	unstained	352.84
col-0	PH	25	1	0.084	1	unstained	381.939
col-0	PH	25	1	0.086	1	unstained	366.51
col-0	PH	25	1	0.085	1	unstained	364.784
col-0	PH	25	1	0.084	1	unstained	381.12
col-0	PH	25	1	0.08	1	unstained	356.416
col-0	PH	25	1	0.082	1	unstained	375.645
col-0	PH	25	1	0.078	1	unstained	354.13
col-0	PH	25	1	0.078	1	unstained	354.998
col-0	PH	25	1	0.087	1	unstained	356.041
col-0	PH	25	1	0.086	1	unstained	353.417
col-0	IF	25	1	0.145	2	stained	306.823
col-0	IF	25	1	0.179	2	stained	311.058
col-0	IF	25	1	0.145	2	stained	316.705
col-0	IF	25	1	0.228	2	stained	322.824
col-0	IF	25	1	0.205	2	stained	306.942
col-0	IF	25	1	0.151	2	stained	304.941
col-0	IF	25	1	0.229	2	stained	309.529
col-0	IF	25	1	0.127	2	stained	307.059
col-0	IF	25	1	0.282	2	stained	308.824
col-0	IF	25	1	0.285	2	stained	303.529
col-0	IF	25	1	0.183	2	stained	308.471
col-0	IF	25	1	0.183	2	stained	298.235
col-0	IF	25	1	0.237	2	stained	302.824
col-0	IF	25	1	0.236	2	stained	306.589
col-0	IF	25	1	0.288	2	stained	308.588
col-0	IF	25	1	0.298	2	stained	309.765
col-0	IF	25	1	0.198	2	stained	305.883
col-0	IF	25	1	0.236	2	stained	305.53
col-0	IF	25	1	0.333	2	stained	310.824
col-0	IF	25	1	0.31	2	stained	310.824
col-0	IF	25	1	0.32	2	stained	310.588
col-0	IF	25	1	0.298	2	stained	299.53
col-0	IF	25	1	0.286	2	stained	299.411
col-0	IF	25	1	0.34	2	stained	314.235
col-0	IF	25	1	0.361	2	stained	304.588
col-0	IF	25	1	0.354	2	stained	317.764
col-0	IF	25	1	0.356	2	stained	318.47
col-0	IF	25	1	0.331	2	stained	312.942
col-0	IF	25	1	0.279	2	stained	303.412
col-0	IF	25	1	0.25	2	stained	308.706
col-0	IF	25	1	0.327	2	stained	302.235
col-0	IF	25	1	0.284	2	stained	307.648
col-0	IF	25	1	0.295	2	stained	312.942
col-0	IF	25	1	0.3	2	stained	301.295
col-0	IF	25	1	0.343	2	stained	312.942
col-0	IF	25	1	0.23	2	stained	310.471
col-0	IF	25	1	0.25	2	stained	295.648
col-0	IF	25	1	0.15	2	stained	305.764
col-0	IF	25	1	0.242	2	stained	300.942
col-0	IF	25	1	0.164	2	stained	306.942
col-0	IF	25	1	0.322	2	stained	314.588
col-0	IF	25	1	0.282	2	stained	303.529
col-0	IF	25	1	0.159	2	stained	308.235
col-0	IF	25	1	0.271	2	stained	315.765
col-0	IF	25	1	0.211	2	stained	315.647
col-0	IF	25	1	0.319	2	stained	307.765
col-0	IF	25	1	0.311	2	stained	308.941
col-0	IF	25	1	0.339	2	stained	314.588
col-0	IF	25	1	0.291	2	stained	309.765
col-0	IF	25	1	0.4	2	stained	307.295
col-0	CML	25	1	0.328	2	stained	315.294
col-0	CML	25	1	0.319	2	stained	315.294
col-0	CML	25	1	0.274	2	stained	314
col-0	CML	25	1	0.269	2	stained	309.294
col-0	CML	25	1	0.333	2	stained	307.059
col-0	CML	25	1	0.409	2	stained	319.882
col-0	CML	25	1	0.337	2	stained	314.353
col-0	CML	25	1	0.257	2	stained	318.706
col-0	CML	25	1	0.23	2	stained	318.353
col-0	CML	25	1	0.349	2	stained	314.118
col-0	CML	25	1	0.433	2	stained	312
col-0	CML	25	1	0.162	2	stained	308.824
col-0	CML	25	1	0.335	2	stained	309.882
col-0	CML	25	1	0.372	2	stained	310.118
col-0	CML	25	1	0.297	2	stained	314.588
col-0	CML	25	1	0.313	2	stained	313.176
col-0	CML	25	1	0.306	2	stained	322.235
col-0	CML	25	1	0.265	2	stained	311.647
col-0	CML	25	1	0.292	2	stained	310.471
col-0	CML	25	1	0.404	2	stained	316.588
col-0	CML	25	1	0.286	2	stained	307.176
col-0	CML	25	1	0.342	2	stained	317.53
col-0	CML	25	1	0.362	2	stained	313.059
col-0	CML	25	1	0.268	2	stained	314.706
col-0	CML	25	1	0.365	2	stained	300.823
col-0	CML	25	1	0.349	2	stained	315.765
col-0	CML	25	1	0.254	2	stained	299.294
col-0	CML	25	1	0.195	2	stained	311.177
col-0	CML	25	1	0.386	2	stained	313.648
col-0	CML	25	1	0.271	2	stained	309.176
col-0	CML	25	1	0.384	2	stained	318.942
col-0	CML	25	1	0.255	2	stained	316.118
col-0	CML	25	1	0.239	2	stained	312
col-0	CML	25	1	0.379	2	stained	320.706
col-0	CML	25	1	0.273	2	stained	314.118
col-0	CML	25	1	0.241	2	stained	306.706
col-0	CML	25	1	0.334	2	stained	318.353
col-0	CML	25	1	0.403	2	stained	306.236
col-0	CML	25	1	0.272	2	stained	320.118
col-0	CML	25	1	0.351	2	stained	315.529
col-0	CML	25	1	0.325	2	stained	322.235
col-0	CML	25	1	0.311	2	stained	307.412
col-0	CML	25	1	0.279	2	stained	302.706
col-0	CML	25	1	0.289	2	stained	316.824
col-0	CML	25	1	0.366	2	stained	308.235
col-0	CML	25	1	0.363	2	stained	313.412
col-0	CML	25	1	0.33	2	stained	309.647
col-0	CML	25	1	0.339	2	stained	308.941
col-0	CML	25	1	0.404	2	stained	309.882
col-0	CML	25	1	0.329	2	stained	315.176
col-0	MX	25	1	0.359	2	stained	324.353
col-0	MX	25	1	0.353	2	stained	325.765
col-0	MX	25	1	0.36	2	stained	326
col-0	MX	25	1	0.341	2	stained	325.059
col-0	MX	25	1	0.36	2	stained	326.353
col-0	MX	25	1	0.384	2	stained	325.882
col-0	MX	25	1	0.429	2	stained	323.764
col-0	MX	25	1	0.407	2	stained	332.824
col-0	MX	25	1	0.453	2	stained	321.882
col-0	MX	25	1	0.392	2	stained	325.295
col-0	MX	25	1	0.39	2	stained	330.47
col-0	MX	25	1	0.386	2	stained	324.589
col-0	MX	25	1	0.375	2	stained	328.941
col-0	MX	25	1	0.356	2	stained	327.647
col-0	MX	25	1	0.361	2	stained	320.706
col-0	MX	25	1	0.344	2	stained	326.471
col-0	MX	25	1	0.363	2	stained	324.706
col-0	MX	25	1	0.386	2	stained	326
col-0	MX	25	1	0.467	2	stained	326.706
col-0	MX	25	1	0.441	2	stained	322.824
col-0	MX	25	1	0.454	2	stained	322.471
col-0	MX	25	1	0.451	2	stained	326.706
col-0	MX	25	1	0.392	2	stained	323.53
col-0	MX	25	1	0.405	2	stained	326.235
col-0	MX	25	1	0.429	2	stained	317.53
col-0	MX	25	1	0.435	2	stained	325.295
col-0	MX	25	1	0.465	2	stained	328.471
col-0	MX	25	1	0.461	2	stained	323.294
col-0	MX	25	1	0.469	2	stained	314.118
col-0	MX	25	1	0.461	2	stained	318.589
col-0	MX	25	1	0.423	2	stained	326.471
col-0	MX	25	1	0.454	2	stained	313.648
col-0	MX	25	1	0.419	2	stained	324.117
col-0	MX	25	1	0.396	2	stained	323.294
col-0	MX	25	1	0.441	2	stained	326.588
col-0	MX	25	1	0.458	2	stained	329.177
col-0	MX	25	1	0.472	2	stained	325.529
col-0	MX	25	1	0.437	2	stained	327.765
col-0	MX	25	1	0.397	2	stained	325.529
col-0	MX	25	1	0.449	2	stained	318.117
col-0	MX	25	1	0.405	2	stained	327.529
col-0	MX	25	1	0.434	2	stained	320.235
col-0	MX	25	1	0.341	2	stained	326.353
col-0	MX	25	1	0.349	2	stained	329.177
col-0	MX	25	1	0.41	2	stained	323.411
col-0	MX	25	1	0.466	2	stained	322.588
col-0	MX	25	1	0.378	2	stained	315.294
col-0	MX	25	1	0.418	2	stained	318.236
col-0	MX	25	1	0.456	2	stained	329.647
col-0	MX	25	1	0.398	2	stained	320.706
col-0	XF	25	1	0.361	2	stained	324.117
col-0	XF	25	1	0.324	2	stained	326
col-0	XF	25	1	0.347	2	stained	315.412
col-0	XF	25	1	0.315	2	stained	313.295
col-0	XF	25	1	0.323	2	stained	317.294
col-0	XF	25	1	0.333	2	stained	316
col-0	XF	25	1	0.309	2	stained	316.705
col-0	XF	25	1	0.334	2	stained	316.588
col-0	XF	25	1	0.358	2	stained	314.824
col-0	XF	25	1	0.384	2	stained	313.059
col-0	XF	25	1	0.329	2	stained	315.529
col-0	XF	25	1	0.336	2	stained	313.412
col-0	XF	25	1	0.32	2	stained	317.294
col-0	XF	25	1	0.389	2	stained	311.764
col-0	XF	25	1	0.357	2	stained	315.765
col-0	XF	25	1	0.42	2	stained	320
col-0	XF	25	1	0.39	2	stained	317.177
col-0	XF	25	1	0.353	2	stained	315.176
col-0	XF	25	1	0.398	2	stained	317.177
col-0	XF	25	1	0.362	2	stained	316.118
col-0	XF	25	1	0.373	2	stained	314.941
col-0	XF	25	1	0.346	2	stained	313.176
col-0	XF	25	1	0.366	2	stained	319.059
col-0	XF	25	1	0.384	2	stained	322.705
col-0	XF	25	1	0.346	2	stained	318.236
col-0	XF	25	1	0.348	2	stained	318.823
col-0	XF	25	1	0.443	2	stained	321.294
col-0	XF	25	1	0.386	2	stained	312.942
col-0	XF	25	1	0.356	2	stained	318
col-0	XF	25	1	0.383	2	stained	317.764
col-0	XF	25	1	0.387	2	stained	319.412
col-0	XF	25	1	0.333	2	stained	321.765
col-0	XF	25	1	0.294	2	stained	318.942
col-0	XF	25	1	0.372	2	stained	317.294
col-0	XF	25	1	0.399	2	stained	319.176
col-0	XF	25	1	0.338	2	stained	320.118
col-0	XF	25	1	0.364	2	stained	310.824
col-0	XF	25	1	0.398	2	stained	313.529
col-0	XF	25	1	0.366	2	stained	317.294
col-0	XF	25	1	0.339	2	stained	321.647
col-0	XF	25	1	0.375	2	stained	317.058
col-0	XF	25	1	0.36	2	stained	310.824
col-0	XF	25	1	0.418	2	stained	317.647
col-0	XF	25	1	0.393	2	stained	318.47
col-0	XF	25	1	0.4	2	stained	322.118
col-0	XF	25	1	0.431	2	stained	319.882
col-0	XF	25	1	0.421	2	stained	320.471
col-0	XF	25	1	0.455	2	stained	311.294
col-0	XF	25	1	0.453	2	stained	316.235
col-0	XF	25	1	0.363	2	stained	327.412
col-0	PX	25	1	0.193	2	stained	331.882
col-0	PX	25	1	0.161	2	stained	300.706
col-0	PX	25	1	0.088	2	stained	323.647
col-0	PX	25	1	0.089	2	stained	296.824
col-0	PX	25	1	0.126	2	stained	343.648
col-0	PX	25	1	0.105	2	stained	317.53
col-0	PX	25	1	0.152	2	stained	307.648
col-0	PX	25	1	0.166	2	stained	325.176
col-0	PX	25	1	0.231	2	stained	325.295
col-0	PX	25	1	0.277	2	stained	312.236
col-0	PX	25	1	0.257	2	stained	325.765
col-0	PX	25	1	0.231	2	stained	324.236
col-0	PX	25	1	0.266	2	stained	309.765
col-0	PX	25	1	0.279	2	stained	323.411
col-0	PX	25	1	0.284	2	stained	330.823
col-0	PX	25	1	0.277	2	stained	315.176
col-0	PX	25	1	0.316	2	stained	326.471
col-0	PX	25	1	0.343	2	stained	324.823
col-0	PX	25	1	0.215	2	stained	311.294
col-0	PX	25	1	0.175	2	stained	319.765
col-0	PX	25	1	0.21	2	stained	336.117
col-0	PX	25	1	0.246	2	stained	334.235
col-0	PX	25	1	0.155	2	stained	339.647
col-0	PX	25	1	0.18	2	stained	325.412
col-0	PX	25	1	0.179	2	stained	316.588
col-0	PX	25	1	0.17	2	stained	309.294
col-0	PX	25	1	0.202	2	stained	313.529
col-0	PX	25	1	0.23	2	stained	322.705
col-0	PX	25	1	0.241	2	stained	330.117
col-0	PX	25	1	0.28	2	stained	310.471
col-0	PX	25	1	0.26	2	stained	293.53
col-0	PX	25	1	0.275	2	stained	305.53
col-0	PX	25	1	0.351	2	stained	320
col-0	PX	25	1	0.32	2	stained	329.294
col-0	PX	25	1	0.273	2	stained	322.235
col-0	PX	25	1	0.379	2	stained	313.529
col-0	PX	25	1	0.281	2	stained	309.412
col-0	PX	25	1	0.277	2	stained	320.706
col-0	PX	25	1	0.243	2	stained	318.589
col-0	PX	25	1	0.206	2	stained	323.53
col-0	PX	25	1	0.074	2	stained	321.882
col-0	PX	25	1	0.128	2	stained	317.647
col-0	PX	25	1	0.192	2	stained	321.882
col-0	PX	25	1	0.215	2	stained	316.824
col-0	PX	25	1	0.273	2	stained	326.353
col-0	PX	25	1	0.25	2	stained	327.412
col-0	PX	25	1	0.289	2	stained	327.882
col-0	PX	25	1	0.332	2	stained	319.765
col-0	PX	25	1	0.323	2	stained	327.412
[truncated: 19,001 more rows]

## Sheet: cell_types_At
genotype	replicate	technical	cell.type	absorbance.unstained	absorbance.stained	hue.stained
cad4x5	1	2	IF	0.04	0.522	354.942
cad4x5	1	2	IF	0.101	0.545	349.059
cad4x5	1	2	IF	0.064	0.581	348.706
cad4x5	1	2	IF	0.115	0.562	353.411
cad4x5	1	2	IF	0.101	0.583	350.706
cad4x5	1	2	IF	0.118	0.584	354.353
cad4x5	1	2	IF	0.092	0.583	353.294
cad4x5	1	2	IF	0.135	0.593	352.235
cad4x5	1	2	IF	0.055	0.578	353.883
cad4x5	1	2	IF	0.055	0.602	349.882
cad4x5	1	2	IF	0.054	0.587	350.588
cad4x5	1	2	IF	0.071	0.595	349.059
cad4x5	1	2	IF	0.057	0.558	353.177
cad4x5	1	2	IF	0.049	0.521	355.176
cad4x5	1	2	IF	0.066	0.56	348.47
cad4x5	1	2	IF	0.077	0.582	350.118
cad4x5	1	2	IF	0.097	0.569	350.235
cad4x5	1	2	IF	0.066	0.519	351.176
cad4x5	1	2	IF	0.046	0.526	356.824
cad4x5	1	2	IF	0.158	0.572	353.411
cad4x5	1	2	IF	0.042	0.545	351.882
cad4x5	1	2	IF	0.056	0.483	350.353
cad4x5	1	2	IF	0.044	0.542	351.882
cad4x5	1	2	IF	0.023	0.513	354.823
cad4x5	1	2	IF	0.025	0.489	353.53
cad4x5	1	2	IF	0.006	0.507	353.53
cad4x5	1	2	IF	0.051	0.551	348.236
cad4x5	1	2	IF	0.025	0.543	353.764
cad4x5	1	2	IF	0.06	0.504	353.411
cad4x5	1	2	IF	0.057	0.558	349.412
cad4x5	1	2	IF	0.069	0.587	351.882
cad4x5	1	2	IF	0.051	0.592	348.117
cad4x5	1	2	IF	0.092	0.587	350.118
cad4x5	1	2	IF	0.094	0.59	351.412
cad4x5	1	2	IF	0.072	0.609	347.411
cad4x5	1	2	IF	0.07	0.596	352.235
cad4x5	1	2	IF	0.047	0.522	358.471
cad4x5	1	2	IF	0.046	0.539	357.647
cad4x5	1	2	IF	0.116	0.592	350.118
cad4x5	1	2	IF	0.082	0.583	350.353
cad4x5	1	2	IF	0.056	0.549	352
cad4x5	1	2	IF	0.055	0.565	349.295
cad4x5	1	2	IF	0.07	0.566	346.705
cad4x5	1	2	IF	0.037	0.535	353.53
cad4x5	1	2	IF	0.038	0.555	358.705
cad4x5	1	2	IF	0.063	0.567	350.353
cad4x5	1	2	IF	0.066	0.574	348.942
cad4x5	1	2	IF	0.059	0.532	356.941
cad4x5	1	2	IF	0.052	0.506	357.647
cad4x5	1	2	IF	0.06	0.57	353.411
cad4x5	1	2	MX	0.137	0.59	347.883
cad4x5	1	2	MX	0.116	0.56	347.647
cad4x5	1	2	MX	0.092	0.547	346
cad4x5	1	2	MX	0.109	0.553	347.53
cad4x5	1	2	MX	0.095	0.558	350.118
cad4x5	1	2	MX	0.12	0.583	347.411
cad4x5	1	2	MX	0.095	0.552	347.647
cad4x5	1	2	MX	0.123	0.582	349.412
cad4x5	1	2	MX	0.119	0.584	348.942
cad4x5	1	2	MX	0.089	0.566	348.823
cad4x5	1	2	MX	0.114	0.577	348.236
cad4x5	1	2	MX	0.107	0.521	355.648
cad4x5	1	2	MX	0.069	0.525	349.882
cad4x5	1	2	MX	0.113	0.518	345.412
cad4x5	1	2	MX	0.144	0.555	341.883
cad4x5	1	2	MX	0.112	0.504	348.589
cad4x5	1	2	MX	0.095	0.564	345.647
cad4x5	1	2	MX	0.089	0.579	346.941
cad4x5	1	2	MX	0.09	0.569	347.53
cad4x5	1	2	MX	0.106	0.561	351.529
cad4x5	1	2	MX	0.098	0.554	348.47
cad4x5	1	2	MX	0.079	0.484	348.353
cad4x5	1	2	MX	0.09	0.517	351.412
cad4x5	1	2	MX	0.086	0.533	347.294
cad4x5	1	2	MX	0.116	0.579	349.765
cad4x5	1	2	MX	0.08	0.566	351.882
cad4x5	1	2	MX	0.075	0.525	348.236
cad4x5	1	2	MX	0.094	0.541	350.824
cad4x5	1	2	MX	0.079	0.495	346.118
cad4x5	1	2	MX	0.119	0.563	348.117
cad4x5	1	2	MX	0.11	0.578	349.765
cad4x5	1	2	MX	0.095	0.559	349.412
cad4x5	1	2	MX	0.093	0.564	346.235
cad4x5	1	2	MX	0.107	0.575	348.942
cad4x5	1	2	MX	0.104	0.579	351.412
cad4x5	1	2	MX	0.117	0.595	346.235
cad4x5	1	2	MX	0.107	0.469	350.824
cad4x5	1	2	MX	0.122	0.544	349.529
cad4x5	1	2	MX	0.088	0.523	351.059
cad4x5	1	2	MX	0.095	0.571	347.294
cad4x5	1	2	MX	0.16	0.559	353.883
cad4x5	1	2	MX	0.129	0.588	345.882
cad4x5	1	2	MX	0.093	0.541	340
cad4x5	1	2	MX	0.093	0.542	343.059
cad4x5	1	2	MX	0.16	0.589	346.941
cad4x5	1	2	MX	0.116	0.546	347.764
cad4x5	1	2	MX	0.085	0.516	350.118
cad4x5	1	2	MX	0.135	0.565	348.236
cad4x5	1	2	MX	0.107	0.564	350.353
cad4x5	1	2	MX	0.117	0.542	346.941
cad4x5	1	2	XF	0.087	0.555	346.235
cad4x5	1	2	XF	0.087	0.448	331.059
cad4x5	1	2	XF	0.076	0.498	345.294
cad4x5	1	2	XF	0.091	0.525	347.53
cad4x5	1	2	XF	0.107	0.507	344.118
cad4x5	1	2	XF	0.098	0.489	350.235
cad4x5	1	2	XF	0.094	0.532	346.705
cad4x5	1	2	XF	0.11	0.497	338.353
cad4x5	1	2	XF	0.132	0.489	333.412
cad4x5	1	2	XF	0.185	0.595	348.589
cad4x5	1	2	XF	0.129	0.571	349.529
cad4x5	1	2	XF	0.131	0.569	348.353
cad4x5	1	2	XF	0.11	0.579	345.765
cad4x5	1	2	XF	0.106	0.573	346.235
cad4x5	1	2	XF	0.113	0.567	350.471
cad4x5	1	2	XF	0.109	0.568	347.53
cad4x5	1	2	XF	0.086	0.574	352.118
cad4x5	1	2	XF	0.089	0.573	349.059
cad4x5	1	2	XF	0.122	0.544	350.588
cad4x5	1	2	XF	0.091	0.528	353.177
cad4x5	1	2	XF	0.074	0.499	350.824
cad4x5	1	2	XF	0.085	0.557	348.942
cad4x5	1	2	XF	0.114	0.578	347.411
cad4x5	1	2	XF	0.109	0.539	349.412
cad4x5	1	2	XF	0.141	0.483	340.824
cad4x5	1	2	XF	0.127	0.542	344.706
cad4x5	1	2	XF	0.117	0.545	350.824
cad4x5	1	2	XF	0.149	0.55	344.235
cad4x5	1	2	XF	0.112	0.564	348.353
cad4x5	1	2	XF	0.141	0.554	347.177
cad4x5	1	2	XF	0.082	0.547	347.883
cad4x5	1	2	XF	0.098	0.509	350.706
cad4x5	1	2	XF	0.13	0.543	348.47
cad4x5	1	2	XF	0.101	0.568	348.353
cad4x5	1	2	XF	0.101	0.516	347.764
cad4x5	1	2	XF	0.057	0.461	353.411
cad4x5	1	2	XF	0.089	0.467	349.295
cad4x5	1	2	XF	0.094	0.482	349.765
cad4x5	1	2	XF	0.166	0.55	343.059
cad4x5	1	2	XF	0.137	0.506	344.941
cad4x5	1	2	XF	0.12	0.535	346.941
cad4x5	1	2	XF	0.122	0.546	351.059
cad4x5	1	2	XF	0.124	0.543	350.941
cad4x5	1	2	XF	0.112	0.569	350.353
cad4x5	1	2	XF	0.087	0.573	347.883
cad4x5	1	2	XF	0.117	0.574	347.177
cad4x5	1	2	XF	0.108	0.57	346
cad4x5	1	2	XF	0.117	0.556	346.941
cad4x5	1	2	XF	0.12	0.568	347.177
cad4x5	1	2	XF	0.116	0.561	346.941
cad4x5	1	2	PX	0.194	0.435	339.882
cad4x5	1	2	PX	0.162	0.362	339.176
cad4x5	1	2	PX	0.16	0.309	361.765
cad4x5	1	2	PX	0.123	0.286	350.118
cad4x5	1	2	PX	0.169	0.24	361.412
cad4x5	1	2	PX	0.118	0.196	371.883
cad4x5	1	2	PX	0.158	0.297	346.824
cad4x5	1	2	PX	0.135	0.321	363.176
cad4x5	1	2	PX	0.183	0.371	360.117
cad4x5	1	2	PX	0.208	0.466	342.117
cad4x5	1	2	PX	0.146	0.351	340.824
cad4x5	1	2	PX	0.138	0.292	329.647
cad4x5	1	2	PX	0.147	0.307	320.588
cad4x5	1	2	PX	0.174	0.248	350.588
cad4x5	1	2	PX	0.154	0.222	381.294
cad4x5	1	2	PX	0.205	0.399	344.235
cad4x5	1	2	PX	0.196	0.372	321.882
cad4x5	1	2	PX	0.169	0.411	320.471
cad4x5	1	2	PX	0.191	0.409	332.118
cad4x5	1	2	PX	0.191	0.435	333.294
cad4x5	1	2	PX	0.142	0.322	322.471
cad4x5	1	2	PX	0.135	0.311	346.824
cad4x5	1	2	PX	0.163	0.34	351.294
cad4x5	1	2	PX	0.191	0.505	335.294
cad4x5	1	2	PX	0.226	0.491	351.765
cad4x5	1	2	PX	0.207	0.43	336.823
cad4x5	1	2	PX	0.199	0.457	337.412
cad4x5	1	2	PX	0.179	0.428	338.706
cad4x5	1	2	PX	0.181	0.458	339.647
cad4x5	1	2	PX	0.214	0.452	332.824
cad4x5	1	2	PX	0.144	0.414	339.294
cad4x5	1	2	PX	0.174	0.442	344.588
cad4x5	1	2	PX	0.222	0.482	340.471
cad4x5	1	2	PX	0.234	0.458	352.588
cad4x5	1	2	PX	0.158	0.362	317.177
cad4x5	1	2	PX	0.143	0.278	367.882
cad4x5	1	2	PX	0.196	0.438	352.824
cad4x5	1	2	PX	0.19	0.456	350.235
cad4x5	1	2	PX	0.17	0.442	346.824
cad4x5	1	2	PX	0.155	0.346	350.471
cad4x5	1	2	PX	0.153	0.354	357.412
cad4x5	1	2	PX	0.137	0.325	329.647
cad4x5	1	2	PX	0.136	0.388	336.942
cad4x5	1	2	PX	0.154	0.381	332.588
cad4x5	1	2	PX	0.203	0.453	347.294
cad4x5	1	2	PX	0.115	0.337	353.647
cad4x5	1	2	PX	0.194	0.414	344.353
cad4x5	1	2	PX	0.187	0.462	342.706
cad4x5	1	2	PX	0.133	0.342	329.058
cad4x5	1	2	PX	0.203	0.448	343.648
cad4x5	1	2	LP	0.04	0.246	342.117
cad4x5	1	2	LP	0.096	0.362	340.824
cad4x5	1	2	LP	0.053	0.277	345.059
cad4x5	1	2	LP	0.077	0.37	354.236
cad4x5	1	2	LP	0.032	0.336	352
cad4x5	1	2	LP	0.038	0.348	350.706
cad4x5	1	2	LP	0.078	0.467	348.942
cad4x5	1	2	LP	0.077	0.411	351.882
cad4x5	1	2	LP	0.06	0.403	347.764
cad4x5	1	2	LP	0.056	0.415	352
cad4x5	1	2	LP	0.046	0.391	346
cad4x5	1	2	LP	0.018	0.387	350.941
cad4x5	1	2	LP	0.069	0.4	353.53
cad4x5	1	2	LP	0.083	0.417	347.883
cad4x5	1	2	LP	0.062	0.435	351.529
cad4x5	1	2	LP	0.028	0.267	349.295
cad4x5	1	2	LP	0.039	0.287	349.765
cad4x5	1	2	LP	0.043	0.253	353.411
cad4x5	1	2	LP	0.057	0.25	334.941
cad4x5	1	2	LP	0.05	0.25	337.765
cad4x5	1	2	LP	0.044	0.317	352.824
cad4x5	1	2	LP	0.075	0.318	346
cad4x5	1	2	LP	0.029	0.331	347.764
cad4x5	1	2	LP	0.054	0.316	350.353
cad4x5	1	2	LP	0.134	0.342	343.648
cad4x5	1	2	LP	0.101	0.307	346.705
cad4x5	1	2	LP	0.05	0.267	338.941
cad4x5	1	2	LP	0.047	0.308	347.058
cad4x5	1	2	LP	0.05	0.43	347.177
cad4x5	1	2	LP	0.139	0.458	330.236
cad4x5	1	2	LP	0.025	0.425	348.236
cad4x5	1	2	LP	0.068	0.442	353.53
cad4x5	1	2	LP	0.065	0.438	350.353
cad4x5	1	2	LP	0.053	0.341	355.412
cad4x5	1	2	LP	0.072	0.384	349.295
cad4x5	1	2	LP	0.08	0.357	352
cad4x5	1	2	LP	0.036	0.263	353.883
cad4x5	1	2	LP	0.059	0.367	346.118
cad4x5	1	2	LP	0.074	0.406	345.059
cad4x5	1	2	LP	0.085	0.436	348.706
cad4x5	1	2	LP	0.084	0.422	350.471
cad4x5	1	2	LP	0.097	0.429	349.648
cad4x5	1	2	LP	0.099	0.446	348.117
cad4x5	1	2	LP	0.147	0.473	354.589
cad4x5	1	2	LP	0.127	0.497	351.529
cad4x5	1	2	LP	0.104	0.502	347.058
cad4x5	1	2	LP	0.079	0.47	350.471
cad4x5	1	2	LP	0.081	0.46	349.295
cad4x5	1	2	LP	0.125	0.462	353.883
cad4x5	1	2	LP	0.066	0.442	353.883
cad4x5	1	2	PH	0.074	0.095	367.55
cad4x5	1	2	PH	0.066	0.086	355.906
cad4x5	1	2	PH	0.063	0.075	366.056
cad4x5	1	2	PH	0.058	0.064	374.253
cad4x5	1	2	PH	0.054	0.057	369.46
cad4x5	1	2	PH	0.038	0.047	359.932
cad4x5	1	2	PH	0.044	0.048	368.05
cad4x5	1	2	PH	0.049	0.056	386.582
cad4x5	1	2	PH	0.048	0.057	383.846
cad4x5	1	2	PH	0.049	0.062	378.745
cad4x5	1	2	PH	0.049	0.066	377.91
cad4x5	1	2	PH	0.05	0.066	374.654
cad4x5	1	2	PH	0.068	0.078	376.187
cad4x5	1	2	PH	0.062	0.071	363.673
cad4x5	1	2	PH	0.057	0.068	379.567
cad4x5	1	2	PH	0.061	0.074	378.117
cad4x5	1	2	PH	0.046	0.051	392.783
cad4x5	1	2	PH	0.05	0.051	390.692
cad4x5	1	2	PH	0.072	0.076	382.945
cad4x5	1	2	PH	0.076	0.087	364.018
cad4x5	1	2	PH	0.068	0.069	389.043
cad4x5	1	2	PH	0.06	0.064	370.155
cad4x5	1	2	PH	0.049	0.057	369.757
cad4x5	1	2	PH	0.049	0.064	374.017
cad4x5	1	2	PH	0.063	0.075	361.793
cad4x5	1	2	PH	0.065	0.07	368.551
cad4x5	1	2	PH	0.055	0.061	375.874
cad4x5	1	2	PH	0.072	0.08	362.335
cad4x5	1	2	PH	0.063	0.071	379.876
cad4x5	1	2	PH	0.064	0.07	354.462
cad4x5	1	2	PH	0.073	0.087	371.492
cad4x5	1	2	PH	0.076	0.084	376.241
cad4x5	1	2	PH	0.073	0.077	376.779
cad4x5	1	2	PH	0.069	0.078	370.376
cad4x5	1	2	PH	0.075	0.089	370.532
cad4x5	1	2	PH	0.074	0.089	364.432
cad4x5	1	2	PH	0.07	0.085	370.224
cad4x5	1	2	PH	0.078	0.092	362.579
cad4x5	1	2	PH	0.071	0.074	377.287
cad4x5	1	2	PH	0.071	0.079	376.254
cad4x5	1	2	PH	0.073	0.079	361.187
cad4x5	1	2	PH	0.063	0.074	350.746
cad4x5	1	2	PH	0.059	0.064	370.821
cad4x5	1	2	PH	0.052	0.056	373.155
cad4x5	1	2	PH	0.05	0.055	374.201
cad4x5	1	2	PH	0.054	0.059	369.46
cad4x5	1	2	PH	0.052	0.055	382.535
cad4x5	1	2	PH	0.059	0.065	385.453
cad4x5	1	2	PH	0.057	0.067	382.53
cad4x5	1	2	PH	0.061	0.074	383.304
cad4x5	2	3	IF	0.044	0.562	356.353
cad4x5	2	3	IF	0.075	0.566	349.412
cad4x5	2	3	IF	0.063	0.574	348.47
cad4x5	2	3	IF	0.058	0.506	355.059
cad4x5	2	3	IF	0.112	0.588	348.47
cad4x5	2	3	IF	0.072	0.586	345.765
cad4x5	2	3	IF	0.041	0.594	350.353
cad4x5	2	3	IF	0.023	0.56	352.705
cad4x5	2	3	IF	0.034	0.602	349.529
cad4x5	2	3	IF	0.102	0.582	348
cad4x5	2	3	IF	0.112	0.595	351.294
cad4x5	2	3	IF	0.081	0.605	346.471
cad4x5	2	3	IF	0.07	0.592	348.353
cad4x5	2	3	IF	0.063	0.588	348.117
cad4x5	2	3	IF	0.099	0.589	351.765
cad4x5	2	3	IF	0.098	0.586	351.059
cad4x5	2	3	IF	0.06	0.581	350.353
cad4x5	2	3	IF	0.168	0.608	351.412
cad4x5	2	3	IF	0.085	0.59	346.588
cad4x5	2	3	IF	0.122	0.533	345.765
cad4x5	2	3	IF	0.061	0.598	353.177
cad4x5	2	3	IF	0.077	0.591	353.53
cad4x5	2	3	IF	0.13	0.572	348.942
cad4x5	2	3	IF	0.162	0.58	352
cad4x5	2	3	IF	0.114	0.586	349.882
cad4x5	2	3	IF	0.065	0.584	348.942
cad4x5	2	3	IF	0.068	0.582	349.765
cad4x5	2	3	IF	0.081	0.593	349.648
cad4x5	2	3	IF	0.056	0.582	352.824
cad4x5	2	3	IF	0.167	0.581	353.647
cad4x5	2	3	IF	0.165	0.594	347.53
cad4x5	2	3	IF	0.089	0.61	347.294
cad4x5	2	3	IF	0.121	0.599	350.941
cad4x5	2	3	IF	0.128	0.59	352.118
cad4x5	2	3	IF	0.056	0.549	354.236
cad4x5	2	3	IF	0.145	0.587	349.412
cad4x5	2	3	IF	0.107	0.569	347.411
cad4x5	2	3	IF	0.099	0.582	349.412
cad4x5	2	3	IF	0.057	0.59	349.176
cad4x5	2	3	IF	0.048	0.61	349.412
cad4x5	2	3	IF	0.08	0.61	350.941
cad4x5	2	3	IF	0.086	0.611	348.706
cad4x5	2	3	IF	0.129	0.579	349.059
cad4x5	2	3	IF	0.077	0.51	348.47
cad4x5	2	3	IF	0.129	0.58	348.706
cad4x5	2	3	IF	0.089	0.591	350.471
cad4x5	2	3	IF	0.099	0.593	350
cad4x5	2	3	IF	0.092	0.615	347.411
cad4x5	2	3	IF	0.07	0.597	349.412
cad4x5	2	3	IF	0.066	0.587	349.648
cad4x5	2	3	MX	0.243	0.629	346.118
cad4x5	2	3	MX	0.194	0.595	346
cad4x5	2	3	MX	0.26	0.598	351.294
cad4x5	2	3	MX	0.204	0.595	353.411
cad4x5	2	3	MX	0.144	0.582	350.353
cad4x5	2	3	MX	0.254	0.63	344.118
cad4x5	2	3	MX	0.194	0.64	354.117
cad4x5	2	3	MX	0.167	0.59	341.294
cad4x5	2	3	MX	0.215	0.604	349.059
cad4x5	2	3	MX	0.133	0.6	349.882
cad4x5	2	3	MX	0.213	0.646	349.059
cad4x5	2	3	MX	0.263	0.651	354.589
cad4x5	2	3	MX	0.197	0.638	345.294
cad4x5	2	3	MX	0.169	0.611	339.294
cad4x5	2	3	MX	0.158	0.598	346.471
cad4x5	2	3	MX	0.293	0.598	345.882
cad4x5	2	3	MX	0.189	0.595	351.412
cad4x5	2	3	MX	0.146	0.592	349.765
cad4x5	2	3	MX	0.226	0.608	350
cad4x5	2	3	MX	0.237	0.579	359.53
cad4x5	2	3	MX	0.165	0.552	338.471
cad4x5	2	3	MX	0.128	0.574	348.117
cad4x5	2	3	MX	0.079	0.554	351.294
cad4x5	2	3	MX	0.286	0.628	349.529
cad4x5	2	3	MX	0.183	0.599	348.236
cad4x5	2	3	MX	0.174	0.615	354.47
cad4x5	2	3	MX	0.219	0.659	350.941
cad4x5	2	3	MX	0.186	0.634	349.882
cad4x5	2	3	MX	0.211	0.622	346.705
cad4x5	2	3	MX	0.135	0.603	349.176
cad4x5	2	3	MX	0.183	0.595	347.647
cad4x5	2	3	MX	0.177	0.626	350.235
cad4x5	2	3	MX	0.155	0.616	354.47
cad4x5	2	3	MX	0.173	0.602	350.353
cad4x5	2	3	MX	0.206	0.603	354.589
cad4x5	2	3	MX	0.17	0.606	347.177
cad4x5	2	3	MX	0.154	0.63	352.235
cad4x5	2	3	MX	0.168	0.638	348.353
cad4x5	2	3	MX	0.138	0.628	349.412
cad4x5	2	3	MX	0.105	0.599	353.53
cad4x5	2	3	MX	0.303	0.662	339.765
cad4x5	2	3	MX	0.157	0.6	353.411
cad4x5	2	3	MX	0.106	0.596	348.823
cad4x5	2	3	MX	0.107	0.594	350.118
cad4x5	2	3	MX	0.154	0.607	340
cad4x5	2	3	MX	0.149	0.619	348.589
cad4x5	2	3	MX	0.176	0.595	350.941
cad4x5	2	3	MX	0.146	0.612	352.471
cad4x5	2	3	MX	0.122	0.607	354.589
cad4x5	2	3	MX	0.197	0.602	347.764
cad4x5	2	3	XF	0.152	0.602	349.882
cad4x5	2	3	XF	0.172	0.57	342.47
cad4x5	2	3	XF	0.132	0.572	357.176
cad4x5	2	3	XF	0.188	0.541	357.765
cad4x5	2	3	XF	0.15	0.592	349.765
cad4x5	2	3	XF	0.171	0.552	337.765
cad4x5	2	3	XF	0.177	0.564	349.882
cad4x5	2	3	XF	0.178	0.597	352
cad4x5	2	3	XF	0.237	0.515	354.47
cad4x5	2	3	XF	0.201	0.516	352.235
cad4x5	2	3	XF	0.159	0.569	349.295
cad4x5	2	3	XF	0.124	0.604	350.941
cad4x5	2	3	XF	0.136	0.588	347.764
cad4x5	2	3	XF	0.209	0.616	344.118
cad4x5	2	3	XF	0.158	0.624	354.706
cad4x5	2	3	XF	0.168	0.561	347.411
cad4x5	2	3	XF	0.205	0.614	347.53
cad4x5	2	3	XF	0.185	0.62	350.941
cad4x5	2	3	XF	0.22	0.566	343.059
cad4x5	2	3	XF	0.16	0.596	349.882
cad4x5	2	3	XF	0.145	0.588	352.588
cad4x5	2	3	XF	0.107	0.591	350.824
cad4x5	2	3	XF	0.129	0.607	351.059
cad4x5	2	3	XF	0.215	0.631	352.471
cad4x5	2	3	XF	0.16	0.464	344.353
cad4x5	2	3	XF	0.095	0.532	345.059
cad4x5	2	3	XF	0.126	0.545	342.823
cad4x5	2	3	XF	0.125	0.574	350.471
cad4x5	2	3	XF	0.147	0.591	347.764
cad4x5	2	3	XF	0.165	0.534	346
cad4x5	2	3	XF	0.167	0.568	352.824
cad4x5	2	3	XF	0.202	0.583	345.882
cad4x5	2	3	XF	0.237	0.479	358.941
cad4x5	2	3	XF	0.231	0.556	346.235
cad4x5	2	3	XF	0.217	0.567	346.588
cad4x5	2	3	XF	0.158	0.585	343.765
cad4x5	2	3	XF	0.2	0.543	344.353
cad4x5	2	3	XF	0.22	0.608	346.235
cad4x5	2	3	XF	0.197	0.58	348.353
cad4x5	2	3	XF	0.177	0.636	340.705
cad4x5	2	3	XF	0.214	0.611	339.529
cad4x5	2	3	XF	0.196	0.593	353.883
cad4x5	2	3	XF	0.157	0.607	342.942
cad4x5	2	3	XF	0.185	0.591	339.412
cad4x5	2	3	XF	0.248	0.577	347.883
cad4x5	2	3	XF	0.193	0.546	346.235
cad4x5	2	3	XF	0.132	0.574	346.705
cad4x5	2	3	XF	0.126	0.596	352.588
cad4x5	2	3	XF	0.136	0.579	350.471
cad4x5	2	3	XF	0.11	0.594	349.295
cad4x5	2	3	PX	0.229	0.559	349.529
cad4x5	2	3	PX	0.269	0.488	341.53
cad4x5	2	3	PX	0.317	0.528	340.705
cad4x5	2	3	PX	0.317	0.607	336.589
cad4x5	2	3	PX	0.264	0.584	347.764
cad4x5	2	3	PX	0.221	0.513	340.118
cad4x5	2	3	PX	0.147	0.337	332
cad4x5	2	3	PX	0.179	0.265	349.059
cad4x5	2	3	PX	0.194	0.377	343.295
cad4x5	2	3	PX	0.184	0.275	325.529
cad4x5	2	3	PX	0.203	0.348	346.235
cad4x5	2	3	PX	0.438	0.618	340.588
cad4x5	2	3	PX	0.327	0.581	346.824
cad4x5	2	3	PX	0.275	0.593	342.47
cad4x5	2	3	PX	0.287	0.56	339.765
cad4x5	2	3	PX	0.288	0.548	342.706
cad4x5	2	3	PX	0.208	0.455	346.941
cad4x5	2	3	PX	0.211	0.464	344.941
cad4x5	2	3	PX	0.244	0.516	339.176
cad4x5	2	3	PX	0.27	0.505	356.235
cad4x5	2	3	PX	0.244	0.543	342.117
cad4x5	2	3	PX	0.312	0.537	343.295
cad4x5	2	3	PX	0.263	0.536	338
cad4x5	2	3	PX	0.271	0.561	330.823
cad4x5	2	3	PX	0.168	0.349	327.647
cad4x5	2	3	PX	0.256	0.531	347.411
cad4x5	2	3	PX	0.196	0.391	345.765
cad4x5	2	3	PX	0.204	0.387	359.647
cad4x5	2	3	PX	0.396	0.603	344.235
cad4x5	2	3	PX	0.315	0.569	347.058
cad4x5	2	3	PX	0.36	0.593	333.294
cad4x5	2	3	PX	0.35	0.621	340.941
cad4x5	2	3	PX	0.241	0.586	336.353
cad4x5	2	3	PX	0.218	0.421	348.117
cad4x5	2	3	PX	0.173	0.358	330.589
cad4x5	2	3	PX	0.229	0.445	332.588
cad4x5	2	3	PX	0.28	0.582	344.235
cad4x5	2	3	PX	0.163	0.306	371.647
cad4x5	2	3	PX	0.169	0.372	350.118
cad4x5	2	3	PX	0.237	0.47	344.235
cad4x5	2	3	PX	0.248	0.455	334.941
cad4x5	2	3	PX	0.298	0.494	327.647
cad4x5	2	3	PX	0.24	0.341	344.706
cad4x5	2	3	PX	0.376	0.59	336.117
cad4x5	2	3	PX	0.175	0.547	342.117
cad4x5	2	3	PX	0.351	0.602	343.882
cad4x5	2	3	PX	0.223	0.582	334.941
cad4x5	2	3	PX	0.281	0.539	344.824
cad4x5	2	3	PX	0.216	0.402	354.942
cad4x5	2	3	PX	0.202	0.51	339.529
cad4x5	2	3	LP	0.087	0.493	348.117
cad4x5	2	3	LP	0.093	0.379	361.882
cad4x5	2	3	LP	0.162	0.419	340
cad4x5	2	3	LP	0.1	0.386	349.648
cad4x5	2	3	LP	0.079	0.334	349.412
cad4x5	2	3	LP	0.086	0.354	352.471
cad4x5	2	3	LP	0.096	0.364	362.706
cad4x5	2	3	LP	0.115	0.336	367.059
cad4x5	2	3	LP	0.089	0.412	368.118
cad4x5	2	3	LP	0.096	0.475	355.882
cad4x5	2	3	LP	0.057	0.409	353.411
cad4x5	2	3	LP	0.142	0.453	360.117
cad4x5	2	3	LP	0.174	0.321	366.823
cad4x5	2	3	LP	0.073	0.513	352.824
cad4x5	2	3	LP	0.059	0.5	353.177
cad4x5	2	3	LP	0.136	0.533	347.764
cad4x5	2	3	LP	0.12	0.465	353.764
cad4x5	2	3	LP	0.143	0.466	352.352
cad4x5	2	3	LP	0.13	0.358	365.177
cad4x5	2	3	LP	0.227	0.396	368.235
cad4x5	2	3	LP	0.102	0.303	373.059
cad4x5	2	3	LP	0.092	0.511	351.882
cad4x5	2	3	LP	0.083	0.511	353.764
cad4x5	2	3	LP	0.077	0.547	348
cad4x5	2	3	LP	0.123	0.527	342.589
cad4x5	2	3	LP	0.13	0.418	343.059
cad4x5	2	3	LP	0.093	0.431	343.059
cad4x5	2	3	LP	0.146	0.447	347.411
cad4x5	2	3	LP	0.11	0.528	341.294
cad4x5	2	3	LP	0.123	0.477	350.118
cad4x5	2	3	LP	0.21	0.464	357.882
cad4x5	2	3	LP	0.204	0.452	333.765
cad4x5	2	3	LP	0.176	0.425	357.294
cad4x5	2	3	LP	0.133	0.356	370.235
cad4x5	2	3	LP	0.154	0.432	326
cad4x5	2	3	LP	0.153	0.447	332.235
cad4x5	2	3	LP	0.149	0.463	353.883
cad4x5	2	3	LP	0.167	0.453	347.53
cad4x5	2	3	LP	0.175	0.52	341.294
cad4x5	2	3	LP	0.112	0.524	352
cad4x5	2	3	LP	0.098	0.517	356.471
cad4x5	2	3	LP	0.115	0.377	351.882
cad4x5	2	3	LP	0.104	0.432	351.294
cad4x5	2	3	LP	0.127	0.363	362.824
cad4x5	2	3	LP	0.098	0.448	352.588
cad4x5	2	3	LP	0.107	0.32	346.705
cad4x5	2	3	LP	0.132	0.408	341.647
cad4x5	2	3	LP	0.133	0.396	325.648
cad4x5	2	3	LP	0.107	0.267	348.823
cad4x5	2	3	LP	0.04	0.297	353.53
cad4x5	2	3	PH	0.099	0.095	382.12
cad4x5	2	3	PH	0.105	0.106	379.628
cad4x5	2	3	PH	0.108	0.102	374.113
cad4x5	2	3	PH	0.109	0.109	380.375
cad4x5	2	3	PH	0.126	0.132	380.372
cad4x5	2	3	PH	0.11	0.12	362.773
cad4x5	2	3	PH	0.108	0.113	374.792
cad4x5	2	3	PH	0.117	0.113	386.452
cad4x5	2	3	PH	0.102	0.102	365.842
cad4x5	2	3	PH	0.09	0.094	357.985
cad4x5	2	3	PH	0.099	0.101	378.151
cad4x5	2	3	PH	0.102	0.106	374.125
cad4x5	2	3	PH	0.108	0.11	379.272
cad4x5	2	3	PH	0.105	0.108	364.943
cad4x5	2	3	PH	0.093	0.1	378.14
cad4x5	2	3	PH	0.099	0.103	364.753
cad4x5	2	3	PH	0.098	0.1	387.549
cad4x5	2	3	PH	0.097	0.094	390.428
cad4x5	2	3	PH	0.092	0.088	381.32
cad4x5	2	3	PH	0.108	0.108	369.665
cad4x5	2	3	PH	0.098	0.099	383.639
cad4x5	2	3	PH	0.089	0.087	387.614
cad4x5	2	3	PH	0.089	0.102	359.094
cad4x5	2	3	PH	0.082	0.096	380.314
cad4x5	2	3	PH	0.089	0.094	380.544
cad4x5	2	3	PH	0.093	0.095	386.293
cad4x5	2	3	PH	0.101	0.095	376.616
cad4x5	2	3	PH	0.098	0.097	375.964
cad4x5	2	3	PH	0.102	0.105	360.128
cad4x5	2	3	PH	0.112	0.12	350.032
cad4x5	2	3	PH	0.108	0.117	364.748
cad4x5	2	3	PH	0.097	0.094	366.483
cad4x5	2	3	PH	0.111	0.113	380.349
cad4x5	2	3	PH	0.076	0.081	378.193
cad4x5	2	3	PH	0.084	0.091	372.841
cad4x5	2	3	PH	0.085	0.09	376.489
cad4x5	2	3	PH	0.095	0.091	390.196
cad4x5	2	3	PH	0.109	0.106	382.358
cad4x5	2	3	PH	0.086	0.083	400.331
cad4x5	2	3	PH	0.086	0.082	396.717
cad4x5	2	3	PH	0.092	0.096	364.982
cad4x5	2	3	PH	0.092	0.093	388.184
cad4x5	2	3	PH	0.102	0.103	352.864
cad4x5	2	3	PH	0.103	0.106	364.242
cad4x5	2	3	PH	0.097	0.099	357.068
cad4x5	2	3	PH	0.112	0.119	361.475
cad4x5	2	3	PH	0.099	0.103	350.208
cad4x5	2	3	PH	0.092	0.097	379.206
cad4x5	2	3	PH	0.106	0.105	379.069
cad4x5	2	3	PH	0.105	0.106	384.919
WT	4	2	IF	0.036	0.297	308.941
WT	4	2	IF	0.076	0.378	316.235
WT	4	2	IF	0.046	0.388	311.411
WT	4	2	IF	0.039	0.308	312.589
WT	4	2	IF	0.038	0.308	309.294
WT	4	2	IF	0.03	0.262	310.588
WT	4	2	IF	0.065	0.317	313.765
WT	4	2	IF	0.031	0.269	311.883
WT	4	2	IF	0.073	0.32	310.352
WT	4	2	IF	0.079	0.398	312.589
WT	4	2	IF	0.04	0.375	315.294
WT	4	2	IF	0.035	0.364	311.411
WT	4	2	IF	0.017	0.355	315.412
WT	4	2	IF	0.042	0.34	309.647
WT	4	2	IF	0.025	0.292	312.706
WT	4	2	IF	0.055	0.349	313.648
WT	4	2	IF	0.096	0.379	316.352
WT	4	2	IF	0.083	0.378	319.176
WT	4	2	IF	0.081	0.392	318.706
WT	4	2	IF	0.043	0.322	312.589
WT	4	2	IF	0.025	0.35	309.647
WT	4	2	IF	0.036	0.382	319.059
WT	4	2	IF	0.083	0.412	309.529
WT	4	2	IF	0.028	0.365	313.648
WT	4	2	IF	0.027	0.322	313.295
WT	4	2	IF	0.045	0.355	310.705
WT	4	2	IF	0.039	0.344	316.471
WT	4	2	IF	0.075	0.38	318.236
WT	4	2	IF	0.065	0.378	312.823
WT	4	2	IF	0.054	0.338	317.53
WT	4	2	IF	0.045	0.316	310.118
WT	4	2	IF	0.041	0.315	308.471
WT	4	2	IF	0.035	0.344	313.059
WT	4	2	IF	0.039	0.307	316.941
WT	4	2	IF	0.037	0.319	316.824
WT	4	2	IF	0.014	0.291	305.294
WT	4	2	IF	0.068	0.377	312.823
WT	4	2	IF	0.033	0.294	314.471
WT	4	2	IF	0.057	0.311	309.294
WT	4	2	IF	0.035	0.299	312
WT	4	2	IF	0.029	0.325	307.059
WT	4	2	IF	0.01	0.287	315.294
WT	4	2	IF	0.036	0.317	314.588
WT	4	2	IF	0.019	0.297	316.352
WT	4	2	IF	0.023	0.3	320.235
WT	4	2	IF	0.064	0.359	313.765
WT	4	2	IF	0.096	0.394	316.352
WT	4	2	IF	0.061	0.35	314
WT	4	2	IF	0.008	0.32	314.353
WT	4	2	IF	0.01	0.291	315.529
WT	4	2	MX	0.119	0.43	334.235
WT	4	2	MX	0.149	0.478	320.588
WT	4	2	MX	0.157	0.494	330.942
WT	4	2	MX	0.113	0.514	328.471
WT	4	2	MX	0.101	0.463	328.941
WT	4	2	MX	0.064	0.41	322.471
WT	4	2	MX	0.118	0.207	342.236
WT	4	2	MX	0.114	0.455	326.471
WT	4	2	MX	0.146	0.507	324
WT	4	2	MX	0.091	0.48	328.235
WT	4	2	MX	0.068	0.469	330.706
WT	4	2	MX	0.098	0.47	327.765
WT	4	2	MX	0.083	0.493	327.059
WT	4	2	MX	0.128	0.535	327.529
WT	4	2	MX	0.158	0.514	326.353
WT	4	2	MX	0.149	0.461	328
WT	4	2	MX	0.117	0.503	332.118
WT	4	2	MX	0.113	0.517	333.529
WT	4	2	MX	0.154	0.494	332.235
WT	4	2	MX	0.146	0.538	328.824
WT	4	2	MX	0.07	0.471	330.353
WT	4	2	MX	0.072	0.465	323.294
WT	4	2	MX	0.076	0.388	334.235
WT	4	2	MX	0.066	0.343	332.353
WT	4	2	MX	0.118	0.576	331.176
WT	4	2	MX	0.138	0.579	327.059
WT	4	2	MX	0.122	0.523	329.411
WT	4	2	MX	0.12	0.548	329.53
WT	4	2	MX	0.134	0.486	326.471
WT	4	2	MX	0.115	0.527	325.295
WT	4	2	MX	0.191	0.529	324.823
WT	4	2	MX	0.166	0.587	324
WT	4	2	MX	0.195	0.603	317.177
WT	4	2	MX	0.094	0.483	323.411
WT	4	2	MX	0.09	0.459	324.117
WT	4	2	MX	0.067	0.45	324.706
WT	4	2	MX	0.079	0.465	328.705
WT	4	2	MX	0.107	0.45	330.823
WT	4	2	MX	0.127	0.53	326
WT	4	2	MX	0.161	0.462	329.647
WT	4	2	MX	0.157	0.482	326.235
WT	4	2	MX	0.101	0.561	328
WT	4	2	MX	0.153	0.524	324.706
WT	4	2	MX	0.118	0.496	327.647
WT	4	2	MX	0.102	0.486	332.706
WT	4	2	MX	0.102	0.517	331.059
WT	4	2	MX	0.169	0.511	328.118
WT	4	2	MX	0.144	0.524	330
WT	4	2	MX	0.099	0.504	325.765
WT	4	2	MX	0.095	0.509	328.588
WT	4	2	XF	0.091	0.498	324.47
WT	4	2	XF	0.089	0.47	321.765
WT	4	2	XF	0.148	0.488	323.058
WT	4	2	XF	0.128	0.409	328.235
WT	4	2	XF	0.076	0.464	324.117
WT	4	2	XF	0.036	0.43	326.235
WT	4	2	XF	0.144	0.45	320.824
WT	4	2	XF	0.135	0.512	324.353
WT	4	2	XF	0.095	0.475	325.765
WT	4	2	XF	0.102	0.488	324.942
WT	4	2	XF	0.114	0.503	327.412
WT	4	2	XF	0.102	0.475	328.705
WT	4	2	XF	0.062	0.355	330.353
WT	4	2	XF	0.13	0.464	325.059
WT	4	2	XF	0.093	0.454	327.882
WT	4	2	XF	0.102	0.452	329.058
WT	4	2	XF	0.026	0.449	329.764
WT	4	2	XF	0.027	0.446	327.882
WT	4	2	XF	0.084	0.456	330.236
WT	4	2	XF	0.086	0.484	326.824
WT	4	2	XF	0.091	0.482	327.529
WT	4	2	XF	0.126	0.486	321.294
WT	4	2	XF	0.081	0.478	320.824
WT	4	2	XF	0.082	0.46	320.588
WT	4	2	XF	0.049	0.453	326.235
WT	4	2	XF	0.088	0.51	327.882
WT	4	2	XF	0.096	0.491	329.058
WT	4	2	XF	0.111	0.499	329.647
WT	4	2	XF	0.082	0.476	328.471
WT	4	2	XF	0.1	0.466	328.588
WT	4	2	XF	0.11	0.484	326.471
WT	4	2	XF	0.13	0.494	326.941
WT	4	2	XF	0.065	0.474	327.882
WT	4	2	XF	0.086	0.475	328.705
WT	4	2	XF	0.095	0.504	327.059
WT	4	2	XF	0.124	0.535	325.529
WT	4	2	XF	0.123	0.508	321.765
WT	4	2	XF	0.103	0.539	326.941
WT	4	2	XF	0.134	0.473	326.353
WT	4	2	XF	0.11	0.456	331.882
WT	4	2	XF	0.075	0.486	327.882
WT	4	2	XF	0.086	0.427	327.765
WT	4	2	XF	0.107	0.494	325.529
WT	4	2	XF	0.089	0.46	327.059
WT	4	2	XF	0.138	0.445	324.823
WT	4	2	XF	0.044	0.424	327.059
WT	4	2	XF	0.073	0.464	324.823
WT	4	2	XF	0.084	0.481	329.647
WT	4	2	XF	0.091	0.486	328.235
WT	4	2	XF	0.063	0.486	327.647
WT	4	2	PX	0.167	0.35	328.235
WT	4	2	PX	0.147	0.368	319.412
WT	4	2	PX	0.154	0.249	318.942
WT	4	2	PX	0.136	0.226	343.176
WT	4	2	PX	0.187	0.277	329.177
WT	4	2	PX	0.231	0.295	342.117
WT	4	2	PX	0.27	0.426	330.823
WT	4	2	PX	0.212	0.326	320.588
WT	4	2	PX	0.144	0.235	328.235
WT	4	2	PX	0.145	0.247	311.53
WT	4	2	PX	0.151	0.256	322.705
WT	4	2	PX	0.191	0.352	324
WT	4	2	PX	0.223	0.403	327.882
WT	4	2	PX	0.223	0.415	323.177
WT	4	2	PX	0.177	0.398	322.824
WT	4	2	PX	0.148	0.372	321.765
WT	4	2	PX	0.139	0.326	324
WT	4	2	PX	0.175	0.31	312.236
WT	4	2	PX	0.166	0.279	317.883
WT	4	2	PX	0.242	0.427	328.705
WT	4	2	PX	0.262	0.38	319.295
WT	4	2	PX	0.25	0.394	310.235
WT	4	2	PX	0.128	0.144	289.412
WT	4	2	PX	0.223	0.238	302
WT	4	2	PX	0.199	0.296	320.235
WT	4	2	PX	0.211	0.214	351.529
WT	4	2	PX	0.173	0.236	362.118
WT	4	2	PX	0.201	0.207	310.705
WT	4	2	PX	0.174	0.144	330.823
WT	4	2	PX	0.229	0.358	297.294
WT	4	2	PX	0.266	0.385	322.352
WT	4	2	PX	0.231	0.353	355.765
WT	4	2	PX	0.154	0.229	349.765
WT	4	2	PX	0.128	0.171	368.118
WT	4	2	PX	0.266	0.332	314
WT	4	2	PX	0.181	0.29	325.882
WT	4	2	PX	0.149	0.221	321.294
WT	4	2	PX	0.162	0.221	336.117
WT	4	2	PX	0.197	0.381	325.529
WT	4	2	PX	0.165	0.309	311.411
WT	4	2	PX	0.136	0.238	325.648
WT	4	2	PX	0.132	0.215	323.883
WT	4	2	PX	0.132	0.259	317.294
WT	4	2	PX	0.149	0.245	313.765
WT	4	2	PX	0.253	0.386	297.529
WT	4	2	PX	0.24	0.396	318.236
WT	4	2	PX	0.291	0.438	322.588
WT	4	2	PX	0.293	0.442	322.824
WT	4	2	PX	0.271	0.402	318.353
WT	4	2	PX	0.129	0.259	327.294
WT	4	2	LP	0.025	0.183	322.352
WT	4	2	LP	0.032	0.211	326.353
WT	4	2	LP	0.009	0.215	322
WT	4	2	LP	0.024	0.212	323.058
WT	4	2	LP	0.022	0.152	322.352
WT	4	2	LP	0.042	0.269	314.706
WT	4	2	LP	0.076	0.346	316.941
WT	4	2	LP	0.106	0.312	327.059
WT	4	2	LP	0.05	0.293	318.942
WT	4	2	LP	0.025	0.216	316.705
WT	4	2	LP	0.045	0.284	320.471
WT	4	2	LP	0.029	0.32	317.764
WT	4	2	LP	0.003	0.238	320.941
WT	4	2	LP	0.005	0.355	317.411
WT	4	2	LP	0.013	0.33	319.412
WT	4	2	LP	0.057	0.219	324.353
WT	4	2	LP	0.054	0.133	329.294
WT	4	2	LP	0.084	0.183	310.471
WT	4	2	LP	0.079	0.151	305.53
WT	4	2	LP	0.021	0.231	315.294
WT	4	2	LP	0.02	0.292	311.058
WT	4	2	LP	0.066	0.231	305.058
WT	4	2	LP	0.056	0.232	312.823
WT	4	2	LP	0.085	0.333	321.765
WT	4	2	LP	0.149	0.371	327.882
WT	4	2	LP	0.083	0.349	313.059
WT	4	2	LP	0.054	0.302	318.823
WT	4	2	LP	0.074	0.254	327.412
WT	4	2	LP	0.093	0.307	327.412
WT	4	2	LP	0.114	0.295	330.236
WT	4	2	LP	0.139	0.334	327.059
WT	4	2	LP	0.082	0.256	327.176
WT	4	2	LP	0.04	0.21	320.824
WT	4	2	LP	0.039	0.115	328.235
WT	4	2	LP	0.06	0.236	312.47
WT	4	2	LP	0.069	0.289	327.529
WT	4	2	LP	0.02	0.271	324.823
WT	4	2	LP	0.151	0.307	313.529
WT	4	2	LP	0.125	0.398	316
WT	4	2	LP	0.098	0.243	329.411
WT	4	2	LP	0.011	0.266	327.529
WT	4	2	LP	0.142	0.405	316.941
WT	4	2	LP	0.018	0.294	324.823
WT	4	2	LP	0.029	0.216	310.118
WT	4	2	LP	0.012	0.236	328.471
WT	4	2	LP	0.049	0.351	323.058
WT	4	2	LP	0.01	0.236	320.824
WT	4	2	LP	0.038	0.238	328.235
WT	4	2	LP	0.026	0.246	329.53
WT	4	2	LP	0.099	0.235	325.295
WT	4	2	PH	0.095	0.087	390.237
WT	4	2	PH	0.092	0.083	390.361
WT	4	2	PH	0.089	0.076	401.915
WT	4	2	PH	0.089	0.077	402.673
WT	4	2	PH	0.092	0.082	406.289
WT	4	2	PH	0.091	0.08	407.264
WT	4	2	PH	0.084	0.078	401.586
WT	4	2	PH	0.091	0.082	389.379
WT	4	2	PH	0.103	0.09	393.853
WT	4	2	PH	0.104	0.09	404.921
WT	4	2	PH	0.111	0.098	414.929
WT	4	2	PH	0.104	0.098	404.977
WT	4	2	PH	0.093	0.087	393.641
WT	4	2	PH	0.094	0.085	386.051
WT	4	2	PH	0.092	0.082	394.19
WT	4	2	PH	0.088	0.082	392.05
WT	4	2	PH	0.083	0.076	394.206
WT	4	2	PH	0.071	0.061	389.876
WT	4	2	PH	0.061	0.05	392.688
WT	4	2	PH	0.062	0.05	396.786
WT	4	2	PH	0.058	0.051	409.059
WT	4	2	PH	0.061	0.052	407.805
WT	4	2	PH	0.065	0.056	400.583
WT	4	2	PH	0.074	0.067	401.204
WT	4	2	PH	0.06	0.052	413.488
WT	4	2	PH	0.062	0.053	397.866
WT	4	2	PH	0.078	0.072	380.551
WT	4	2	PH	0.065	0.052	400.897
WT	4	2	PH	0.06	0.043	395.465
WT	4	2	PH	0.076	0.064	393.428
WT	4	2	PH	0.082	0.075	383.293
WT	4	2	PH	0.084	0.072	395.03
WT	4	2	PH	0.087	0.073	388.782
WT	4	2	PH	0.089	0.078	393.576
WT	4	2	PH	0.085	0.074	397.823
WT	4	2	PH	0.087	0.077	393.438
WT	4	2	PH	0.086	0.077	396.743
WT	4	2	PH	0.084	0.075	400.348
WT	4	2	PH	0.087	0.077	406.155
WT	4	2	PH	0.096	0.085	403.686
WT	4	2	PH	0.099	0.087	404.497
WT	4	2	PH	0.092	0.08	404.253
WT	4	2	PH	0.085	0.076	393.296
WT	4	2	PH	0.081	0.072	382.199
WT	4	2	PH	0.081	0.072	386.356
WT	4	2	PH	0.078	0.069	397.042
WT	4	2	PH	0.078	0.068	412.066
WT	4	2	PH	0.074	0.063	408.769
WT	4	2	PH	0.069	0.058	402.973
WT	4	2	PH	0.08	0.07	405.998
fah1	1	2	IF	0.062	0.366	317.177
fah1	1	2	IF	0.038	0.381	320.941
fah1	1	2	IF	0.023	0.34	319.412
fah1	1	2	IF	0.034	0.302	317.058
fah1	1	2	IF	0.055	0.375	323.294
fah1	1	2	IF	0.048	0.419	312.117
fah1	1	2	IF	0.07	0.391	316.352
fah1	1	2	IF	0.055	0.365	314.118
fah1	1	2	IF	0.055	0.292	319.412
fah1	1	2	IF	0.044	0.325	320.353
fah1	1	2	IF	0.03	0.345	315.765
fah1	1	2	IF	0.042	0.362	315.882
fah1	1	2	IF	0.045	0.374	320.353
fah1	1	2	IF	0.028	0.334	318.47
fah1	1	2	IF	0.032	0.332	316.941
fah1	1	2	IF	0.09	0.395	323.883
fah1	1	2	IF	0.126	0.419	320.706
fah1	1	2	IF	0.093	0.377	315.882
fah1	1	2	IF	0.064	0.364	323.177
fah1	1	2	IF	0.027	0.347	318.236
fah1	1	2	IF	0.009	0.359	318
fah1	1	2	IF	0.021	0.323	318.117
fah1	1	2	IF	0.053	0.396	317.177
fah1	1	2	IF	0.02	0.338	323.058
fah1	1	2	IF	0.04	0.365	326.353
fah1	1	2	IF	0.169	0.389	322.118
fah1	1	2	IF	0.063	0.396	323.411
fah1	1	2	IF	0.048	0.384	319.412
fah1	1	2	IF	0.031	0.343	323.058
fah1	1	2	IF	0.04	0.317	323.177
fah1	1	2	IF	0.059	0.384	321.647
fah1	1	2	IF	0.043	0.39	319.529
fah1	1	2	IF	0.035	0.346	322.352
fah1	1	2	IF	0.041	0.359	320.471
fah1	1	2	IF	0.039	0.346	318.47
fah1	1	2	IF	0.045	0.349	319.176
fah1	1	2	IF	0.085	0.366	319.765
fah1	1	2	IF	0.017	0.324	322.352
fah1	1	2	IF	0.039	0.388	318.706
fah1	1	2	IF	0.041	0.395	318.706
fah1	1	2	IF	0.036	0.308	319.412
fah1	1	2	IF	0.067	0.329	316.705
fah1	1	2	IF	0.027	0.351	319.412
fah1	1	2	IF	0.027	0.321	317.058
fah1	1	2	IF	0.042	0.347	324.236
fah1	1	2	IF	0.01	0.342	322
fah1	1	2	IF	0.046	0.346	316.824
fah1	1	2	IF	0.027	0.376	320.588
fah1	1	2	IF	0.027	0.315	317.058
fah1	1	2	IF	0.08	0.415	316.588
fah1	1	2	MX	0.093	0.444	328.235
fah1	1	2	MX	0.041	0.403	326.824
fah1	1	2	MX	0.078	0.399	327.529
fah1	1	2	MX	0.051	0.405	328.118
fah1	1	2	MX	0.093	0.3	325.648
fah1	1	2	MX	0.093	0.418	326.235
fah1	1	2	MX	0.115	0.397	325.059
fah1	1	2	MX	0.136	0.438	332.353
fah1	1	2	MX	0.082	0.4	329.177
fah1	1	2	MX	0.07	0.349	334.352
fah1	1	2	MX	0.104	0.446	332.235
fah1	1	2	MX	0.104	0.462	327.059
fah1	1	2	MX	0.114	0.501	329.647
fah1	1	2	MX	0.146	0.472	328.118
fah1	1	2	MX	0.108	0.47	329.764
fah1	1	2	MX	0.095	0.428	328.941
fah1	1	2	MX	0.202	0.449	328.352
fah1	1	2	MX	0.115	0.473	331.882
fah1	1	2	MX	0.147	0.467	328.235
fah1	1	2	MX	0.163	0.487	335.294
fah1	1	2	MX	0.121	0.443	328.941
fah1	1	2	MX	0.059	0.404	327.647
fah1	1	2	MX	0.029	0.327	328.824
fah1	1	2	MX	0.059	0.337	332.706
fah1	1	2	MX	0.099	0.418	333.647
fah1	1	2	MX	0.224	0.442	333.059
fah1	1	2	MX	0.156	0.422	328.941
fah1	1	2	MX	0.077	0.392	330.353
fah1	1	2	MX	0.103	0.437	326.353
fah1	1	2	MX	0.031	0.314	331.648
fah1	1	2	MX	0.104	0.454	324.942
fah1	1	2	MX	0.064	0.434	331.529
fah1	1	2	MX	0.11	0.459	322.118
fah1	1	2	MX	0.128	0.477	322.941
fah1	1	2	MX	0.154	0.444	329.177
fah1	1	2	MX	0.235	0.424	322.588
fah1	1	2	MX	0.117	0.439	329.058
fah1	1	2	MX	0.104	0.443	324.353
fah1	1	2	MX	0.111	0.445	325.648
fah1	1	2	MX	0.129	0.454	328.352
fah1	1	2	MX	0.153	0.464	330
fah1	1	2	MX	0.046	0.434	326.706
fah1	1	2	MX	0.027	0.388	328.705
fah1	1	2	MX	0.112	0.372	333.059
fah1	1	2	MX	0.113	0.415	337.412
fah1	1	2	MX	0.082	0.361	334.941
fah1	1	2	MX	0.125	0.466	329.058
fah1	1	2	MX	0.126	0.47	326.824
fah1	1	2	MX	0.103	0.449	326.471
fah1	1	2	MX	0.062	0.452	327.059
fah1	1	2	XF	0.09	0.405	329.647
fah1	1	2	XF	0.143	0.458	320
fah1	1	2	XF	0.125	0.367	329.294
fah1	1	2	XF	0.121	0.385	331.412
fah1	1	2	XF	0.052	0.404	330.823
fah1	1	2	XF	0.061	0.452	323.883
fah1	1	2	XF	0.045	0.405	332.941
fah1	1	2	XF	0.028	0.415	327.647
fah1	1	2	XF	0.085	0.349	324.236
fah1	1	2	XF	0.125	0.376	326.588
fah1	1	2	XF	0.09	0.406	327.059
fah1	1	2	XF	0.077	0.36	326
fah1	1	2	XF	0.056	0.385	329.53
fah1	1	2	XF	0.108	0.446	323.53
fah1	1	2	XF	0.121	0.465	327.529
fah1	1	2	XF	0.123	0.464	324
fah1	1	2	XF	0.131	0.432	324.706
fah1	1	2	XF	0.13	0.456	324.589
fah1	1	2	XF	0.063	0.392	328.118
fah1	1	2	XF	0.107	0.315	328.705
fah1	1	2	XF	0.029	0.328	323.411
fah1	1	2	XF	0.1	0.431	326.353
fah1	1	2	XF	0.168	0.493	326.941
fah1	1	2	XF	0.133	0.494	330.47
fah1	1	2	XF	0.149	0.466	331.412
fah1	1	2	XF	0.104	0.443	327.294
fah1	1	2	XF	0.125	0.453	322.352
fah1	1	2	XF	0.094	0.405	322.471
fah1	1	2	XF	0.124	0.394	324.353
fah1	1	2	XF	0.104	0.386	325.765
fah1	1	2	XF	0.118	0.448	325.648
fah1	1	2	XF	0.091	0.426	319.529
fah1	1	2	XF	0.112	0.468	322
fah1	1	2	XF	0.131	0.382	321.412
fah1	1	2	XF	0.13	0.402	321.765
fah1	1	2	XF	0.063	0.295	330.353
fah1	1	2	XF	0.107	0.471	325.765
fah1	1	2	XF	0.029	0.433	326.941
fah1	1	2	XF	0.1	0.424	322.705
fah1	1	2	XF	0.168	0.428	323.411
fah1	1	2	XF	0.133	0.369	320.588
fah1	1	2	XF	0.149	0.467	321.412
fah1	1	2	XF	0.104	0.446	322.235
fah1	1	2	XF	0.125	0.446	327.412
fah1	1	2	XF	0.094	0.432	326.706
fah1	1	2	XF	0.124	0.355	336.47
fah1	1	2	XF	0.104	0.396	326
fah1	1	2	XF	0.118	0.388	324.47
fah1	1	2	XF	0.091	0.385	327.412
fah1	1	2	XF	0.112	0.42	321.412
fah1	1	2	PX	0.108	0.277	326.118
fah1	1	2	PX	0.174	0.283	325.059
fah1	1	2	PX	0.153	0.222	331.648
fah1	1	2	PX	0.104	0.143	325.882
fah1	1	2	PX	0.104	0.178	319.882
fah1	1	2	PX	0.151	0.193	300.47
fah1	1	2	PX	0.239	0.36	320.824
fah1	1	2	PX	0.233	0.409	313.176
fah1	1	2	PX	0.288	0.431	327.059
fah1	1	2	PX	0.188	0.21	317.058
fah1	1	2	PX	0.154	0.187	330.47
fah1	1	2	PX	0.232	0.347	316.824
fah1	1	2	PX	0.113	0.28	337.059
fah1	1	2	PX	0.156	0.278	332.824
fah1	1	2	PX	0.173	0.276	335.53
fah1	1	2	PX	0.09	0.152	319.765
fah1	1	2	PX	0.052	0.062	327.765
fah1	1	2	PX	0.06	0.073	298.588
fah1	1	2	PX	0.103	0.211	322.471
fah1	1	2	PX	0.209	0.336	302.588
fah1	1	2	PX	0.204	0.268	324.236
fah1	1	2	PX	0.197	0.318	304.705
fah1	1	2	PX	0.135	0.175	422.706
fah1	1	2	PX	0.13	0.211	365.53
fah1	1	2	PX	0.169	0.271	332.235
fah1	1	2	PX	0.164	0.189	345.647
fah1	1	2	PX	0.267	0.285	343.648
fah1	1	2	PX	0.173	0.383	325.529
fah1	1	2	PX	0.18	0.267	319.765
fah1	1	2	PX	0.133	0.096	395.411
fah1	1	2	PX	0.132	0.095	320.353
fah1	1	2	PX	0.178	0.198	350.588
fah1	1	2	PX	0.197	0.253	234
fah1	1	2	PX	0.162	0.222	325.648
fah1	1	2	PX	0.121	0.161	331.648
fah1	1	2	PX	0.132	0.136	393.176
fah1	1	2	PX	0.179	0.342	337.529
fah1	1	2	PX	0.2	0.307	332.588
fah1	1	2	PX	0.202	0.306	331.882
fah1	1	2	PX	0.115	0.222	295.882
fah1	1	2	PX	0.227	0.293	314.235
fah1	1	2	PX	0.268	0.362	322.235
fah1	1	2	PX	0.211	0.323	343.882
fah1	1	2	PX	0.182	0.306	270.353
fah1	1	2	PX	0.185	0.263	270
fah1	1	2	PX	0.15	0.122	334.705
fah1	1	2	PX	0.115	0.114	338.824
fah1	1	2	PX	0.104	0.112	329.883
fah1	1	2	PX	0.117	0.205	333.412
fah1	1	2	PX	0.155	0.217	320.941
fah1	1	2	LP	0.069	0.342	321.765
fah1	1	2	LP	0.119	0.363	318.823
fah1	1	2	LP	0.087	0.248	322.588
fah1	1	2	LP	0.034	0.31	324.353
fah1	1	2	LP	0.083	0.293	334.705
fah1	1	2	LP	0.068	0.338	321.294
fah1	1	2	LP	0.014	0.259	326.118
fah1	1	2	LP	0.008	0.291	327.765
fah1	1	2	LP	0.03	0.33	327.176
fah1	1	2	LP	0.08	0.341	314.588
fah1	1	2	LP	0.031	0.313	328.118
fah1	1	2	LP	0.085	0.313	319.765
fah1	1	2	LP	0.06	0.335	325.059
fah1	1	2	LP	0.057	0.214	323.883
fah1	1	2	LP	0.131	0.296	333.529
fah1	1	2	LP	0.02	0.266	324.942
fah1	1	2	LP	0.049	0.177	340.824
fah1	1	2	LP	0.003	0.334	322.235
fah1	1	2	LP	0.051	0.345	326.706
fah1	1	2	LP	0.108	0.284	297.882
fah1	1	2	LP	0.088	0.35	318.353
fah1	1	2	LP	0.063	0.255	341.411
fah1	1	2	LP	0.043	0.322	333.294
fah1	1	2	LP	0.046	0.357	323.53
fah1	1	2	LP	0.075	0.283	325.295
fah1	1	2	LP	0.091	0.227	330.823
fah1	1	2	LP	0.132	0.275	319.176
fah1	1	2	LP	0.077	0.299	327.294
fah1	1	2	LP	0.082	0.3	315.059
fah1	1	2	LP	0.055	0.195	318.942
fah1	1	2	LP	0.089	0.163	333.882
fah1	1	2	LP	0.053	0.173	328.588
fah1	1	2	LP	0.074	0.182	326.706
fah1	1	2	LP	0.115	0.22	345.882
fah1	1	2	LP	0.043	0.356	324.706
fah1	1	2	LP	0.119	0.424	325.412
fah1	1	2	LP	0.095	0.398	324.823
fah1	1	2	LP	0.14	0.344	322.824
fah1	1	2	LP	0.12	0.218	315.176
fah1	1	2	LP	0.122	0.256	317.294
fah1	1	2	LP	0.132	0.308	322.118
fah1	1	2	LP	0.106	0.278	332.353
fah1	1	2	LP	0.085	0.292	333.529
fah1	1	2	LP	0.035	0.283	317.177
fah1	1	2	LP	0.088	0.361	321.059
fah1	1	2	LP	0.12	0.244	319.648
fah1	1	2	LP	0.118	0.199	319.295
fah1	1	2	LP	0.123	0.298	319.176
fah1	1	2	LP	0.124	0.416	321.529
fah1	1	2	LP	0.086	0.204	308.118
fah1	1	2	PH	0.07	0.059	372.144
fah1	1	2	PH	0.093	0.083	371.891
fah1	1	2	PH	0.082	0.076	368.495
fah1	1	2	PH	0.078	0.069	376.951
fah1	1	2	PH	0.087	0.075	367.773
fah1	1	2	PH	0.07	0.084	375.508
fah1	1	2	PH	0.093	0.081	361.927
fah1	1	2	PH	0.082	0.096	370.44
fah1	1	2	PH	0.078	0.052	394.903
fah1	1	2	PH	0.087	0.058	384.789
fah1	1	2	PH	0.07	0.075	398.427
fah1	1	2	PH	0.093	0.073	364.472
fah1	1	2	PH	0.082	0.067	376.601
fah1	1	2	PH	0.078	0.067	381.287
fah1	1	2	PH	0.087	0.084	371.788
fah1	1	2	PH	0.07	0.067	367.44
fah1	1	2	PH	0.093	0.066	390.774
fah1	1	2	PH	0.082	0.069	384.02
fah1	1	2	PH	0.535	0.084	382.999
fah1	1	2	PH	0.097	0.079	373.025
fah1	1	2	PH	0.085	0.073	381.649
fah1	1	2	PH	0.08	0.071	388.129
fah1	1	2	PH	0.082	0.065	380.166
fah1	1	2	PH	0.095	0.083	373.868
fah1	1	2	PH	0.087	0.077	388.197
fah1	1	2	PH	0.084	0.067	367.888
fah1	1	2	PH	0.072	0.056	391.81
fah1	1	2	PH	0.08	0.073	353.478
fah1	1	2	PH	0.07	0.086	345.319
fah1	1	2	PH	0.093	0.083	380.977
fah1	1	2	PH	0.082	0.081	338.874
fah1	1	2	PH	0.078	0.083	363.936
fah1	1	2	PH	0.087	0.07	369.716
fah1	1	2	PH	0.07	0.067	361.917
fah1	1	2	PH	0.093	0.074	349.182
fah1	1	2	PH	0.082	0.07	362.264
fah1	1	2	PH	0.078	0.063	391.904
fah1	1	2	PH	0.087	0.07	373.328
fah1	1	2	PH	0.07	0.069	380.876
fah1	1	2	PH	0.093	0.069	346.748
fah1	1	2	PH	0.082	0.097	383.383
fah1	1	2	PH	0.078	0.081	371.653
fah1	1	2	PH	0.087	0.08	364.398
fah1	1	2	PH	0.07	0.077	357.614
fah1	1	2	PH	0.093	0.076	366.689
fah1	1	2	PH	0.082	0.068	364.712
fah1	1	2	PH	0.078	0.088	361.108
fah1	1	2	PH	0.089	0.079	350.929
fah1	1	2	PH	0.082	0.069	363.212
fah1	1	2	PH	0.088	0.076	378.538
cad4x5	3	3	IF	0.084	0.529	350.824
cad4x5	3	3	IF	0.13	0.577	348.236
cad4x5	3	3	IF	0.151	0.575	347.764
cad4x5	3	3	IF	0.137	0.543	356.353
cad4x5	3	3	IF	0.132	0.531	359.883
cad4x5	3	3	IF	0.127	0.562	351.529
cad4x5	3	3	IF	0.077	0.472	360.236
cad4x5	3	3	IF	0.133	0.563	347.177
cad4x5	3	3	IF	0.105	0.541	355.295
cad4x5	3	3	IF	0.157	0.567	349.059
cad4x5	3	3	IF	0.126	0.494	361.765
cad4x5	3	3	IF	0.133	0.535	354.706
cad4x5	3	3	IF	0.06	0.503	357.294
cad4x5	3	3	IF	0.195	0.483	350.588
cad4x5	3	3	IF	0.129	0.55	351.529
cad4x5	3	3	IF	0.128	0.535	346.824
cad4x5	3	3	IF	0.089	0.563	351.765
cad4x5	3	3	IF	0.101	0.524	358.118
cad4x5	3	3	IF	0.09	0.502	358.352
cad4x5	3	3	IF	0.142	0.505	355.765
cad4x5	3	3	IF	0.075	0.545	352.588
cad4x5	3	3	IF	0.12	0.574	350.706
cad4x5	3	3	IF	0.106	0.517	356.941
cad4x5	3	3	IF	0.094	0.56	349.412
cad4x5	3	3	IF	0.192	0.568	347.411
cad4x5	3	3	IF	0.103	0.441	353.294
cad4x5	3	3	IF	0.13	0.515	350.824
cad4x5	3	3	IF	0.278	0.425	348
cad4x5	3	3	IF	0.147	0.519	353.764
cad4x5	3	3	IF	0.128	0.523	356.471
cad4x5	3	3	IF	0.126	0.569	348.47
cad4x5	3	3	IF	0.081	0.505	353.294
cad4x5	3	3	IF	0.101	0.548	350.471
cad4x5	3	3	IF	0.095	0.57	349.648
cad4x5	3	3	IF	0.088	0.542	350.235
cad4x5	3	3	IF	0.12	0.549	351.882
cad4x5	3	3	IF	0.113	0.557	353.058
cad4x5	3	3	IF	0.099	0.519	355.412
cad4x5	3	3	IF	0.091	0.522	355.765
cad4x5	3	3	IF	0.127	0.524	358.235
cad4x5	3	3	IF	0.107	0.548	354.706
cad4x5	3	3	IF	0.094	0.558	353.411
cad4x5	3	3	IF	0.19	0.549	354.706
cad4x5	3	3	IF	0.102	0.542	360
cad4x5	3	3	IF	0.137	0.552	352.118
cad4x5	3	3	IF	0.118	0.544	353.647
cad4x5	3	3	IF	0.143	0.456	355.059
cad4x5	3	3	IF	0.181	0.378	351.765
cad4x5	3	3	IF	0.111	0.559	349.295
cad4x5	3	3	IF	0.099	0.555	349.529
cad4x5	3	3	MX	0.173	0.593	350.941
cad4x5	3	3	MX	0.151	0.591	353.294
cad4x5	3	3	MX	0.159	0.587	348.47
cad4x5	3	3	MX	0.193	0.539	347.177
cad4x5	3	3	MX	0.154	0.571	353.294
cad4x5	3	3	MX	0.17	0.571	347.294
cad4x5	3	3	MX	0.162	0.561	349.295
cad4x5	3	3	MX	0.178	0.577	347.53
cad4x5	3	3	MX	0.179	0.544	353.647
cad4x5	3	3	MX	0.237	0.562	351.412
cad4x5	3	3	MX	0.178	0.568	353.647
cad4x5	3	3	MX	0.162	0.59	352.824
cad4x5	3	3	MX	0.24	0.566	351.765
cad4x5	3	3	MX	0.26	0.568	352.705
cad4x5	3	3	MX	0.292	0.594	354.353
cad4x5	3	3	MX	0.277	0.583	347.647
cad4x5	3	3	MX	0.288	0.579	352
cad4x5	3	3	MX	0.291	0.587	350.824
cad4x5	3	3	MX	0.147	0.594	352.588
cad4x5	3	3	MX	0.202	0.594	355.882
cad4x5	3	3	MX	0.172	0.527	351.647
cad4x5	3	3	MX	0.225	0.589	352.588
cad4x5	3	3	MX	0.206	0.594	348.589
cad4x5	3	3	MX	0.138	0.563	355.648
cad4x5	3	3	MX	0.174	0.567	353.294
cad4x5	3	3	MX	0.115	0.536	346.941
cad4x5	3	3	MX	0.255	0.6	352.824
cad4x5	3	3	MX	0.356	0.594	352.588
cad4x5	3	3	MX	0.209	0.6	353.53
cad4x5	3	3	MX	0.259	0.592	352.588
cad4x5	3	3	MX	0.149	0.578	349.176
cad4x5	3	3	MX	0.213	0.585	350
cad4x5	3	3	MX	0.163	0.564	346.471
cad4x5	3	3	MX	0.153	0.459	350.706
cad4x5	3	3	MX	0.162	0.505	349.648
cad4x5	3	3	MX	0.123	0.459	346.705
cad4x5	3	3	MX	0.099	0.486	343.059
cad4x5	3	3	MX	0.17	0.486	353.177
cad4x5	3	3	MX	0.089	0.51	355.176
cad4x5	3	3	MX	0.253	0.59	352.118
cad4x5	3	3	MX	0.212	0.577	354.942
cad4x5	3	3	MX	0.175	0.592	351.412
cad4x5	3	3	MX	0.138	0.549	348.823
cad4x5	3	3	MX	0.143	0.595	349.412
cad4x5	3	3	MX	0.196	0.591	350.824
cad4x5	3	3	MX	0.251	0.587	351.765
cad4x5	3	3	MX	0.215	0.588	353.647
cad4x5	3	3	MX	0.09	0.563	352.235
cad4x5	3	3	MX	0.152	0.566	350.353
cad4x5	3	3	MX	0.153	0.534	350.235
cad4x5	3	3	XF	0.144	0.598	351.176
cad4x5	3	3	XF	0.155	0.612	354.706
cad4x5	3	3	XF	0.15	0.611	353.53
cad4x5	3	3	XF	0.259	0.611	353.883
cad4x5	3	3	XF	0.148	0.599	351.059
cad4x5	3	3	XF	0.184	0.576	353.883
cad4x5	3	3	XF	0.143	0.577	351.529
cad4x5	3	3	XF	0.142	0.595	351.882
cad4x5	3	3	XF	0.246	0.613	353.764
cad4x5	3	3	XF	0.22	0.624	354.706
cad4x5	3	3	XF	0.176	0.614	355.882
cad4x5	3	3	XF	0.189	0.615	353.647
cad4x5	3	3	XF	0.176	0.615	352
cad4x5	3	3	XF	0.151	0.603	353.411
cad4x5	3	3	XF	0.147	0.624	351.882
cad4x5	3	3	XF	0.151	0.617	353.294
cad4x5	3	3	XF	0.133	0.631	357.412
cad4x5	3	3	XF	0.12	0.614	352.705
cad4x5	3	3	XF	0.134	0.621	358.588
cad4x5	3	3	XF	0.207	0.624	350.471
cad4x5	3	3	XF	0.1	0.593	353.647
cad4x5	3	3	XF	0.125	0.605	350.353
cad4x5	3	3	XF	0.155	0.599	352.235
cad4x5	3	3	XF	0.186	0.631	355.882
cad4x5	3	3	XF	0.284	0.619	353.294
cad4x5	3	3	XF	0.232	0.638	355.648
cad4x5	3	3	XF	0.139	0.601	352.705
cad4x5	3	3	XF	0.164	0.628	353.647
cad4x5	3	3	XF	0.165	0.636	354.942
cad4x5	3	3	XF	0.217	0.587	351.529
cad4x5	3	3	XF	0.131	0.609	356.353
cad4x5	3	3	XF	0.132	0.618	353.647
cad4x5	3	3	XF	0.208	0.613	354.589
cad4x5	3	3	XF	0.235	0.6	349.529
cad4x5	3	3	XF	0.231	0.612	354.47
cad4x5	3	3	XF	0.146	0.633	354.117
cad4x5	3	3	XF	0.155	0.61	355.412
cad4x5	3	3	XF	0.285	0.621	353.53
cad4x5	3	3	XF	0.193	0.617	352.705
cad4x5	3	3	XF	0.211	0.618	355.176
cad4x5	3	3	XF	0.157	0.594	351.765
cad4x5	3	3	XF	0.16	0.605	352.588
cad4x5	3	3	XF	0.153	0.611	355.412
cad4x5	3	3	XF	0.156	0.596	352.824
cad4x5	3	3	XF	0.139	0.607	352.705
cad4x5	3	3	XF	0.134	0.608	353.411
cad4x5	3	3	XF	0.139	0.606	351.176
cad4x5	3	3	XF	0.169	0.611	352.941
cad4x5	3	3	XF	0.187	0.617	351.765
cad4x5	3	3	XF	0.168	0.619	354.353
cad4x5	3	3	PX	0.244	0.474	340.588
cad4x5	3	3	PX	0.149	0.336	336.47
cad4x5	3	3	PX	0.185	0.305	377.177
cad4x5	3	3	PX	0.185	0.36	296.353
cad4x5	3	3	PX	0.144	0.299	310.352
cad4x5	3	3	PX	0.187	0.296	328.588
cad4x5	3	3	PX	0.303	0.447	352.824
cad4x5	3	3	PX	0.325	0.529	340.471
cad4x5	3	3	PX	0.3	0.54	347.647
cad4x5	3	3	PX	0.272	0.522	341.411
cad4x5	3	3	PX	0.243	0.382	350
cad4x5	3	3	PX	0.212	0.369	342.942
cad4x5	3	3	PX	0.203	0.372	347.53
cad4x5	3	3	PX	0.294	0.445	356
cad4x5	3	3	PX	0.292	0.479	356.353
cad4x5	3	3	PX	0.191	0.429	361.176
cad4x5	3	3	PX	0.153	0.272	364.941
cad4x5	3	3	PX	0.175	0.253	352.941
cad4x5	3	3	PX	0.189	0.299	286.941
cad4x5	3	3	PX	0.142	0.151	286.352
cad4x5	3	3	PX	0.142	0.317	344.588
cad4x5	3	3	PX	0.151	0.412	354.47
cad4x5	3	3	PX	0.314	0.51	350.588
cad4x5	3	3	PX	0.234	0.528	348.823
cad4x5	3	3	PX	0.281	0.533	348.942
cad4x5	3	3	PX	0.213	0.508	359.058
cad4x5	3	3	PX	0.235	0.54	339.412
cad4x5	3	3	PX	0.244	0.531	340.471
cad4x5	3	3	PX	0.288	0.581	340.705
cad4x5	3	3	PX	0.243	0.546	354.236
cad4x5	3	3	PX	0.259	0.556	346.235
cad4x5	3	3	PX	0.265	0.544	350.471
cad4x5	3	3	PX	0.166	0.473	351.529
cad4x5	3	3	PX	0.185	0.397	332.824
cad4x5	3	3	PX	0.188	0.302	344.824
cad4x5	3	3	PX	0.2	0.377	344.824
cad4x5	3	3	PX	0.169	0.46	334.352
cad4x5	3	3	PX	0.107	0.519	349.176
cad4x5	3	3	PX	0.197	0.559	347.294
cad4x5	3	3	PX	0.304	0.511	344.941
cad4x5	3	3	PX	0.254	0.496	351.647
cad4x5	3	3	PX	0.213	0.451	361.648
cad4x5	3	3	PX	0.288	0.585	348.236
cad4x5	3	3	PX	0.294	0.544	349.529
cad4x5	3	3	PX	0.294	0.544	354.589
cad4x5	3	3	PX	0.305	0.536	351.882
cad4x5	3	3	PX	0.231	0.491	348.823
cad4x5	3	3	PX	0.214	0.472	349.529
cad4x5	3	3	PX	0.29	0.458	355.529
cad4x5	3	3	PX	0.249	0.43	365.294
cad4x5	3	3	LP	0.075	0.358	344.118
cad4x5	3	3	LP	0.058	0.348	346.941
cad4x5	3	3	LP	0.066	0.316	361.059
cad4x5	3	3	LP	0.077	0.353	346.588
cad4x5	3	3	LP	0.084	0.379	359.177
cad4x5	3	3	LP	0.164	0.378	355.176
cad4x5	3	3	LP	0.097	0.424	347.53
cad4x5	3	3	LP	0.101	0.441	351.176
cad4x5	3	3	LP	0.063	0.307	346.824
cad4x5	3	3	LP	0.119	0.319	347.53
cad4x5	3	3	LP	0.082	0.187	344
cad4x5	3	3	LP	0.118	0.351	353.411
cad4x5	3	3	LP	0.061	0.374	344.235
cad4x5	3	3	LP	0.048	0.309	337.529
cad4x5	3	3	LP	0.06	0.236	345.176
cad4x5	3	3	LP	0.107	0.191	338.824
cad4x5	3	3	LP	0.142	0.277	338.706
cad4x5	3	3	LP	0.126	0.274	346.118
cad4x5	3	3	LP	0.136	0.316	340.471
cad4x5	3	3	LP	0.098	0.218	336.823
cad4x5	3	3	LP	0.062	0.297	350
cad4x5	3	3	LP	0.107	0.287	347.53
cad4x5	3	3	LP	0.09	0.222	352
cad4x5	3	3	LP	0.052	0.202	351.765
cad4x5	3	3	LP	0.073	0.279	355.648
cad4x5	3	3	LP	0.073	0.264	362.471
cad4x5	3	3	LP	0.089	0.216	356.118
cad4x5	3	3	LP	0.047	0.238	354
cad4x5	3	3	LP	0.086	0.222	353.177
cad4x5	3	3	LP	0.049	0.158	351.294
cad4x5	3	3	LP	0.122	0.252	358.235
cad4x5	3	3	LP	0.081	0.272	359.53
cad4x5	3	3	LP	0.089	0.237	358.941
cad4x5	3	3	LP	0.071	0.204	359.764
cad4x5	3	3	LP	0.145	0.372	349.648
cad4x5	3	3	LP	0.071	0.344	351.529
cad4x5	3	3	LP	0.079	0.353	352.588
cad4x5	3	3	LP	0.103	0.322	351.059
cad4x5	3	3	LP	0.111	0.326	353.883
cad4x5	3	3	LP	0.163	0.389	354.823
cad4x5	3	3	LP	0.125	0.411	353.764
cad4x5	3	3	LP	0.134	0.392	354.47
cad4x5	3	3	LP	0.155	0.392	355.765
cad4x5	3	3	LP	0.156	0.357	353.53
cad4x5	3	3	LP	0.078	0.316	350.824
cad4x5	3	3	LP	0.192	0.245	356.353
cad4x5	3	3	LP	0.152	0.21	351.059
cad4x5	3	3	LP	0.1	0.362	345.647
cad4x5	3	3	LP	0.085	0.349	339.294
cad4x5	3	3	LP	0.076	0.237	344.471
cad4x5	3	3	PH	0.119	0.101	405.479
cad4x5	3	3	PH	0.119	0.096	412.602
cad4x5	3	3	PH	0.116	0.092	423.216
cad4x5	3	3	PH	0.115	0.097	408.809
cad4x5	3	3	PH	0.117	0.096	400.187
cad4x5	3	3	PH	0.13	0.113	396.992
cad4x5	3	3	PH	0.113	0.099	383.178
cad4x5	3	3	PH	0.109	0.097	402.686
cad4x5	3	3	PH	0.1	0.093	396.929
cad4x5	3	3	PH	0.123	0.107	403.35
cad4x5	3	3	PH	0.129	0.118	401.266
cad4x5	3	3	PH	0.121	0.124	394.144
cad4x5	3	3	PH	0.12	0.117	384.59
cad4x5	3	3	PH	0.121	0.122	389.075
cad4x5	3	3	PH	0.131	0.129	408.75
cad4x5	3	3	PH	0.127	0.127	401.593
cad4x5	3	3	PH	0.121	0.121	404.495
cad4x5	3	3	PH	0.111	0.118	407.188
cad4x5	3	3	PH	0.116	0.115	402.361
cad4x5	3	3	PH	0.11	0.109	401.14
cad4x5	3	3	PH	0.094	0.104	400.717
cad4x5	3	3	PH	0.099	0.114	388.58
cad4x5	3	3	PH	0.123	0.125	397.286
cad4x5	3	3	PH	0.112	0.108	400.855
cad4x5	3	3	PH	0.109	0.105	406.659
cad4x5	3	3	PH	0.11	0.099	410.496
cad4x5	3	3	PH	0.115	0.095	408.237
cad4x5	3	3	PH	0.117	0.101	421.642
cad4x5	3	3	PH	0.11	0.101	420.714
cad4x5	3	3	PH	0.134	0.122	406.842
cad4x5	3	3	PH	0.117	0.107	399.301
cad4x5	3	3	PH	0.139	0.129	402.328
cad4x5	3	3	PH	0.128	0.116	410.102
cad4x5	3	3	PH	0.124	0.108	402.474
cad4x5	3	3	PH	0.106	0.091	392.209
cad4x5	3	3	PH	0.116	0.099	419.369
cad4x5	3	3	PH	0.128	0.108	425.983
cad4x5	3	3	PH	0.121	0.104	427.856
cad4x5	3	3	PH	0.115	0.101	421.033
cad4x5	3	3	PH	0.107	0.093	418.309
cad4x5	3	3	PH	0.106	0.105	406.849
cad4x5	3	3	PH	0.118	0.11	419.856
cad4x5	3	3	PH	0.101	0.088	415.115
cad4x5	3	3	PH	0.102	0.089	391.624
cad4x5	3	3	PH	0.112	0.095	398.279
cad4x5	3	3	PH	0.133	0.121	409.768
cad4x5	3	3	PH	0.144	0.132	405.762
cad4x5	3	3	PH	0.135	0.124	413.825
cad4x5	3	3	PH	0.119	0.116	409.362
cad4x5	3	3	PH	0.115	0.101	389.719
cad4x5	4	3	IF	0.069	0.474	353.177
cad4x5	4	3	IF	0.097	0.522	349.412
cad4x5	4	3	IF	0.114	0.52	348.706
cad4x5	4	3	IF	0.073	0.589	346.705
cad4x5	4	3	IF	0.073	0.573	349.176
cad4x5	4	3	IF	0.095	0.59	348.823
cad4x5	4	3	IF	0.128	0.577	348.823
cad4x5	4	3	IF	0.141	0.559	348.236
cad4x5	4	3	IF	0.154	0.579	349.882
cad4x5	4	3	IF	0.129	0.566	347.53
cad4x5	4	3	IF	0.149	0.521	348.353
cad4x5	4	3	IF	0.079	0.578	354.236
cad4x5	4	3	IF	0.076	0.602	348.823
cad4x5	4	3	IF	0.122	0.595	352.352
cad4x5	4	3	IF	0.115	0.597	349.059
cad4x5	4	3	IF	0.071	0.587	349.882
cad4x5	4	3	IF	0.101	0.602	345.882
cad4x5	4	3	IF	0.1	0.597	347.058
cad4x5	4	3	IF	0.13	0.593	346.118
cad4x5	4	3	IF	0.118	0.59	346
cad4x5	4	3	IF	0.084	0.577	352.471
cad4x5	4	3	IF	0.085	0.586	348.823
cad4x5	4	3	IF	0.113	0.585	348.706
cad4x5	4	3	IF	0.11	0.611	348.353
cad4x5	4	3	IF	0.125	0.589	348.117
cad4x5	4	3	IF	0.083	0.511	354
cad4x5	4	3	IF	0.098	0.58	347.647
cad4x5	4	3	IF	0.098	0.594	346.941
cad4x5	4	3	IF	0.079	0.598	347.294
cad4x5	4	3	IF	0.071	0.571	357.059
cad4x5	4	3	IF	0.082	0.534	352.118
cad4x5	4	3	IF	0.101	0.571	348.353
cad4x5	4	3	IF	0.088	0.582	351.294
cad4x5	4	3	IF	0.112	0.552	354
cad4x5	4	3	IF	0.124	0.529	356.824
cad4x5	4	3	IF	0.086	0.566	350.353
cad4x5	4	3	IF	0.091	0.536	356.118
cad4x5	4	3	IF	0.108	0.532	352.941
cad4x5	4	3	IF	0.09	0.563	349.765
cad4x5	4	3	IF	0.088	0.583	348.823
cad4x5	4	3	IF	0.081	0.559	350
cad4x5	4	3	IF	0.097	0.556	354.589
cad4x5	4	3	IF	0.084	0.553	356.824
cad4x5	4	3	IF	0.133	0.608	347.764
cad4x5	4	3	IF	0.068	0.549	357.412
cad4x5	4	3	IF	0.098	0.542	359.53
cad4x5	4	3	IF	0.139	0.599	347.294
cad4x5	4	3	IF	0.139	0.602	346.824
cad4x5	4	3	IF	0.071	0.576	352.235
cad4x5	4	3	IF	0.116	0.565	347.764
cad4x5	4	3	MX	0.168	0.615	351.412
cad4x5	4	3	MX	0.235	0.672	354.117
cad4x5	4	3	MX	0.215	0.681	356.706
cad4x5	4	3	MX	0.214	0.651	353.53
cad4x5	4	3	MX	0.308	0.6	351.882
cad4x5	4	3	MX	0.25	0.576	352.588
cad4x5	4	3	MX	0.149	0.608	354.353
cad4x5	4	3	MX	0.179	0.58	356.235
cad4x5	4	3	MX	0.1	0.451	363.176
cad4x5	4	3	MX	0.23	0.588	352.471
cad4x5	4	3	MX	0.133	0.61	349.882
cad4x5	4	3	MX	0.142	0.592	351.176
cad4x5	4	3	MX	0.16	0.61	344.353
cad4x5	4	3	MX	0.184	0.641	351.294
cad4x5	4	3	MX	0.283	0.612	353.53
cad4x5	4	3	MX	0.319	0.6	350
cad4x5	4	3	MX	0.209	0.589	352.118
cad4x5	4	3	MX	0.191	0.629	353.53
cad4x5	4	3	MX	0.127	0.511	344.353
cad4x5	4	3	MX	0.144	0.606	352.235
cad4x5	4	3	MX	0.152	0.644	360
cad4x5	4	3	MX	0.202	0.657	355.765
cad4x5	4	3	MX	0.282	0.621	356.706
cad4x5	4	3	MX	0.26	0.604	351.647
cad4x5	4	3	MX	0.231	0.608	353.883
cad4x5	4	3	MX	0.181	0.641	353.883
cad4x5	4	3	MX	0.288	0.624	353.294
cad4x5	4	3	MX	0.267	0.621	354.823
cad4x5	4	3	MX	0.189	0.582	351.765
cad4x5	4	3	MX	0.236	0.643	357.176
cad4x5	4	3	MX	0.206	0.593	354.47
cad4x5	4	3	MX	0.165	0.599	349.648
cad4x5	4	3	MX	0.151	0.578	350.706
cad4x5	4	3	MX	0.122	0.458	339.882
cad4x5	4	3	MX	0.101	0.405	343.176
cad4x5	4	3	MX	0.191	0.593	348.942
cad4x5	4	3	MX	0.184	0.59	355.176
cad4x5	4	3	MX	0.18	0.609	351.882
cad4x5	4	3	MX	0.247	0.601	340.824
cad4x5	4	3	MX	0.381	0.651	352.118
cad4x5	4	3	MX	0.36	0.664	347.177
cad4x5	4	3	MX	0.358	0.621	354.589
cad4x5	4	3	MX	0.197	0.624	350.588
cad4x5	4	3	MX	0.124	0.575	355.648
cad4x5	4	3	MX	0.201	0.586	351.059
cad4x5	4	3	MX	0.131	0.584	352.352
cad4x5	4	3	MX	0.12	0.6	347.177
cad4x5	4	3	MX	0.148	0.51	352.471
cad4x5	4	3	MX	0.206	0.595	352.824
cad4x5	4	3	MX	0.225	0.624	351.294
cad4x5	4	3	XF	0.219	0.581	352.705
cad4x5	4	3	XF	0.233	0.603	352.118
cad4x5	4	3	XF	0.195	0.628	353.53
cad4x5	4	3	XF	0.218	0.639	355.765
cad4x5	4	3	XF	0.171	0.608	352.471
cad4x5	4	3	XF	0.155	0.59	349.176
cad4x5	4	3	XF	0.143	0.614	353.058
cad4x5	4	3	XF	0.152	0.586	350.353
cad4x5	4	3	XF	0.09	0.544	356.588
cad4x5	4	3	XF	0.146	0.621	353.53
cad4x5	4	3	XF	0.158	0.63	354.942
cad4x5	4	3	XF	0.163	0.611	355.412
cad4x5	4	3	XF	0.151	0.621	355.295
cad4x5	4	3	XF	0.114	0.613	355.059
cad4x5	4	3	XF	0.172	0.614	352.118
cad4x5	4	3	XF	0.134	0.614	352.471
cad4x5	4	3	XF	0.108	0.616	353.177
cad4x5	4	3	XF	0.123	0.618	353.294
cad4x5	4	3	XF	0.162	0.612	355.412
cad4x5	4	3	XF	0.113	0.589	352
cad4x5	4	3	XF	0.118	0.594	351.176
cad4x5	4	3	XF	0.115	0.608	352.588
cad4x5	4	3	XF	0.183	0.611	353.177
cad4x5	4	3	XF	0.191	0.618	352.588
cad4x5	4	3	XF	0.11	0.618	353.177
cad4x5	4	3	XF	0.12	0.636	355.295
cad4x5	4	3	XF	0.136	0.619	353.53
cad4x5	4	3	XF	0.132	0.623	353.883
cad4x5	4	3	XF	0.126	0.618	355.648
cad4x5	4	3	XF	0.11	0.619	355.412
cad4x5	4	3	XF	0.122	0.623	354.236
cad4x5	4	3	XF	0.23	0.653	350.353
cad4x5	4	3	XF	0.231	0.64	354.117
cad4x5	4	3	XF	0.159	0.642	354.117
cad4x5	4	3	XF	0.144	0.633	354.353
cad4x5	4	3	XF	0.187	0.648	356.706
cad4x5	4	3	XF	0.163	0.618	350.941
cad4x5	4	3	XF	0.146	0.619	353.764
cad4x5	4	3	XF	0.125	0.616	353.294
cad4x5	4	3	XF	0.134	0.626	355.059
cad4x5	4	3	XF	0.228	0.622	353.058
cad4x5	4	3	XF	0.179	0.632	354.706
cad4x5	4	3	XF	0.163	0.64	354.823
cad4x5	4	3	XF	0.239	0.576	350.353
cad4x5	4	3	XF	0.236	0.58	350.235
cad4x5	4	3	XF	0.19	0.603	353.647
cad4x5	4	3	XF	0.224	0.606	351.059
cad4x5	4	3	XF	0.222	0.61	354.353
cad4x5	4	3	XF	0.171	0.583	354.117
cad4x5	4	3	XF	0.177	0.576	354.942
cad4x5	4	3	PX	0.185	0.444	338.941
cad4x5	4	3	PX	0.221	0.558	345.059
cad4x5	4	3	PX	0.246	0.564	352.235
cad4x5	4	3	PX	0.226	0.52	344.588
cad4x5	4	3	PX	0.211	0.477	360.706
cad4x5	4	3	PX	0.262	0.464	347.411
cad4x5	4	3	PX	0.241	0.48	347.53
cad4x5	4	3	PX	0.193	0.493	352.118
cad4x5	4	3	PX	0.135	0.468	332.235
cad4x5	4	3	PX	0.118	0.291	332.588
cad4x5	4	3	PX	0.193	0.347	336
cad4x5	4	3	PX	0.213	0.349	354.236
cad4x5	4	3	PX	0.191	0.474	337.059
cad4x5	4	3	PX	0.206	0.448	336
cad4x5	4	3	PX	0.203	0.412	347.883
cad4x5	4	3	PX	0.165	0.41	345.176
cad4x5	4	3	PX	0.168	0.316	361.882
cad4x5	4	3	PX	0.212	0.492	338.824
cad4x5	4	3	PX	0.177	0.464	340.471
cad4x5	4	3	PX	0.194	0.479	336.117
cad4x5	4	3	PX	0.228	0.501	345.647
cad4x5	4	3	PX	0.227	0.509	356.235
cad4x5	4	3	PX	0.205	0.479	332.118
cad4x5	4	3	PX	0.184	0.332	349.765
cad4x5	4	3	PX	0.195	0.344	334.705
cad4x5	4	3	PX	0.215	0.417	339.765
cad4x5	4	3	PX	0.26	0.417	360.353
cad4x5	4	3	PX	0.233	0.434	359.53
cad4x5	4	3	PX	0.254	0.45	353.294
cad4x5	4	3	PX	0.234	0.516	336.942
cad4x5	4	3	PX	0.2	0.53	344.353
cad4x5	4	3	PX	0.196	0.463	338.941
cad4x5	4	3	PX	0.198	0.479	339.529
cad4x5	4	3	PX	0.257	0.512	337.176
cad4x5	4	3	PX	0.274	0.535	329.764
cad4x5	4	3	PX	0.225	0.522	323.764
cad4x5	4	3	PX	0.215	0.47	328.235
cad4x5	4	3	PX	0.209	0.495	339.765
cad4x5	4	3	PX	0.144	0.482	335.883
cad4x5	4	3	PX	0.23	0.501	331.882
cad4x5	4	3	PX	0.256	0.55	344.118
cad4x5	4	3	PX	0.258	0.542	354.47
cad4x5	4	3	PX	0.212	0.506	371.647
cad4x5	4	3	PX	0.24	0.471	363.647
cad4x5	4	3	PX	0.16	0.537	339.529
cad4x5	4	3	PX	0.191	0.535	347.411
cad4x5	4	3	PX	0.214	0.522	346.471
cad4x5	4	3	PX	0.22	0.52	341.294
cad4x5	4	3	PX	0.234	0.536	337.176
cad4x5	4	3	PX	0.292	0.569	339.647
cad4x5	4	3	LP	0.053	0.362	340.941
cad4x5	4	3	LP	0.088	0.362	345.176
cad4x5	4	3	LP	0.091	0.421	345.294
cad4x5	4	3	LP	0.113	0.417	352.118
cad4x5	4	3	LP	0.163	0.284	354.706
cad4x5	4	3	LP	0.155	0.25	340.235
cad4x5	4	3	LP	0.085	0.456	348.117
cad4x5	4	3	LP	0.117	0.403	358.824
cad4x5	4	3	LP	0.096	0.399	361.648
cad4x5	4	3	LP	0.087	0.355	361.882
cad4x5	4	3	LP	0.059	0.275	367.059
cad4x5	4	3	LP	0.07	0.437	352.588
cad4x5	4	3	LP	0.145	0.392	354.47
cad4x5	4	3	LP	0.152	0.472	352.118
cad4x5	4	3	LP	0.128	0.413	355.295
cad4x5	4	3	LP	0.112	0.366	360.117
cad4x5	4	3	LP	0.069	0.33	362.353
cad4x5	4	3	LP	0.099	0.293	364.352
cad4x5	4	3	LP	0.068	0.323	352.941
cad4x5	4	3	LP	0.095	0.261	351.412
cad4x5	4	3	LP	0.068	0.187	332
cad4x5	4	3	LP	0.058	0.223	347.411
cad4x5	4	3	LP	0.076	0.202	356.706
cad4x5	4	3	LP	0.084	0.201	345.529
cad4x5	4	3	LP	0.122	0.332	358.705
cad4x5	4	3	LP	0.065	0.299	360.942
cad4x5	4	3	LP	0.065	0.352	348.236
cad4x5	4	3	LP	0.129	0.329	361.529
cad4x5	4	3	LP	0.201	0.435	352.235
cad4x5	4	3	LP	0.116	0.412	355.529
cad4x5	4	3	LP	0.07	0.427	354.706
cad4x5	4	3	LP	0.094	0.422	355.765
cad4x5	4	3	LP	0.102	0.38	356.471
cad4x5	4	3	LP	0.1	0.357	366
cad4x5	4	3	LP	0.11	0.318	364.118
cad4x5	4	3	LP	0.097	0.297	354.117
cad4x5	4	3	LP	0.09	0.234	366.47
cad4x5	4	3	LP	0.091	0.341	354.823
cad4x5	4	3	LP	0.074	0.238	364.705
cad4x5	4	3	LP	0.068	0.251	361.412
cad4x5	4	3	LP	0.119	0.445	356.824
cad4x5	4	3	LP	0.181	0.311	365.177
cad4x5	4	3	LP	0.031	0.334	356.235
cad4x5	4	3	LP	0.051	0.241	371.058
cad4x5	4	3	LP	0.048	0.163	365.764
cad4x5	4	3	LP	0.099	0.285	363.882
cad4x5	4	3	LP	0.079	0.309	360.117
cad4x5	4	3	LP	0.12	0.486	348.117
cad4x5	4	3	LP	0.119	0.499	350.706
cad4x5	4	3	LP	0.108	0.508	354.236
cad4x5	4	3	PH	0.106	0.111	386.792
cad4x5	4	3	PH	0.105	0.108	389.483
cad4x5	4	3	PH	0.103	0.109	392.297
cad4x5	4	3	PH	0.097	0.108	389.516
cad4x5	4	3	PH	0.082	0.08	393.203
cad4x5	4	3	PH	0.111	0.114	380.224
cad4x5	4	3	PH	0.08	0.085	386.767
cad4x5	4	3	PH	0.106	0.095	378.988
cad4x5	4	3	PH	0.096	0.1	364.252
cad4x5	4	3	PH	0.095	0.1	382.033
cad4x5	4	3	PH	0.094	0.095	388.563
cad4x5	4	3	PH	0.1	0.104	379.536
cad4x5	4	3	PH	0.104	0.106	380.579
cad4x5	4	3	PH	0.099	0.097	390.265
cad4x5	4	3	PH	0.101	0.099	394.825
cad4x5	4	3	PH	0.095	0.105	400.961
cad4x5	4	3	PH	0.087	0.097	402.929
cad4x5	4	3	PH	0.093	0.106	394.087
cad4x5	4	3	PH	0.099	0.103	395.712
cad4x5	4	3	PH	0.112	0.11	394.624
cad4x5	4	3	PH	0.115	0.11	395.312
cad4x5	4	3	PH	0.106	0.115	379.907
cad4x5	4	3	PH	0.102	0.109	378.867
cad4x5	4	3	PH	0.101	0.106	384.258
cad4x5	4	3	PH	0.1	0.107	386.811
cad4x5	4	3	PH	0.1	0.115	390.944
cad4x5	4	3	PH	0.111	0.116	391.124
cad4x5	4	3	PH	0.097	0.103	386.773
cad4x5	4	3	PH	0.101	0.1	385.159
cad4x5	4	3	PH	0.106	0.111	387.583
cad4x5	4	3	PH	0.098	0.097	389.431
cad4x5	4	3	PH	0.104	0.097	403.094
cad4x5	4	3	PH	0.09	0.091	395.862
cad4x5	4	3	PH	0.086	0.083	402.381
cad4x5	4	3	PH	0.085	0.089	390.322
cad4x5	4	3	PH	0.095	0.084	387.175
cad4x5	4	3	PH	0.088	0.093	397.78
cad4x5	4	3	PH	0.089	0.085	389.545
cad4x5	4	3	PH	0.089	0.081	393.785
cad4x5	4	3	PH	0.079	0.088	392.746
cad4x5	4	3	PH	0.092	0.098	399.745
cad4x5	4	3	PH	0.099	0.103	402.558
cad4x5	4	3	PH	0.106	0.11	390.522
cad4x5	4	3	PH	0.102	0.109	400.275
cad4x5	4	3	PH	0.105	0.113	403.533
cad4x5	4	3	PH	0.096	0.102	401.809
cad4x5	4	3	PH	0.099	0.093	395.809
cad4x5	4	3	PH	0.102	0.093	405.467
cad4x5	4	3	PH	0.098	0.095	403.799
cad4x5	4	3	PH	0.089	0.089	393.827
cad4x5	5	3	IF	0.062	0.624	348.942
cad4x5	5	3	IF	0.097	0.629	348.589
cad4x5	5	3	IF	0.14	0.602	352.235
cad4x5	5	3	IF	0.101	0.605	358.588
cad4x5	5	3	IF	0.056	0.596	358.118
cad4x5	5	3	IF	0.07	0.633	349.882
cad4x5	5	3	IF	0.1	0.624	350
cad4x5	5	3	IF	0.088	0.631	349.059
cad4x5	5	3	IF	0.075	0.635	349.059
cad4x5	5	3	IF	0.102	0.62	351.765
cad4x5	5	3	IF	0.159	0.643	354.47
cad4x5	5	3	IF	0.178	0.632	353.647
cad4x5	5	3	IF	0.107	0.617	351.529
cad4x5	5	3	IF	0.078	0.602	357.647
cad4x5	5	3	IF	0.111	0.625	350.706
cad4x5	5	3	IF	0.117	0.615	350.941
cad4x5	5	3	IF	0.052	0.585	354.353
cad4x5	5	3	IF	0.058	0.584	359.764
cad4x5	5	3	IF	0.168	0.607	351.765
cad4x5	5	3	IF	0.116	0.621	350.471
cad4x5	5	3	IF	0.069	0.606	349.295
cad4x5	5	3	IF	0.099	0.596	350.824
cad4x5	5	3	IF	0.063	0.634	348.353
cad4x5	5	3	IF	0.122	0.643	355.765
cad4x5	5	3	IF	0.133	0.591	349.882
cad4x5	5	3	IF	0.121	0.602	350.588
cad4x5	5	3	IF	0.041	0.589	350
cad4x5	5	3	IF	0.059	0.613	349.295
cad4x5	5	3	IF	0.087	0.612	353.883
cad4x5	5	3	IF	0.112	0.622	350.706
cad4x5	5	3	IF	0.109	0.589	352
cad4x5	5	3	IF	0.223	0.628	355.882
cad4x5	5	3	IF	0.093	0.605	347.883
cad4x5	5	3	IF	0.211	0.604	351.294
cad4x5	5	3	IF	0.17	0.641	356
cad4x5	5	3	IF	0.174	0.615	352
cad4x5	5	3	IF	0.131	0.608	353.411
cad4x5	5	3	IF	0.083	0.618	350.118
cad4x5	5	3	IF	0.173	0.619	355.059
cad4x5	5	3	IF	0.107	0.618	352.588
cad4x5	5	3	IF	0.065	0.616	350.235
cad4x5	5	3	IF	0.104	0.628	349.529
cad4x5	5	3	IF	0.077	0.604	355.295
cad4x5	5	3	IF	0.147	0.611	353.058
cad4x5	5	3	IF	0.064	0.617	351.176
cad4x5	5	3	IF	0.067	0.622	350.471
cad4x5	5	3	IF	0.084	0.618	350.471
cad4x5	5	3	IF	0.073	0.6	354.823
cad4x5	5	3	IF	0.074	0.627	349.882
cad4x5	5	3	IF	0.1	0.631	353.294
cad4x5	5	3	MX	0.276	0.655	354
cad4x5	5	3	MX	0.196	0.656	352.941
cad4x5	5	3	MX	0.323	0.677	344.118
cad4x5	5	3	MX	0.29	0.662	347.294
cad4x5	5	3	MX	0.339	0.655	348.117
cad4x5	5	3	MX	0.317	0.66	352.941
cad4x5	5	3	MX	0.334	0.66	348.117
cad4x5	5	3	MX	0.254	0.631	348.236
cad4x5	5	3	MX	0.193	0.619	349.176
cad4x5	5	3	MX	0.167	0.633	352.471
cad4x5	5	3	MX	0.165	0.614	346.352
cad4x5	5	3	MX	0.215	0.652	352.705
cad4x5	5	3	MX	0.144	0.611	351.412
cad4x5	5	3	MX	0.137	0.547	345.882
cad4x5	5	3	MX	0.17	0.607	348.47
cad4x5	5	3	MX	0.202	0.631	352.588
cad4x5	5	3	MX	0.295	0.704	345.176
cad4x5	5	3	MX	0.203	0.639	352.705
cad4x5	5	3	MX	0.227	0.639	352.588
cad4x5	5	3	MX	0.162	0.622	347.883
cad4x5	5	3	MX	0.209	0.627	348.353
cad4x5	5	3	MX	0.189	0.621	353.177
cad4x5	5	3	MX	0.263	0.641	352.471
cad4x5	5	3	MX	0.325	0.682	353.764
cad4x5	5	3	MX	0.345	0.656	357.765
cad4x5	5	3	MX	0.292	0.717	353.764
cad4x5	5	3	MX	0.35	0.706	356.941
cad4x5	5	3	MX	0.253	0.703	350.588
cad4x5	5	3	MX	0.214	0.666	354.942
cad4x5	5	3	MX	0.203	0.676	352
cad4x5	5	3	MX	0.193	0.658	357.294
cad4x5	5	3	MX	0.326	0.661	340.588
cad4x5	5	3	MX	0.219	0.672	351.294
cad4x5	5	3	MX	0.138	0.684	356
cad4x5	5	3	MX	0.198	0.672	355.059
cad4x5	5	3	MX	0.205	0.624	347.294
cad4x5	5	3	MX	0.236	0.649	350
cad4x5	5	3	MX	0.153	0.639	354.117
cad4x5	5	3	MX	0.179	0.605	347.177
cad4x5	5	3	MX	0.183	0.617	350.471
cad4x5	5	3	MX	0.191	0.636	354.117
cad4x5	5	3	MX	0.235	0.674	349.059
cad4x5	5	3	MX	0.304	0.68	357.412
cad4x5	5	3	MX	0.325	0.636	353.764
cad4x5	5	3	MX	0.266	0.627	349.295
cad4x5	5	3	MX	0.223	0.659	353.647
cad4x5	5	3	MX	0.187	0.647	353.764
cad4x5	5	3	MX	0.169	0.649	351.294
cad4x5	5	3	MX	0.223	0.648	353.647
cad4x5	5	3	MX	0.181	0.629	354.942
cad4x5	5	3	XF	0.165	0.593	350.941
cad4x5	5	3	XF	0.194	0.561	361.882
cad4x5	5	3	XF	0.173	0.577	351.529
cad4x5	5	3	XF	0.149	0.599	349.882
cad4x5	5	3	XF	0.178	0.594	358.705
cad4x5	5	3	XF	0.131	0.62	354.236
cad4x5	5	3	XF	0.187	0.626	350.353
cad4x5	5	3	XF	0.211	0.547	363.176
cad4x5	5	3	XF	0.227	0.574	355.176
cad4x5	5	3	XF	0.189	0.607	350.824
cad4x5	5	3	XF	0.207	0.645	354.353
cad4x5	5	3	XF	0.228	0.587	346.705
cad4x5	5	3	XF	0.185	0.568	358.941
cad4x5	5	3	XF	0.221	0.619	352.118
cad4x5	5	3	XF	0.187	0.452	360
cad4x5	5	3	XF	0.2	0.564	352.352
cad4x5	5	3	XF	0.183	0.569	351.059
cad4x5	5	3	XF	0.168	0.594	352
cad4x5	5	3	XF	0.232	0.598	359.177
cad4x5	5	3	XF	0.211	0.571	351.647
cad4x5	5	3	XF	0.185	0.631	350.471
cad4x5	5	3	XF	0.18	0.633	352.824
cad4x5	5	3	XF	0.185	0.581	348.706
cad4x5	5	3	XF	0.2	0.593	351.176
cad4x5	5	3	XF	0.196	0.602	354
cad4x5	5	3	XF	0.164	0.589	353.177
cad4x5	5	3	XF	0.17	0.611	354.706
cad4x5	5	3	XF	0.211	0.611	350.941
cad4x5	5	3	XF	0.253	0.612	351.647
cad4x5	5	3	XF	0.218	0.621	353.294
cad4x5	5	3	XF	0.247	0.633	347.883
cad4x5	5	3	XF	0.241	0.639	351.529
cad4x5	5	3	XF	0.141	0.623	353.883
cad4x5	5	3	XF	0.175	0.634	354
cad4x5	5	3	XF	0.217	0.603	352.705
cad4x5	5	3	XF	0.203	0.617	350.941
cad4x5	5	3	XF	0.274	0.648	350.118
cad4x5	5	3	XF	0.224	0.606	352.235
cad4x5	5	3	XF	0.234	0.625	354.823
cad4x5	5	3	XF	0.22	0.606	345.294
cad4x5	5	3	XF	0.229	0.598	350.118
cad4x5	5	3	XF	0.194	0.59	347.764
cad4x5	5	3	XF	0.217	0.599	353.764
cad4x5	5	3	XF	0.146	0.649	355.412
cad4x5	5	3	XF	0.149	0.649	355.412
cad4x5	5	3	XF	0.211	0.579	351.294
cad4x5	5	3	XF	0.133	0.618	348.823
cad4x5	5	3	XF	0.163	0.621	352.705
cad4x5	5	3	XF	0.122	0.591	351.647
cad4x5	5	3	XF	0.161	0.639	352.941
cad4x5	5	3	PX	0.378	0.598	349.765
cad4x5	5	3	PX	0.391	0.6	347.411
cad4x5	5	3	PX	0.381	0.608	334.941
cad4x5	5	3	PX	0.347	0.523	342.823
cad4x5	5	3	PX	0.286	0.352	370.705
cad4x5	5	3	PX	0.232	0.404	292.824
cad4x5	5	3	PX	0.207	0.381	299.294
cad4x5	5	3	PX	0.169	0.297	319.059
cad4x5	5	3	PX	0.191	0.342	346.941
cad4x5	5	3	PX	0.212	0.264	360.706
cad4x5	5	3	PX	0.231	0.394	344.118
cad4x5	5	3	PX	0.322	0.564	340.705
cad4x5	5	3	PX	0.355	0.589	338.471
cad4x5	5	3	PX	0.318	0.542	341.058
cad4x5	5	3	PX	0.311	0.559	339.647
cad4x5	5	3	PX	0.265	0.485	348.353
cad4x5	5	3	PX	0.261	0.462	354.589
cad4x5	5	3	PX	0.307	0.505	353.647
cad4x5	5	3	PX	0.322	0.558	348.942
cad4x5	5	3	PX	0.355	0.585	350.941
cad4x5	5	3	PX	0.26	0.516	342.706
cad4x5	5	3	PX	0.267	0.515	347.177
cad4x5	5	3	PX	0.324	0.589	338.824
cad4x5	5	3	PX	0.317	0.607	345.765
cad4x5	5	3	PX	0.253	0.6	347.647
cad4x5	5	3	PX	0.304	0.599	337.295
cad4x5	5	3	PX	0.314	0.61	340.352
cad4x5	5	3	PX	0.318	0.588	341.764
cad4x5	5	3	PX	0.304	0.563	345.647
cad4x5	5	3	PX	0.308	0.562	333.529
cad4x5	5	3	PX	0.269	0.513	338.588
cad4x5	5	3	PX	0.253	0.512	341.411
cad4x5	5	3	PX	0.22	0.489	340.118
cad4x5	5	3	PX	0.229	0.516	342.706
cad4x5	5	3	PX	0.293	0.476	360.117
cad4x5	5	3	PX	0.271	0.534	359.53
cad4x5	5	3	PX	0.294	0.566	345.059
cad4x5	5	3	PX	0.315	0.587	344.588
cad4x5	5	3	PX	0.316	0.606	344
cad4x5	5	3	PX	0.293	0.596	342.706
cad4x5	5	3	PX	0.312	0.603	340
cad4x5	5	3	PX	0.321	0.59	343.765
cad4x5	5	3	PX	0.307	0.557	346.118
cad4x5	5	3	PX	0.244	0.498	335.647
cad4x5	5	3	PX	0.259	0.535	336.47
cad4x5	5	3	PX	0.244	0.549	339.412
cad4x5	5	3	PX	0.24	0.534	344.588
cad4x5	5	3	PX	0.214	0.46	327.176
cad4x5	5	3	PX	0.199	0.437	333.412
[truncated: 16,001 more rows]

## Sheet: pyrolysis_At
genotype	variable	Lignin	Coniferaldehyde	Vanillin	Sinapaldehyde	Syringaldehyde	Aldehydes
col-0	mean	0.156497	0.0073716	0.0034438	0.0008531	0.0008261	0.0124946
4cl1	mean	0.101885	0.0034518	0.0022803	0.0006258	0.0009341	0.007292
4cl2	mean	0.112551	0.0050466	0.0028266	0.0007256	0.0004251	0.0090239
4cl1x2	mean	0.0836464	0.0006851	0.0014196	0.0010227	0.0027025	0.0058299
ccr1-3	mean	0.0410308	0.0004756	0.0010075	0.0003364	0.0002059	0.0020254
ccr1-6	mean	0.0557948	0.0009417	0.001458	0.0030581	0.0002845	0.0057423
cad4x5	mean	0.0733464	0.0192303	0.0079559	0.0008177	0.0020819	0.0300858
ccoaomt1	mean	0.0929896	0.0034628	0.0020799	1.51e-05	0.0005908	0.0061486
fah1	mean	0.119451	0.0065792	0.0030841	1.55e-05	7.03e-05	0.0097491
omt1	mean	0.125386	0.0073643	0.0030998	0.0014505	7.5e-05	0.0119896
cad4	mean	0.0977947	0.0039681	0.0024464	0.0005984	0.0004434	0.0074563
cad5	mean	0.123175	0.0063956	0.0030107	0.0009765	0.0005747	0.0109575
col-0	sd	0.00355705	0.0004497	6.64e-05	5.64e-05	3.14e-05	0.000459136
4cl1	sd	0.00112101	5.11e-05	3.86e-05	3.23e-05	1.48e-05	7.32359e-05
4cl2	sd	0.0093082	0.0006386	0.0003162	0.0001675	6.8e-06	0.000732048
4cl1x2	sd	0.0158963	0.000689	0.0001151	2.79e-05	0.0019726	0.00209282
ccr1-3	sd	0.00256794	4.51e-05	5.38e-05	4.33e-05	1.71e-05	8.42363e-05
ccr1-6	sd	0.00113198	9.61e-05	2.36e-05	0.0001755	2.01e-05	0.000202476
cad4x5	sd	0.00280747	0.0019345	0.00068	9.2e-05	2.74e-05	0.00205278
ccoaomt1	sd	0.00220596	0.0002963	6.07e-05	1.12e-05	4.84e-05	0.000306506
fah1	sd	0.0102117	0.0009663	0.0003894	2.2e-06	2.14e-05	0.00104203
omt1	sd	0.0108272	0.0011268	0.0002737	8.18e-05	2.96e-05	0.00116282
cad4	sd	0.0486017	0.0049307	0.0016067	0.0001666	0.0001525	0.00519079
cad5	sd	0.0375138	0.0028183	0.0013302	0.0002333	0.0003732	0.00314737

## Sheet: raman_spectra
wave.number	genotype	cell.type	mean.intensity
559.6	col-0	IF	1152
560.6	col-0	IF	746
561.5	col-0	IF	519
562.5	col-0	IF	413
563.5	col-0	IF	383
564.5	col-0	IF	395
565.5	col-0	IF	423
566.5	col-0	IF	451
567.5	col-0	IF	470
568.5	col-0	IF	473
569.5	col-0	IF	463
570.4	col-0	IF	442
571.4	col-0	IF	414
572.4	col-0	IF	386
573.4	col-0	IF	358
574.4	col-0	IF	332
575.4	col-0	IF	313
576.4	col-0	IF	298
577.4	col-0	IF	285
578.3	col-0	IF	277
579.3	col-0	IF	270
580.3	col-0	IF	263
581.3	col-0	IF	257
582.3	col-0	IF	249
583.3	col-0	IF	241
584.3	col-0	IF	232
585.2	col-0	IF	224
586.2	col-0	IF	215
587.2	col-0	IF	206
588.2	col-0	IF	196
589.2	col-0	IF	186
590.2	col-0	IF	175
591.2	col-0	IF	164
592.1	col-0	IF	153
593.1	col-0	IF	141
594.1	col-0	IF	129
595.1	col-0	IF	118
596.1	col-0	IF	110
597.1	col-0	IF	108
598.1	col-0	IF	107
599	col-0	IF	106
600	col-0	IF	105
601	col-0	IF	105
602	col-0	IF	104
603	col-0	IF	103
604	col-0	IF	103
604.9	col-0	IF	103
605.9	col-0	IF	104
606.9	col-0	IF	104
607.9	col-0	IF	105
608.9	col-0	IF	106
609.9	col-0	IF	106
610.8	col-0	IF	106
611.8	col-0	IF	106
612.8	col-0	IF	106
613.8	col-0	IF	105
614.8	col-0	IF	103
615.8	col-0	IF	101
616.7	col-0	IF	99
617.7	col-0	IF	97
618.7	col-0	IF	95
619.7	col-0	IF	90
620.7	col-0	IF	87
621.6	col-0	IF	84
622.6	col-0	IF	80
623.6	col-0	IF	77
624.6	col-0	IF	75
625.6	col-0	IF	74
626.5	col-0	IF	73
627.5	col-0	IF	75
628.5	col-0	IF	78
629.5	col-0	IF	82
630.5	col-0	IF	86
631.4	col-0	IF	90
632.4	col-0	IF	94
633.4	col-0	IF	97
634.4	col-0	IF	97
635.4	col-0	IF	97
636.3	col-0	IF	94
637.3	col-0	IF	89
638.3	col-0	IF	84
639.3	col-0	IF	78
640.3	col-0	IF	71
641.2	col-0	IF	66
642.2	col-0	IF	62
643.2	col-0	IF	59
644.2	col-0	IF	58
645.2	col-0	IF	58
646.1	col-0	IF	60
647.1	col-0	IF	61
648.1	col-0	IF	63
649.1	col-0	IF	65
650	col-0	IF	66
651	col-0	IF	66
652	col-0	IF	65
653	col-0	IF	64
654	col-0	IF	62
654.9	col-0	IF	59
655.9	col-0	IF	56
656.9	col-0	IF	54
657.9	col-0	IF	51
658.8	col-0	IF	49
659.8	col-0	IF	48
660.8	col-0	IF	48
661.8	col-0	IF	47
662.8	col-0	IF	46
663.7	col-0	IF	47
664.7	col-0	IF	47
665.7	col-0	IF	46
666.7	col-0	IF	46
667.6	col-0	IF	47
668.6	col-0	IF	48
669.6	col-0	IF	49
670.6	col-0	IF	50
671.5	col-0	IF	51
672.5	col-0	IF	53
673.5	col-0	IF	55
674.5	col-0	IF	57
675.4	col-0	IF	58
676.4	col-0	IF	60
677.4	col-0	IF	61
678.4	col-0	IF	62
679.3	col-0	IF	62
680.3	col-0	IF	62
681.3	col-0	IF	61
682.2	col-0	IF	60
683.2	col-0	IF	60
684.2	col-0	IF	59
685.2	col-0	IF	57
686.1	col-0	IF	56
687.1	col-0	IF	56
688.1	col-0	IF	56
689.1	col-0	IF	55
690	col-0	IF	54
691	col-0	IF	53
692	col-0	IF	52
693	col-0	IF	50
693.9	col-0	IF	49
694.9	col-0	IF	46
695.9	col-0	IF	45
696.8	col-0	IF	45
697.8	col-0	IF	45
698.8	col-0	IF	47
699.8	col-0	IF	50
700.7	col-0	IF	53
701.7	col-0	IF	58
702.7	col-0	IF	63
703.6	col-0	IF	67
704.6	col-0	IF	71
705.6	col-0	IF	74
706.6	col-0	IF	74
707.5	col-0	IF	75
708.5	col-0	IF	73
709.5	col-0	IF	72
710.4	col-0	IF	70
711.4	col-0	IF	68
712.4	col-0	IF	67
713.3	col-0	IF	67
714.3	col-0	IF	67
715.3	col-0	IF	68
716.3	col-0	IF	70
717.2	col-0	IF	72
718.2	col-0	IF	75
719.2	col-0	IF	77
720.1	col-0	IF	79
721.1	col-0	IF	82
722.1	col-0	IF	85
723	col-0	IF	87
724	col-0	IF	89
725	col-0	IF	92
725.9	col-0	IF	95
726.9	col-0	IF	97
727.9	col-0	IF	100
728.8	col-0	IF	102
729.8	col-0	IF	102
730.8	col-0	IF	102
731.7	col-0	IF	101
732.7	col-0	IF	99
733.7	col-0	IF	97
734.7	col-0	IF	95
735.6	col-0	IF	93
736.6	col-0	IF	92
737.6	col-0	IF	92
738.5	col-0	IF	91
739.5	col-0	IF	92
740.5	col-0	IF	94
741.4	col-0	IF	96
742.4	col-0	IF	97
743.3	col-0	IF	98
744.3	col-0	IF	98
745.3	col-0	IF	99
746.2	col-0	IF	98
747.2	col-0	IF	97
748.2	col-0	IF	98
749.1	col-0	IF	97
750.1	col-0	IF	98
751.1	col-0	IF	99
752	col-0	IF	102
753	col-0	IF	104
754	col-0	IF	107
754.9	col-0	IF	109
755.9	col-0	IF	111
756.9	col-0	IF	111
757.8	col-0	IF	111
758.8	col-0	IF	109
759.8	col-0	IF	105
760.7	col-0	IF	101
761.7	col-0	IF	97
762.6	col-0	IF	92
763.6	col-0	IF	88
764.6	col-0	IF	85
765.5	col-0	IF	84
766.5	col-0	IF	85
767.5	col-0	IF	87
768.4	col-0	IF	90
769.4	col-0	IF	94
770.3	col-0	IF	100
771.3	col-0	IF	105
772.3	col-0	IF	112
773.2	col-0	IF	117
774.2	col-0	IF	122
775.2	col-0	IF	126
776.1	col-0	IF	129
777.1	col-0	IF	131
778	col-0	IF	133
779	col-0	IF	134
780	col-0	IF	135
780.9	col-0	IF	135
781.9	col-0	IF	135
782.9	col-0	IF	136
783.8	col-0	IF	135
784.8	col-0	IF	135
785.7	col-0	IF	135
786.7	col-0	IF	134
787.7	col-0	IF	134
788.6	col-0	IF	133
789.6	col-0	IF	133
790.5	col-0	IF	132
791.5	col-0	IF	131
792.5	col-0	IF	130
793.4	col-0	IF	130
794.4	col-0	IF	131
795.3	col-0	IF	131
796.3	col-0	IF	132
797.3	col-0	IF	132
798.2	col-0	IF	133
799.2	col-0	IF	134
800.1	col-0	IF	135
801.1	col-0	IF	135
802	col-0	IF	136
803	col-0	IF	136
804	col-0	IF	136
804.9	col-0	IF	136
805.9	col-0	IF	136
806.8	col-0	IF	135
807.8	col-0	IF	135
808.8	col-0	IF	135
809.7	col-0	IF	134
810.7	col-0	IF	134
811.6	col-0	IF	134
812.6	col-0	IF	134
813.5	col-0	IF	134
814.5	col-0	IF	135
815.5	col-0	IF	136
816.4	col-0	IF	135
817.4	col-0	IF	134
818.3	col-0	IF	133
819.3	col-0	IF	131
820.2	col-0	IF	128
821.2	col-0	IF	126
822.2	col-0	IF	123
823.1	col-0	IF	122
824.1	col-0	IF	121
825	col-0	IF	121
826	col-0	IF	124
826.9	col-0	IF	126
827.9	col-0	IF	129
828.8	col-0	IF	133
829.8	col-0	IF	135
830.7	col-0	IF	137
831.7	col-0	IF	136
832.7	col-0	IF	135
833.6	col-0	IF	132
834.6	col-0	IF	128
835.5	col-0	IF	122
836.5	col-0	IF	118
837.4	col-0	IF	113
838.4	col-0	IF	109
839.3	col-0	IF	107
840.3	col-0	IF	106
841.2	col-0	IF	107
842.2	col-0	IF	109
843.2	col-0	IF	111
844.1	col-0	IF	113
845.1	col-0	IF	116
846	col-0	IF	118
847	col-0	IF	119
847.9	col-0	IF	120
848.9	col-0	IF	119
849.8	col-0	IF	120
850.8	col-0	IF	119
851.7	col-0	IF	119
852.7	col-0	IF	119
853.6	col-0	IF	120
854.6	col-0	IF	121
855.5	col-0	IF	123
856.5	col-0	IF	123
857.4	col-0	IF	123
858.4	col-0	IF	123
859.3	col-0	IF	121
860.3	col-0	IF	119
861.2	col-0	IF	117
862.2	col-0	IF	115
863.1	col-0	IF	115
864.1	col-0	IF	115
865.1	col-0	IF	117
866	col-0	IF	120
867	col-0	IF	124
867.9	col-0	IF	129
868.9	col-0	IF	133
869.8	col-0	IF	136
870.8	col-0	IF	138
871.7	col-0	IF	139
872.7	col-0	IF	138
873.6	col-0	IF	137
874.6	col-0	IF	136
875.5	col-0	IF	135
876.4	col-0	IF	137
877.4	col-0	IF	139
878.3	col-0	IF	143
879.3	col-0	IF	148
880.2	col-0	IF	154
881.2	col-0	IF	160
882.1	col-0	IF	164
883.1	col-0	IF	168
884	col-0	IF	171
885	col-0	IF	173
885.9	col-0	IF	174
886.9	col-0	IF	175
887.8	col-0	IF	178
888.8	col-0	IF	182
889.7	col-0	IF	187
890.7	col-0	IF	192
891.6	col-0	IF	200
892.6	col-0	IF	208
893.5	col-0	IF	216
894.5	col-0	IF	222
895.4	col-0	IF	228
896.4	col-0	IF	231
897.3	col-0	IF	233
898.2	col-0	IF	234
899.2	col-0	IF	233
900.1	col-0	IF	232
901.1	col-0	IF	231
902	col-0	IF	228
903	col-0	IF	226
903.9	col-0	IF	223
904.9	col-0	IF	220
905.8	col-0	IF	217
906.8	col-0	IF	213
907.7	col-0	IF	208
908.7	col-0	IF	203
909.6	col-0	IF	199
910.5	col-0	IF	193
911.5	col-0	IF	189
912.4	col-0	IF	185
913.4	col-0	IF	181
914.3	col-0	IF	179
915.3	col-0	IF	177
916.2	col-0	IF	175
917.2	col-0	IF	174
918.1	col-0	IF	173
919	col-0	IF	174
920	col-0	IF	174
920.9	col-0	IF	174
921.9	col-0	IF	175
922.8	col-0	IF	177
923.8	col-0	IF	179
924.7	col-0	IF	181
925.6	col-0	IF	183
926.6	col-0	IF	186
927.5	col-0	IF	188
928.5	col-0	IF	189
929.4	col-0	IF	190
930.4	col-0	IF	190
931.3	col-0	IF	190
932.2	col-0	IF	189
933.2	col-0	IF	188
934.1	col-0	IF	186
935.1	col-0	IF	183
936	col-0	IF	181
937	col-0	IF	179
937.9	col-0	IF	176
938.8	col-0	IF	172
939.8	col-0	IF	169
940.7	col-0	IF	167
941.7	col-0	IF	164
942.6	col-0	IF	162
943.5	col-0	IF	159
944.5	col-0	IF	157
945.4	col-0	IF	156
946.4	col-0	IF	154
947.3	col-0	IF	152
948.2	col-0	IF	150
949.2	col-0	IF	149
950.1	col-0	IF	148
951.1	col-0	IF	147
952	col-0	IF	147
952.9	col-0	IF	149
953.9	col-0	IF	151
954.8	col-0	IF	154
955.8	col-0	IF	158
956.7	col-0	IF	163
957.6	col-0	IF	169
958.6	col-0	IF	174
959.5	col-0	IF	179
960.5	col-0	IF	183
961.4	col-0	IF	187
962.3	col-0	IF	190
963.3	col-0	IF	190
964.2	col-0	IF	191
965.1	col-0	IF	189
966.1	col-0	IF	188
967	col-0	IF	186
968	col-0	IF	184
968.9	col-0	IF	182
969.8	col-0	IF	182
970.8	col-0	IF	181
971.7	col-0	IF	183
972.6	col-0	IF	183
973.6	col-0	IF	185
974.5	col-0	IF	187
975.5	col-0	IF	188
976.4	col-0	IF	189
977.3	col-0	IF	190
978.3	col-0	IF	191
979.2	col-0	IF	192
980.1	col-0	IF	195
981.1	col-0	IF	198
982	col-0	IF	202
982.9	col-0	IF	208
983.9	col-0	IF	214
984.8	col-0	IF	219
985.8	col-0	IF	224
986.7	col-0	IF	229
987.6	col-0	IF	231
988.6	col-0	IF	231
989.5	col-0	IF	229
990.4	col-0	IF	225
991.4	col-0	IF	220
992.3	col-0	IF	214
993.2	col-0	IF	208
994.2	col-0	IF	203
995.1	col-0	IF	200
996	col-0	IF	198
997	col-0	IF	199
997.9	col-0	IF	200
998.8	col-0	IF	203
999.8	col-0	IF	207
1000.7	col-0	IF	211
1001.6	col-0	IF	214
1002.6	col-0	IF	219
1003.5	col-0	IF	221
1004.4	col-0	IF	223
1005.4	col-0	IF	224
1006.3	col-0	IF	223
1007.2	col-0	IF	222
1008.2	col-0	IF	221
1009.1	col-0	IF	219
1010	col-0	IF	217
1011	col-0	IF	215
1011.9	col-0	IF	213
1012.8	col-0	IF	212
1013.8	col-0	IF	211
1014.7	col-0	IF	211
1015.6	col-0	IF	212
1016.6	col-0	IF	214
1017.5	col-0	IF	218
1018.4	col-0	IF	223
1019.4	col-0	IF	229
1020.3	col-0	IF	236
1021.2	col-0	IF	243
1022.1	col-0	IF	251
1023.1	col-0	IF	259
1024	col-0	IF	267
1024.9	col-0	IF	275
1025.9	col-0	IF	283
1026.8	col-0	IF	289
1027.7	col-0	IF	295
1028.7	col-0	IF	300
1029.6	col-0	IF	305
1030.5	col-0	IF	309
1031.5	col-0	IF	313
1032.4	col-0	IF	316
1033.3	col-0	IF	319
1034.2	col-0	IF	322
1035.2	col-0	IF	323
1036.1	col-0	IF	324
1037	col-0	IF	325
1038	col-0	IF	324
1038.9	col-0	IF	322
1039.8	col-0	IF	320
1040.7	col-0	IF	316
1041.7	col-0	IF	311
1042.6	col-0	IF	306
1043.5	col-0	IF	301
1044.5	col-0	IF	297
1045.4	col-0	IF	293
1046.3	col-0	IF	291
1047.2	col-0	IF	291
1048.2	col-0	IF	293
1049.1	col-0	IF	295
1050	col-0	IF	301
1050.9	col-0	IF	307
1051.9	col-0	IF	314
1052.8	col-0	IF	320
1053.7	col-0	IF	327
1054.7	col-0	IF	331
1055.6	col-0	IF	335
1056.5	col-0	IF	336
1057.4	col-0	IF	336
1058.4	col-0	IF	335
1059.3	col-0	IF	333
1060.2	col-0	IF	330
1061.1	col-0	IF	327
1062.1	col-0	IF	325
1063	col-0	IF	322
1063.9	col-0	IF	321
1064.8	col-0	IF	321
1065.8	col-0	IF	321
1066.7	col-0	IF	320
1067.6	col-0	IF	321
1068.5	col-0	IF	322
1069.5	col-0	IF	323
1070.4	col-0	IF	324
1071.3	col-0	IF	325
1072.2	col-0	IF	328
1073.2	col-0	IF	331
1074.1	col-0	IF	334
1075	col-0	IF	339
1075.9	col-0	IF	346
1076.9	col-0	IF	352
1077.8	col-0	IF	358
1078.7	col-0	IF	366
1079.6	col-0	IF	373
1080.6	col-0	IF	380
1081.5	col-0	IF	388
1082.4	col-0	IF	396
1083.3	col-0	IF	406
1084.3	col-0	IF	418
1085.2	col-0	IF	431
1086.1	col-0	IF	445
1087	col-0	IF	460
1087.9	col-0	IF	475
1088.9	col-0	IF	489
1089.8	col-0	IF	501
1090.7	col-0	IF	509
1091.6	col-0	IF	513
1092.6	col-0	IF	512
1093.5	col-0	IF	507
1094.4	col-0	IF	497
1095.3	col-0	IF	484
1096.2	col-0	IF	467
1097.2	col-0	IF	449
1098.1	col-0	IF	430
1099	col-0	IF	412
1099.9	col-0	IF	396
1100.8	col-0	IF	383
1101.8	col-0	IF	372
1102.7	col-0	IF	365
1103.6	col-0	IF	361
1104.5	col-0	IF	360
1105.5	col-0	IF	362
1106.4	col-0	IF	366
1107.3	col-0	IF	370
1108.2	col-0	IF	376
1109.1	col-0	IF	383
1110.1	col-0	IF	388
1111	col-0	IF	394
1111.9	col-0	IF	399
1112.8	col-0	IF	403
1113.7	col-0	IF	408
1114.7	col-0	IF	411
1115.6	col-0	IF	415
1116.5	col-0	IF	419
1117.4	col-0	IF	423
1118.3	col-0	IF	426
1119.2	col-0	IF	429
1120.2	col-0	IF	432
1121.1	col-0	IF	434
1122	col-0	IF	435
1122.9	col-0	IF	435
1123.8	col-0	IF	434
1124.8	col-0	IF	432
1125.7	col-0	IF	429
1126.6	col-0	IF	426
1127.5	col-0	IF	423
1128.4	col-0	IF	419
1129.3	col-0	IF	415
1130.3	col-0	IF	411
1131.2	col-0	IF	407
1132.1	col-0	IF	404
1133	col-0	IF	402
1133.9	col-0	IF	399
1134.8	col-0	IF	397
1135.8	col-0	IF	396
1136.7	col-0	IF	396
1137.6	col-0	IF	396
1138.5	col-0	IF	397
1139.4	col-0	IF	399
1140.3	col-0	IF	400
1141.3	col-0	IF	401
1142.2	col-0	IF	402
1143.1	col-0	IF	401
1144	col-0	IF	400
1144.9	col-0	IF	397
1145.8	col-0	IF	394
1146.8	col-0	IF	389
1147.7	col-0	IF	383
1148.6	col-0	IF	376
1149.5	col-0	IF	369
1150.4	col-0	IF	362
1151.3	col-0	IF	354
1152.2	col-0	IF	347
1153.2	col-0	IF	340
1154.1	col-0	IF	333
1155	col-0	IF	327
1155.9	col-0	IF	321
1156.8	col-0	IF	315
1157.7	col-0	IF	309
1158.6	col-0	IF	303
1159.6	col-0	IF	297
1160.5	col-0	IF	288
1161.4	col-0	IF	281
1162.3	col-0	IF	272
1163.2	col-0	IF	264
1164.1	col-0	IF	256
1165	col-0	IF	248
1165.9	col-0	IF	241
1166.9	col-0	IF	234
1167.8	col-0	IF	227
1168.7	col-0	IF	222
1169.6	col-0	IF	216
1170.5	col-0	IF	210
1171.4	col-0	IF	203
1172.3	col-0	IF	198
1173.2	col-0	IF	193
1174.2	col-0	IF	188
1175.1	col-0	IF	184
1176	col-0	IF	182
1176.9	col-0	IF	181
1177.8	col-0	IF	181
1178.7	col-0	IF	183
1179.6	col-0	IF	185
1180.5	col-0	IF	190
1181.4	col-0	IF	193
1182.4	col-0	IF	195
1183.3	col-0	IF	197
1184.2	col-0	IF	198
1185.1	col-0	IF	198
1186	col-0	IF	196
1186.9	col-0	IF	194
1187.8	col-0	IF	192
1188.7	col-0	IF	189
1189.6	col-0	IF	186
1190.6	col-0	IF	185
1191.5	col-0	IF	183
1192.4	col-0	IF	183
1193.3	col-0	IF	181
1194.2	col-0	IF	182
1195.1	col-0	IF	181
1196	col-0	IF	180
1196.9	col-0	IF	179
1197.8	col-0	IF	176
1198.7	col-0	IF	173
1199.6	col-0	IF	169
1200.6	col-0	IF	165
1201.5	col-0	IF	163
1202.4	col-0	IF	162
1203.3	col-0	IF	161
1204.2	col-0	IF	163
1205.1	col-0	IF	165
1206	col-0	IF	168
1206.9	col-0	IF	172
1207.8	col-0	IF	175
1208.7	col-0	IF	176
1209.6	col-0	IF	178
1210.5	col-0	IF	176
1211.4	col-0	IF	175
1212.4	col-0	IF	172
1213.3	col-0	IF	169
1214.2	col-0	IF	166
1215.1	col-0	IF	164
1216	col-0	IF	162
1216.9	col-0	IF	162
1217.8	col-0	IF	161
1218.7	col-0	IF	162
1219.6	col-0	IF	163
1220.5	col-0	IF	164
1221.4	col-0	IF	165
1222.3	col-0	IF	166
1223.2	col-0	IF	168
1224.1	col-0	IF	169
1225	col-0	IF	170
1225.9	col-0	IF	172
1226.9	col-0	IF	174
1227.8	col-0	IF	177
1228.7	col-0	IF	179
1229.6	col-0	IF	182
1230.5	col-0	IF	183
1231.4	col-0	IF	184
1232.3	col-0	IF	185
1233.2	col-0	IF	186
1234.1	col-0	IF	186
1235	col-0	IF	186
1235.9	col-0	IF	186
1236.8	col-0	IF	186
1237.7	col-0	IF	185
1238.6	col-0	IF	185
1239.5	col-0	IF	184
1240.4	col-0	IF	183
1241.3	col-0	IF	183
1242.2	col-0	IF	183
1243.1	col-0	IF	182
1244	col-0	IF	184
1244.9	col-0	IF	184
1245.8	col-0	IF	186
1246.7	col-0	IF	187
1247.6	col-0	IF	189
1248.5	col-0	IF	191
1249.4	col-0	IF	193
1250.3	col-0	IF	195
1251.3	col-0	IF	198
1252.2	col-0	IF	202
1253.1	col-0	IF	206
1254	col-0	IF	212
1254.9	col-0	IF	221
1255.8	col-0	IF	230
1256.7	col-0	IF	240
1257.6	col-0	IF	251
1258.5	col-0	IF	260
1259.4	col-0	IF	270
1260.3	col-0	IF	277
1261.2	col-0	IF	282
1262.1	col-0	IF	285
1263	col-0	IF	286
1263.9	col-0	IF	287
1264.8	col-0	IF	287
1265.7	col-0	IF	287
1266.6	col-0	IF	287
1267.5	col-0	IF	288
1268.4	col-0	IF	289
1269.3	col-0	IF	290
1270.2	col-0	IF	291
1271.1	col-0	IF	291
1272	col-0	IF	290
1272.9	col-0	IF	286
1273.8	col-0	IF	280
1274.7	col-0	IF	274
1275.6	col-0	IF	265
1276.5	col-0	IF	258
1277.4	col-0	IF	249
1278.3	col-0	IF	242
1279.2	col-0	IF	236
1280.1	col-0	IF	231
1281	col-0	IF	229
1281.9	col-0	IF	229
1282.8	col-0	IF	231
1283.7	col-0	IF	233
1284.6	col-0	IF	236
1285.4	col-0	IF	240
1286.3	col-0	IF	244
1287.2	col-0	IF	248
1288.1	col-0	IF	251
1289	col-0	IF	254
1289.9	col-0	IF	257
1290.8	col-0	IF	259
1291.7	col-0	IF	261
1292.6	col-0	IF	263
1293.5	col-0	IF	266
1294.4	col-0	IF	269
1295.3	col-0	IF	272
1296.2	col-0	IF	276
1297.1	col-0	IF	280
1298	col-0	IF	284
1298.9	col-0	IF	288
1299.8	col-0	IF	292
1300.7	col-0	IF	295
1301.6	col-0	IF	299
1302.5	col-0	IF	301
1303.4	col-0	IF	303
1304.3	col-0	IF	305
1305.2	col-0	IF	307
1306.1	col-0	IF	310
1307	col-0	IF	313
1307.9	col-0	IF	317
1308.8	col-0	IF	322
1309.7	col-0	IF	327
1310.5	col-0	IF	333
1311.4	col-0	IF	341
1312.3	col-0	IF	349
1313.2	col-0	IF	359
1314.1	col-0	IF	370
1315	col-0	IF	382
1315.9	col-0	IF	393
1316.8	col-0	IF	405
1317.7	col-0	IF	417
1318.6	col-0	IF	429
1319.5	col-0	IF	440
1320.4	col-0	IF	451
1321.3	col-0	IF	460
1322.2	col-0	IF	468
1323.1	col-0	IF	476
1324	col-0	IF	483
1324.8	col-0	IF	488
1325.7	col-0	IF	491
1326.6	col-0	IF	494
1327.5	col-0	IF	494
1328.4	col-0	IF	494
1329.3	col-0	IF	493
1330.2	col-0	IF	491
1331.1	col-0	IF	488
1332	col-0	IF	485
1332.9	col-0	IF	482
1333.8	col-0	IF	478
1334.7	col-0	IF	474
1335.6	col-0	IF	469
1336.4	col-0	IF	463
1337.3	col-0	IF	456
1338.2	col-0	IF	448
1339.1	col-0	IF	439
1340	col-0	IF	429
1340.9	col-0	IF	418
1341.8	col-0	IF	407
1342.7	col-0	IF	398
1343.6	col-0	IF	390
1344.5	col-0	IF	383
1345.4	col-0	IF	377
1346.2	col-0	IF	373
1347.1	col-0	IF	370
1348	col-0	IF	368
1348.9	col-0	IF	365
1349.8	col-0	IF	361
1350.7	col-0	IF	357
1351.6	col-0	IF	352
1352.5	col-0	IF	347
1353.4	col-0	IF	342
1354.3	col-0	IF	338
1355.1	col-0	IF	336
1356	col-0	IF	334
1356.9	col-0	IF	333
1357.8	col-0	IF	334
1358.7	col-0	IF	336
1359.6	col-0	IF	337
1360.5	col-0	IF	337
1361.4	col-0	IF	337
1362.3	col-0	IF	335
1363.1	col-0	IF	331
1364	col-0	IF	327
1364.9	col-0	IF	323
1365.8	col-0	IF	319
1366.7	col-0	IF	316
1367.6	col-0	IF	315
1368.5	col-0	IF	314
1369.4	col-0	IF	316
1370.2	col-0	IF	318
1371.1	col-0	IF	321
1372	col-0	IF	325
1372.9	col-0	IF	328
1373.8	col-0	IF	331
1374.7	col-0	IF	332
1375.6	col-0	IF	331
1376.5	col-0	IF	329
1377.3	col-0	IF	325
1378.2	col-0	IF	320
1379.1	col-0	IF	314
1380	col-0	IF	306
1380.9	col-0	IF	299
1381.8	col-0	IF	292
1382.7	col-0	IF	286
1383.5	col-0	IF	281
1384.4	col-0	IF	277
1385.3	col-0	IF	274
1386.2	col-0	IF	271
1387.1	col-0	IF	270
1388	col-0	IF	268
1388.9	col-0	IF	267
1389.7	col-0	IF	264
1390.6	col-0	IF	262
1391.5	col-0	IF	258
1392.4	col-0	IF	254
1393.3	col-0	IF	249
1394.2	col-0	IF	245
1395	col-0	IF	241
1395.9	col-0	IF	237
1396.8	col-0	IF	234
1397.7	col-0	IF	232
1398.6	col-0	IF	231
1399.5	col-0	IF	231
1400.3	col-0	IF	231
1401.2	col-0	IF	231
1402.1	col-0	IF	231
1403	col-0	IF	229
1403.9	col-0	IF	226
1404.8	col-0	IF	222
1405.6	col-0	IF	217
1406.5	col-0	IF	210
1407.4	col-0	IF	202
1408.3	col-0	IF	194
1409.2	col-0	IF	186
1410.1	col-0	IF	179
1410.9	col-0	IF	174
1411.8	col-0	IF	170
1412.7	col-0	IF	169
1413.6	col-0	IF	170
1414.5	col-0	IF	173
1415.3	col-0	IF	177
1416.2	col-0	IF	182
1417.1	col-0	IF	189
1418	col-0	IF	195
1418.9	col-0	IF	201
1419.8	col-0	IF	206
1420.6	col-0	IF	210
1421.5	col-0	IF	214
1422.4	col-0	IF	217
1423.3	col-0	IF	218
1424.2	col-0	IF	219
1425	col-0	IF	218
1425.9	col-0	IF	218
1426.8	col-0	IF	215
1427.7	col-0	IF	212
1428.6	col-0	IF	207
1429.4	col-0	IF	202
1430.3	col-0	IF	197
1431.2	col-0	IF	191
1432.1	col-0	IF	186
1433	col-0	IF	182
1433.8	col-0	IF	179
1434.7	col-0	IF	176
1435.6	col-0	IF	176
1436.5	col-0	IF	177
1437.4	col-0	IF	178
1438.2	col-0	IF	181
1439.1	col-0	IF	185
1440	col-0	IF	191
1440.9	col-0	IF	197
1441.7	col-0	IF	204
1442.6	col-0	IF	210
1443.5	col-0	IF	216
1444.4	col-0	IF	222
1445.3	col-0	IF	227
1446.1	col-0	IF	232
1447	col-0	IF	235
1447.9	col-0	IF	238
1448.8	col-0	IF	239
1449.7	col-0	IF	241
1450.5	col-0	IF	241
1451.4	col-0	IF	243
1452.3	col-0	IF	245
1453.2	col-0	IF	247
1454	col-0	IF	251
1454.9	col-0	IF	254
1455.8	col-0	IF	258
1456.7	col-0	IF	261
1457.5	col-0	IF	263
1458.4	col-0	IF	264
1459.3	col-0	IF	263
1460.2	col-0	IF	262
1461	col-0	IF	258
1461.9	col-0	IF	255
1462.8	col-0	IF	251
1463.7	col-0	IF	247
1464.6	col-0	IF	244
1465.4	col-0	IF	243
1466.3	col-0	IF	242
1467.2	col-0	IF	240
1468.1	col-0	IF	240
1468.9	col-0	IF	239
1469.8	col-0	IF	236
1470.7	col-0	IF	232
1471.6	col-0	IF	227
1472.4	col-0	IF	220
1473.3	col-0	IF	212
1474.2	col-0	IF	203
1475	col-0	IF	194
1475.9	col-0	IF	185
1476.8	col-0	IF	177
1477.7	col-0	IF	169
1478.5	col-0	IF	162
1479.4	col-0	IF	157
1480.3	col-0	IF	152
1481.2	col-0	IF	149
1482	col-0	IF	146
1482.9	col-0	IF	143
1483.8	col-0	IF	142
1484.7	col-0	IF	140
1485.5	col-0	IF	139
1486.4	col-0	IF	138
1487.3	col-0	IF	138
1488.1	col-0	IF	138
1489	col-0	IF	137
1489.9	col-0	IF	137
1490.8	col-0	IF	136
1491.6	col-0	IF	136
1492.5	col-0	IF	136
1493.4	col-0	IF	135
1494.3	col-0	IF	135
1495.1	col-0	IF	136
1496	col-0	IF	136
1496.9	col-0	IF	138
1497.7	col-0	IF	139
1498.6	col-0	IF	140
1499.5	col-0	IF	142
1500.4	col-0	IF	143
1501.2	col-0	IF	144
1502.1	col-0	IF	145
1503	col-0	IF	144
1503.8	col-0	IF	142
1504.7	col-0	IF	140
1505.6	col-0	IF	136
1506.5	col-0	IF	132
1507.3	col-0	IF	128
1508.2	col-0	IF	123
1509.1	col-0	IF	117
1509.9	col-0	IF	114
1510.8	col-0	IF	111
1511.7	col-0	IF	109
1512.5	col-0	IF	108
1513.4	col-0	IF	109
1514.3	col-0	IF	110
1515.1	col-0	IF	112
1516	col-0	IF	114
1516.9	col-0	IF	115
1517.8	col-0	IF	115
1518.6	col-0	IF	115
1519.5	col-0	IF	113
1520.4	col-0	IF	112
1521.2	col-0	IF	109
1522.1	col-0	IF	106
1523	col-0	IF	104
1523.8	col-0	IF	102
1524.7	col-0	IF	101
1525.6	col-0	IF	101
1526.4	col-0	IF	101
1527.3	col-0	IF	102
1528.2	col-0	IF	102
1529	col-0	IF	103
1529.9	col-0	IF	103
1530.8	col-0	IF	104
1531.6	col-0	IF	103
1532.5	col-0	IF	103
1533.4	col-0	IF	102
1534.2	col-0	IF	103
1535.1	col-0	IF	104
1536	col-0	IF	105
1536.8	col-0	IF	108
1537.7	col-0	IF	110
1538.6	col-0	IF	111
1539.4	col-0	IF	112
1540.3	col-0	IF	111
1541.2	col-0	IF	109
1542	col-0	IF	107
1542.9	col-0	IF	104
1543.8	col-0	IF	102
1544.6	col-0	IF	103
1545.5	col-0	IF	107
1546.4	col-0	IF	115
1547.2	col-0	IF	126
1548.1	col-0	IF	142
1549	col-0	IF	158
1549.8	col-0	IF	175
1550.7	col-0	IF	191
1551.6	col-0	IF	204
1552.4	col-0	IF	213
1553.3	col-0	IF	216
1554.2	col-0	IF	214
1555	col-0	IF	208
1555.9	col-0	IF	198
1556.7	col-0	IF	185
1557.6	col-0	IF	173
1558.5	col-0	IF	162
1559.3	col-0	IF	152
1560.2	col-0	IF	146
1561.1	col-0	IF	143
1561.9	col-0	IF	143
1562.8	col-0	IF	147
1563.7	col-0	IF	153
1564.5	col-0	IF	162
1565.4	col-0	IF	173
1566.2	col-0	IF	187
1567.1	col-0	IF	200
1568	col-0	IF	216
1568.8	col-0	IF	230
1569.7	col-0	IF	244
1570.6	col-0	IF	256
1571.4	col-0	IF	267
1572.3	col-0	IF	276
1573.1	col-0	IF	284
1574	col-0	IF	292
1574.9	col-0	IF	299
1575.7	col-0	IF	307
1576.6	col-0	IF	317
1577.5	col-0	IF	331
1578.3	col-0	IF	347
1579.2	col-0	IF	367
1580	col-0	IF	390
1580.9	col-0	IF	416
1581.8	col-0	IF	445
1582.6	col-0	IF	477
1583.5	col-0	IF	510
1584.3	col-0	IF	543
1585.2	col-0	IF	576
1586.1	col-0	IF	608
1586.9	col-0	IF	640
1587.8	col-0	IF	669
1588.6	col-0	IF	695
1589.5	col-0	IF	720
1590.4	col-0	IF	742
1591.2	col-0	IF	760
1592.1	col-0	IF	776
1592.9	col-0	IF	788
1593.8	col-0	IF	799
1594.7	col-0	IF	806
1595.5	col-0	IF	810
1596.4	col-0	IF	812
1597.2	col-0	IF	811
1598.1	col-0	IF	808
1599	col-0	IF	800
1599.8	col-0	IF	790
1600.7	col-0	IF	775
1601.5	col-0	IF	758
1602.4	col-0	IF	738
1603.2	col-0	IF	716
1604.1	col-0	IF	692
1605	col-0	IF	668
1605.8	col-0	IF	644
1606.7	col-0	IF	620
1607.5	col-0	IF	599
1608.4	col-0	IF	578
1609.3	col-0	IF	559
1610.1	col-0	IF	542
1611	col-0	IF	527
1611.8	col-0	IF	513
1612.7	col-0	IF	502
1613.5	col-0	IF	491
1614.4	col-0	IF	482
1615.3	col-0	IF	475
1616.1	col-0	IF	468
1617	col-0	IF	462
1617.8	col-0	IF	458
1618.7	col-0	IF	454
1619.5	col-0	IF	448
1620.4	col-0	IF	443
1621.2	col-0	IF	434
1622.1	col-0	IF	423
1623	col-0	IF	410
1623.8	col-0	IF	395
1624.7	col-0	IF	378
1625.5	col-0	IF	359
1626.4	col-0	IF	340
1627.2	col-0	IF	323
1628.1	col-0	IF	307
1628.9	col-0	IF	294
1629.8	col-0	IF	285
1630.7	col-0	IF	279
1631.5	col-0	IF	276
1632.4	col-0	IF	277
1633.2	col-0	IF	280
1634.1	col-0	IF	283
1634.9	col-0	IF	287
1635.8	col-0	IF	289
1636.6	col-0	IF	292
1637.5	col-0	IF	293
1638.3	col-0	IF	294
1639.2	col-0	IF	292
1640.1	col-0	IF	292
1640.9	col-0	IF	292
1641.8	col-0	IF	294
1642.6	col-0	IF	299
1643.5	col-0	IF	305
1644.3	col-0	IF	315
1645.2	col-0	IF	328
1646	col-0	IF	343
1646.9	col-0	IF	360
1647.7	col-0	IF	378
1648.6	col-0	IF	396
1649.4	col-0	IF	413
1650.3	col-0	IF	428
1651.1	col-0	IF	441
1652	col-0	IF	451
1652.8	col-0	IF	458
1653.7	col-0	IF	461
1654.6	col-0	IF	461
1655.4	col-0	IF	459
1656.3	col-0	IF	453
1657.1	col-0	IF	445
1658	col-0	IF	435
1658.8	col-0	IF	423
1659.7	col-0	IF	409
1660.5	col-0	IF	395
1661.4	col-0	IF	380
1662.2	col-0	IF	364
1663.1	col-0	IF	348
1663.9	col-0	IF	332
1664.8	col-0	IF	316
1665.6	col-0	IF	300
1666.5	col-0	IF	284
1667.3	col-0	IF	270
1668.2	col-0	IF	256
1669	col-0	IF	244
1669.9	col-0	IF	234
1670.7	col-0	IF	226
1671.6	col-0	IF	220
1672.4	col-0	IF	216
1673.3	col-0	IF	213
1674.1	col-0	IF	211
1675	col-0	IF	209
1675.8	col-0	IF	205
1676.7	col-0	IF	200
1677.5	col-0	IF	193
1678.4	col-0	IF	185
1679.2	col-0	IF	175
1680.1	col-0	IF	165
1680.9	col-0	IF	156
1681.8	col-0	IF	148
1682.6	col-0	IF	142
1683.5	col-0	IF	138
1684.3	col-0	IF	137
1685.2	col-0	IF	138
1686	col-0	IF	139
1686.8	col-0	IF	140
1687.7	col-0	IF	141
1688.5	col-0	IF	140
1689.4	col-0	IF	136
1690.2	col-0	IF	132
1691.1	col-0	IF	126
1691.9	col-0	IF	119
1692.8	col-0	IF	113
1693.6	col-0	IF	107
1694.5	col-0	IF	103
1695.3	col-0	IF	100
1696.2	col-0	IF	100
1697	col-0	IF	101
1697.9	col-0	IF	103
1698.7	col-0	IF	107
1699.6	col-0	IF	110
1700.4	col-0	IF	113
1701.2	col-0	IF	114
1702.1	col-0	IF	114
1702.9	col-0	IF	114
1703.8	col-0	IF	112
1704.6	col-0	IF	112
1705.5	col-0	IF	111
1706.3	col-0	IF	112
1707.2	col-0	IF	114
1708	col-0	IF	119
1708.9	col-0	IF	123
1709.7	col-0	IF	129
1710.5	col-0	IF	133
1711.4	col-0	IF	137
1712.2	col-0	IF	139
1713.1	col-0	IF	140
1713.9	col-0	IF	139
1714.8	col-0	IF	137
1715.6	col-0	IF	135
1716.5	col-0	IF	131
1717.3	col-0	IF	129
1718.1	col-0	IF	127
1719	col-0	IF	127
1719.8	col-0	IF	127
1720.7	col-0	IF	129
1721.5	col-0	IF	130
1722.4	col-0	IF	132
1723.2	col-0	IF	134
1724.1	col-0	IF	135
1724.9	col-0	IF	135
1725.7	col-0	IF	134
1726.6	col-0	IF	134
1727.4	col-0	IF	133
1728.3	col-0	IF	133
1729.1	col-0	IF	133
1730	col-0	IF	133
1730.8	col-0	IF	135
1731.6	col-0	IF	136
1732.5	col-0	IF	138
1733.3	col-0	IF	140
1734.2	col-0	IF	141
1735	col-0	IF	142
1735.9	col-0	IF	148
1736.7	col-0	IF	161
1737.5	col-0	IF	173
1738.4	col-0	IF	183
1739.2	col-0	IF	194
1740.1	col-0	IF	203
1740.9	col-0	IF	212
1741.7	col-0	IF	221
1742.6	col-0	IF	230
1743.4	col-0	IF	239
1744.3	col-0	IF	249
1745.1	col-0	IF	260
1745.9	col-0	IF	273
1746.8	col-0	IF	285
1747.6	col-0	IF	299
1748.5	col-0	IF	313
1749.3	col-0	IF	327
1750.1	col-0	IF	342
1751	col-0	IF	356
1751.8	col-0	IF	371
1752.7	col-0	IF	385
1753.5	col-0	IF	398
1754.3	col-0	IF	411
1755.2	col-0	IF	425
1756	col-0	IF	438
1756.9	col-0	IF	450
1757.7	col-0	IF	463
1758.5	col-0	IF	476
1759.4	col-0	IF	489
1760.2	col-0	IF	501
1761.1	col-0	IF	513
1761.9	col-0	IF	526
1762.7	col-0	IF	537
1763.6	col-0	IF	550
1764.4	col-0	IF	560
1765.3	col-0	IF	572
1766.1	col-0	IF	583
1766.9	col-0	IF	595
1767.8	col-0	IF	608
1768.6	col-0	IF	621
1769.4	col-0	IF	635
1770.3	col-0	IF	649
1771.1	col-0	IF	663
1772	col-0	IF	678
1772.8	col-0	IF	691
1773.6	col-0	IF	704
1774.5	col-0	IF	715
1775.3	col-0	IF	727
1776.1	col-0	IF	736
1777	col-0	IF	746
1777.8	col-0	IF	758
1778.6	col-0	IF	773
559.6	4cl1x2	IF	956
560.6	4cl1x2	IF	493
561.5	4cl1x2	IF	235
562.5	4cl1x2	IF	120
563.5	4cl1x2	IF	95
564.5	4cl1x2	IF	122
565.5	4cl1x2	IF	170
566.5	4cl1x2	IF	220
567.5	4cl1x2	IF	261
568.5	4cl1x2	IF	285
569.5	4cl1x2	IF	293
570.4	4cl1x2	IF	287
571.4	4cl1x2	IF	271
572.4	4cl1x2	IF	250
573.4	4cl1x2	IF	227
574.4	4cl1x2	IF	207
575.4	4cl1x2	IF	189
576.4	4cl1x2	IF	176
577.4	4cl1x2	IF	167
578.3	4cl1x2	IF	161
579.3	4cl1x2	IF	158
580.3	4cl1x2	IF	155
581.3	4cl1x2	IF	154
582.3	4cl1x2	IF	154
583.3	4cl1x2	IF	154
584.3	4cl1x2	IF	154
585.2	4cl1x2	IF	153
586.2	4cl1x2	IF	153
587.2	4cl1x2	IF	152
588.2	4cl1x2	IF	151
589.2	4cl1x2	IF	149
590.2	4cl1x2	IF	146
591.2	4cl1x2	IF	144
592.1	4cl1x2	IF	141
593.1	4cl1x2	IF	140
594.1	4cl1x2	IF	138
595.1	4cl1x2	IF	137
596.1	4cl1x2	IF	136
597.1	4cl1x2	IF	138
598.1	4cl1x2	IF	141
599	4cl1x2	IF	142
600	4cl1x2	IF	142
601	4cl1x2	IF	142
602	4cl1x2	IF	140
603	4cl1x2	IF	136
604	4cl1x2	IF	132
604.9	4cl1x2	IF	126
605.9	4cl1x2	IF	121
606.9	4cl1x2	IF	114
607.9	4cl1x2	IF	110
608.9	4cl1x2	IF	106
609.9	4cl1x2	IF	104
610.8	4cl1x2	IF	104
611.8	4cl1x2	IF	106
612.8	4cl1x2	IF	109
613.8	4cl1x2	IF	113
614.8	4cl1x2	IF	118
615.8	4cl1x2	IF	123
616.7	4cl1x2	IF	127
617.7	4cl1x2	IF	130
618.7	4cl1x2	IF	133
619.7	4cl1x2	IF	134
620.7	4cl1x2	IF	133
621.6	4cl1x2	IF	133
622.6	4cl1x2	IF	131
623.6	4cl1x2	IF	129
624.6	4cl1x2	IF	127
625.6	4cl1x2	IF	127
626.5	4cl1x2	IF	128
627.5	4cl1x2	IF	129
628.5	4cl1x2	IF	131
629.5	4cl1x2	IF	134
630.5	4cl1x2	IF	136
631.4	4cl1x2	IF	139
632.4	4cl1x2	IF	141
633.4	4cl1x2	IF	143
634.4	4cl1x2	IF	143
635.4	4cl1x2	IF	143
636.3	4cl1x2	IF	141
637.3	4cl1x2	IF	139
638.3	4cl1x2	IF	136
639.3	4cl1x2	IF	134
640.3	4cl1x2	IF	130
641.2	4cl1x2	IF	127
642.2	4cl1x2	IF	123
643.2	4cl1x2	IF	119
644.2	4cl1x2	IF	115
645.2	4cl1x2	IF	111
646.1	4cl1x2	IF	108
647.1	4cl1x2	IF	104
648.1	4cl1x2	IF	101
649.1	4cl1x2	IF	98
650	4cl1x2	IF	96
651	4cl1x2	IF	94
652	4cl1x2	IF	93
653	4cl1x2	IF	93
654	4cl1x2	IF	93
654.9	4cl1x2	IF	93
655.9	4cl1x2	IF	94
656.9	4cl1x2	IF	95
657.9	4cl1x2	IF	96
658.8	4cl1x2	IF	96
659.8	4cl1x2	IF	97
660.8	4cl1x2	IF	97
661.8	4cl1x2	IF	97
662.8	4cl1x2	IF	97
663.7	4cl1x2	IF	97
664.7	4cl1x2	IF	97
665.7	4cl1x2	IF	97
666.7	4cl1x2	IF	97
667.6	4cl1x2	IF	97
668.6	4cl1x2	IF	97
669.6	4cl1x2	IF	96
670.6	4cl1x2	IF	94
671.5	4cl1x2	IF	93
672.5	4cl1x2	IF	92
673.5	4cl1x2	IF	90
674.5	4cl1x2	IF	88
675.4	4cl1x2	IF	88
676.4	4cl1x2	IF	89
677.4	4cl1x2	IF	91
678.4	4cl1x2	IF	93
679.3	4cl1x2	IF	95
680.3	4cl1x2	IF	98
681.3	4cl1x2	IF	101
682.2	4cl1x2	IF	102
683.2	4cl1x2	IF	102
684.2	4cl1x2	IF	100
685.2	4cl1x2	IF	98
686.1	4cl1x2	IF	95
687.1	4cl1x2	IF	91
688.1	4cl1x2	IF	88
689.1	4cl1x2	IF	85
690	4cl1x2	IF	82
691	4cl1x2	IF	81
692	4cl1x2	IF	79
693	4cl1x2	IF	78
693.9	4cl1x2	IF	78
694.9	4cl1x2	IF	78
695.9	4cl1x2	IF	78
696.8	4cl1x2	IF	78
697.8	4cl1x2	IF	80
698.8	4cl1x2	IF	82
699.8	4cl1x2	IF	85
700.7	4cl1x2	IF	89
701.7	4cl1x2	IF	95
702.7	4cl1x2	IF	100
703.6	4cl1x2	IF	105
704.6	4cl1x2	IF	109
705.6	4cl1x2	IF	113
706.6	4cl1x2	IF	114
707.5	4cl1x2	IF	114
708.5	4cl1x2	IF	112
709.5	4cl1x2	IF	109
710.4	4cl1x2	IF	106
711.4	4cl1x2	IF	104
712.4	4cl1x2	IF	103
713.3	4cl1x2	IF	103
714.3	4cl1x2	IF	104
715.3	4cl1x2	IF	107
716.3	4cl1x2	IF	111
717.2	4cl1x2	IF	116
718.2	4cl1x2	IF	121
719.2	4cl1x2	IF	126
720.1	4cl1x2	IF	132
721.1	4cl1x2	IF	138
722.1	4cl1x2	IF	143
723	4cl1x2	IF	149
724	4cl1x2	IF	155
725	4cl1x2	IF	160
725.9	4cl1x2	IF	165
726.9	4cl1x2	IF	169
727.9	4cl1x2	IF	172
728.8	4cl1x2	IF	174
729.8	4cl1x2	IF	173
730.8	4cl1x2	IF	171
731.7	4cl1x2	IF	168
732.7	4cl1x2	IF	163
733.7	4cl1x2	IF	158
734.7	4cl1x2	IF	153
735.6	4cl1x2	IF	148
736.6	4cl1x2	IF	145
737.6	4cl1x2	IF	142
738.5	4cl1x2	IF	141
739.5	4cl1x2	IF	141
740.5	4cl1x2	IF	141
741.4	4cl1x2	IF	141
742.4	4cl1x2	IF	142
743.3	4cl1x2	IF	142
744.3	4cl1x2	IF	142
745.3	4cl1x2	IF	141
746.2	4cl1x2	IF	140
747.2	4cl1x2	IF	139
748.2	4cl1x2	IF	138
749.1	4cl1x2	IF	138
750.1	4cl1x2	IF	138
751.1	4cl1x2	IF	138
752	4cl1x2	IF	140
753	4cl1x2	IF	142
754	4cl1x2	IF	144
754.9	4cl1x2	IF	148
755.9	4cl1x2	IF	150
756.9	4cl1x2	IF	153
757.8	4cl1x2	IF	156
758.8	4cl1x2	IF	158
759.8	4cl1x2	IF	160
760.7	4cl1x2	IF	161
761.7	4cl1x2	IF	164
762.6	4cl1x2	IF	166
763.6	4cl1x2	IF	168
764.6	4cl1x2	IF	171
765.5	4cl1x2	IF	175
766.5	4cl1x2	IF	179
767.5	4cl1x2	IF	184
768.4	4cl1x2	IF	188
769.4	4cl1x2	IF	192
770.3	4cl1x2	IF	194
771.3	4cl1x2	IF	196
772.3	4cl1x2	IF	196
773.2	4cl1x2	IF	195
774.2	4cl1x2	IF	193
775.2	4cl1x2	IF	191
776.1	4cl1x2	IF	188
777.1	4cl1x2	IF	185
778	4cl1x2	IF	183
779	4cl1x2	IF	181
780	4cl1x2	IF	181
780.9	4cl1x2	IF	180
781.9	4cl1x2	IF	181
782.9	4cl1x2	IF	183
783.8	4cl1x2	IF	184
784.8	4cl1x2	IF	186
785.7	4cl1x2	IF	189
786.7	4cl1x2	IF	191
787.7	4cl1x2	IF	193
788.6	4cl1x2	IF	194
789.6	4cl1x2	IF	195
790.5	4cl1x2	IF	195
791.5	4cl1x2	IF	194
792.5	4cl1x2	IF	192
793.4	4cl1x2	IF	190
794.4	4cl1x2	IF	188
795.3	4cl1x2	IF	186
796.3	4cl1x2	IF	184
797.3	4cl1x2	IF	183
798.2	4cl1x2	IF	184
799.2	4cl1x2	IF	186
800.1	4cl1x2	IF	190
801.1	4cl1x2	IF	195
802	4cl1x2	IF	201
803	4cl1x2	IF	208
804	4cl1x2	IF	215
804.9	4cl1x2	IF	221
805.9	4cl1x2	IF	227
806.8	4cl1x2	IF	232
807.8	4cl1x2	IF	235
808.8	4cl1x2	IF	239
809.7	4cl1x2	IF	242
810.7	4cl1x2	IF	246
811.6	4cl1x2	IF	249
812.6	4cl1x2	IF	252
813.5	4cl1x2	IF	256
814.5	4cl1x2	IF	258
815.5	4cl1x2	IF	260
816.4	4cl1x2	IF	260
817.4	4cl1x2	IF	260
818.3	4cl1x2	IF	258
819.3	4cl1x2	IF	254
820.2	4cl1x2	IF	250
821.2	4cl1x2	IF	246
822.2	4cl1x2	IF	241
823.1	4cl1x2	IF	239
824.1	4cl1x2	IF	236
825	4cl1x2	IF	236
826	4cl1x2	IF	236
826.9	4cl1x2	IF	237
827.9	4cl1x2	IF	239
828.8	4cl1x2	IF	241
829.8	4cl1x2	IF	243
830.7	4cl1x2	IF	244
831.7	4cl1x2	IF	245
832.7	4cl1x2	IF	244
833.6	4cl1x2	IF	243
834.6	4cl1x2	IF	242
835.5	4cl1x2	IF	240
836.5	4cl1x2	IF	239
837.4	4cl1x2	IF	239
838.4	4cl1x2	IF	239
839.3	4cl1x2	IF	240
840.3	4cl1x2	IF	243
841.2	4cl1x2	IF	246
842.2	4cl1x2	IF	250
843.2	4cl1x2	IF	253
844.1	4cl1x2	IF	258
845.1	4cl1x2	IF	261
846	4cl1x2	IF	265
847	4cl1x2	IF	266
847.9	4cl1x2	IF	268
848.9	4cl1x2	IF	270
849.8	4cl1x2	IF	271
850.8	4cl1x2	IF	271
851.7	4cl1x2	IF	271
852.7	4cl1x2	IF	271
853.6	4cl1x2	IF	270
854.6	4cl1x2	IF	269
855.5	4cl1x2	IF	268
856.5	4cl1x2	IF	268
857.4	4cl1x2	IF	267
858.4	4cl1x2	IF	267
859.3	4cl1x2	IF	267
860.3	4cl1x2	IF	268
861.2	4cl1x2	IF	270
862.2	4cl1x2	IF	272
863.1	4cl1x2	IF	275
864.1	4cl1x2	IF	277
865.1	4cl1x2	IF	278
866	4cl1x2	IF	278
867	4cl1x2	IF	279
867.9	4cl1x2	IF	278
868.9	4cl1x2	IF	277
869.8	4cl1x2	IF	275
870.8	4cl1x2	IF	275
871.7	4cl1x2	IF	275
872.7	4cl1x2	IF	277
873.6	4cl1x2	IF	280
874.6	4cl1x2	IF	283
875.5	4cl1x2	IF	288
876.4	4cl1x2	IF	292
877.4	4cl1x2	IF	295
878.3	4cl1x2	IF	298
879.3	4cl1x2	IF	300
880.2	4cl1x2	IF	302
881.2	4cl1x2	IF	303
882.1	4cl1x2	IF	303
883.1	4cl1x2	IF	305
884	4cl1x2	IF	306
885	4cl1x2	IF	309
885.9	4cl1x2	IF	314
886.9	4cl1x2	IF	320
887.8	4cl1x2	IF	328
888.8	4cl1x2	IF	338
889.7	4cl1x2	IF	347
890.7	4cl1x2	IF	358
891.6	4cl1x2	IF	368
892.6	4cl1x2	IF	376
893.5	4cl1x2	IF	384
894.5	4cl1x2	IF	390
895.4	4cl1x2	IF	393
896.4	4cl1x2	IF	396
897.3	4cl1x2	IF	397
898.2	4cl1x2	IF	396
899.2	4cl1x2	IF	396
900.1	4cl1x2	IF	395
901.1	4cl1x2	IF	394
902	4cl1x2	IF	393
903	4cl1x2	IF	393
903.9	4cl1x2	IF	393
904.9	4cl1x2	IF	392
905.8	4cl1x2	IF	391
906.8	4cl1x2	IF	388
907.7	4cl1x2	IF	386
908.7	4cl1x2	IF	381
909.6	4cl1x2	IF	376
910.5	4cl1x2	IF	369
911.5	4cl1x2	IF	364
912.4	4cl1x2	IF	359
913.4	4cl1x2	IF	356
914.3	4cl1x2	IF	355
915.3	4cl1x2	IF	355
916.2	4cl1x2	IF	357
917.2	4cl1x2	IF	360
918.1	4cl1x2	IF	363
919	4cl1x2	IF	367
920	4cl1x2	IF	372
920.9	4cl1x2	IF	375
921.9	4cl1x2	IF	378
922.8	4cl1x2	IF	380
923.8	4cl1x2	IF	382
924.7	4cl1x2	IF	382
925.6	4cl1x2	IF	383
926.6	4cl1x2	IF	382
927.5	4cl1x2	IF	381
928.5	4cl1x2	IF	379
929.4	4cl1x2	IF	376
930.4	4cl1x2	IF	371
931.3	4cl1x2	IF	366
932.2	4cl1x2	IF	360
933.2	4cl1x2	IF	353
934.1	4cl1x2	IF	347
935.1	4cl1x2	IF	341
936	4cl1x2	IF	337
937	4cl1x2	IF	334
937.9	4cl1x2	IF	334
938.8	4cl1x2	IF	335
939.8	4cl1x2	IF	339
940.7	4cl1x2	IF	346
941.7	4cl1x2	IF	352
942.6	4cl1x2	IF	359
943.5	4cl1x2	IF	364
944.5	4cl1x2	IF	368
945.4	4cl1x2	IF	370
946.4	4cl1x2	IF	369
947.3	4cl1x2	IF	366
948.2	4cl1x2	IF	361
949.2	4cl1x2	IF	356
950.1	4cl1x2	IF	351
951.1	4cl1x2	IF	347
952	4cl1x2	IF	346
952.9	4cl1x2	IF	346
953.9	4cl1x2	IF	350
954.8	4cl1x2	IF	354
955.8	4cl1x2	IF	361
956.7	4cl1x2	IF	368
957.6	4cl1x2	IF	375
958.6	4cl1x2	IF	382
959.5	4cl1x2	IF	387
960.5	4cl1x2	IF	390
961.4	4cl1x2	IF	392
962.3	4cl1x2	IF	393
963.3	4cl1x2	IF	392
964.2	4cl1x2	IF	392
965.1	4cl1x2	IF	391
966.1	4cl1x2	IF	391
967	4cl1x2	IF	391
968	4cl1x2	IF	392
968.9	4cl1x2	IF	394
969.8	4cl1x2	IF	396
970.8	4cl1x2	IF	397
971.7	4cl1x2	IF	399
972.6	4cl1x2	IF	401
973.6	4cl1x2	IF	401
974.5	4cl1x2	IF	402
975.5	4cl1x2	IF	402
976.4	4cl1x2	IF	402
977.3	4cl1x2	IF	402
978.3	4cl1x2	IF	403
979.2	4cl1x2	IF	404
980.1	4cl1x2	IF	407
981.1	4cl1x2	IF	411
982	4cl1x2	IF	417
982.9	4cl1x2	IF	423
983.9	4cl1x2	IF	429
984.8	4cl1x2	IF	436
985.8	4cl1x2	IF	441
986.7	4cl1x2	IF	444
987.6	4cl1x2	IF	446
988.6	4cl1x2	IF	445
989.5	4cl1x2	IF	442
990.4	4cl1x2	IF	438
991.4	4cl1x2	IF	432
992.3	4cl1x2	IF	426
993.2	4cl1x2	IF	421
994.2	4cl1x2	IF	418
995.1	4cl1x2	IF	416
996	4cl1x2	IF	417
997	4cl1x2	IF	418
997.9	4cl1x2	IF	421
998.8	4cl1x2	IF	422
999.8	4cl1x2	IF	423
1000.7	4cl1x2	IF	424
1001.6	4cl1x2	IF	422
1002.6	4cl1x2	IF	419
1003.5	4cl1x2	IF	415
1004.4	4cl1x2	IF	411
1005.4	4cl1x2	IF	408
1006.3	4cl1x2	IF	406
1007.2	4cl1x2	IF	405
1008.2	4cl1x2	IF	406
1009.1	4cl1x2	IF	408
1010	4cl1x2	IF	411
1011	4cl1x2	IF	414
1011.9	4cl1x2	IF	419
1012.8	4cl1x2	IF	424
1013.8	4cl1x2	IF	430
1014.7	4cl1x2	IF	437
1015.6	4cl1x2	IF	445
1016.6	4cl1x2	IF	453
1017.5	4cl1x2	IF	462
1018.4	4cl1x2	IF	470
1019.4	4cl1x2	IF	478
1020.3	4cl1x2	IF	484
1021.2	4cl1x2	IF	487
1022.1	4cl1x2	IF	488
1023.1	4cl1x2	IF	488
1024	4cl1x2	IF	485
1024.9	4cl1x2	IF	481
1025.9	4cl1x2	IF	478
1026.8	4cl1x2	IF	476
1027.7	4cl1x2	IF	476
1028.7	4cl1x2	IF	477
1029.6	4cl1x2	IF	482
1030.5	4cl1x2	IF	489
1031.5	4cl1x2	IF	497
1032.4	4cl1x2	IF	507
1033.3	4cl1x2	IF	516
1034.2	4cl1x2	IF	525
1035.2	4cl1x2	IF	532
1036.1	4cl1x2	IF	538
1037	4cl1x2	IF	541
1038	4cl1x2	IF	543
1038.9	4cl1x2	IF	544
1039.8	4cl1x2	IF	545
1040.7	4cl1x2	IF	546
1041.7	4cl1x2	IF	548
1042.6	4cl1x2	IF	551
1043.5	4cl1x2	IF	557
1044.5	4cl1x2	IF	564
1045.4	4cl1x2	IF	571
1046.3	4cl1x2	IF	579
1047.2	4cl1x2	IF	586
1048.2	4cl1x2	IF	592
1049.1	4cl1x2	IF	596
1050	4cl1x2	IF	597
1050.9	4cl1x2	IF	595
1051.9	4cl1x2	IF	591
1052.8	4cl1x2	IF	585
1053.7	4cl1x2	IF	579
1054.7	4cl1x2	IF	573
1055.6	4cl1x2	IF	569
1056.5	4cl1x2	IF	565
1057.4	4cl1x2	IF	565
1058.4	4cl1x2	IF	567
1059.3	4cl1x2	IF	571
1060.2	4cl1x2	IF	576
1061.1	4cl1x2	IF	583
1062.1	4cl1x2	IF	590
1063	4cl1x2	IF	597
1063.9	4cl1x2	IF	603
1064.8	4cl1x2	IF	608
1065.8	4cl1x2	IF	611
1066.7	4cl1x2	IF	615
1067.6	4cl1x2	IF	618
1068.5	4cl1x2	IF	621
1069.5	4cl1x2	IF	623
1070.4	4cl1x2	IF	627
1071.3	4cl1x2	IF	631
1072.2	4cl1x2	IF	637
1073.2	4cl1x2	IF	643
1074.1	4cl1x2	IF	649
1075	4cl1x2	IF	654
1075.9	4cl1x2	IF	660
1076.9	4cl1x2	IF	666
1077.8	4cl1x2	IF	672
1078.7	4cl1x2	IF	679
1079.6	4cl1x2	IF	687
1080.6	4cl1x2	IF	698
1081.5	4cl1x2	IF	711
1082.4	4cl1x2	IF	726
1083.3	4cl1x2	IF	743
1084.3	4cl1x2	IF	762
1085.2	4cl1x2	IF	781
1086.1	4cl1x2	IF	800
1087	4cl1x2	IF	816
1087.9	4cl1x2	IF	831
1088.9	4cl1x2	IF	842
1089.8	4cl1x2	IF	850
1090.7	4cl1x2	IF	856
1091.6	4cl1x2	IF	859
1092.6	4cl1x2	IF	860
1093.5	4cl1x2	IF	859
1094.4	4cl1x2	IF	857
1095.3	4cl1x2	IF	852
1096.2	4cl1x2	IF	846
1097.2	4cl1x2	IF	837
1098.1	4cl1x2	IF	826
1099	4cl1x2	IF	813
1099.9	4cl1x2	IF	798
1100.8	4cl1x2	IF	783
1101.8	4cl1x2	IF	767
1102.7	4cl1x2	IF	754
1103.6	4cl1x2	IF	741
1104.5	4cl1x2	IF	734
1105.5	4cl1x2	IF	729
1106.4	4cl1x2	IF	729
1107.3	4cl1x2	IF	731
1108.2	4cl1x2	IF	736
1109.1	4cl1x2	IF	743
1110.1	4cl1x2	IF	751
1111	4cl1x2	IF	759
1111.9	4cl1x2	IF	766
1112.8	4cl1x2	IF	772
1113.7	4cl1x2	IF	777
1114.7	4cl1x2	IF	781
1115.6	4cl1x2	IF	783
1116.5	4cl1x2	IF	785
1117.4	4cl1x2	IF	786
1118.3	4cl1x2	IF	787
1119.2	4cl1x2	IF	786
1120.2	4cl1x2	IF	785
1121.1	4cl1x2	IF	782
1122	4cl1x2	IF	777
1122.9	4cl1x2	IF	770
1123.8	4cl1x2	IF	761
1124.8	4cl1x2	IF	750
1125.7	4cl1x2	IF	737
1126.6	4cl1x2	IF	723
1127.5	4cl1x2	IF	710
1128.4	4cl1x2	IF	697
1129.3	4cl1x2	IF	685
1130.3	4cl1x2	IF	674
1131.2	4cl1x2	IF	666
1132.1	4cl1x2	IF	659
1133	4cl1x2	IF	652
1133.9	4cl1x2	IF	646
1134.8	4cl1x2	IF	640
1135.8	4cl1x2	IF	635
1136.7	4cl1x2	IF	631
1137.6	4cl1x2	IF	627
1138.5	4cl1x2	IF	624
1139.4	4cl1x2	IF	622
1140.3	4cl1x2	IF	622
1141.3	4cl1x2	IF	623
1142.2	4cl1x2	IF	626
1143.1	4cl1x2	IF	630
1144	4cl1x2	IF	633
1144.9	4cl1x2	IF	636
1145.8	4cl1x2	IF	639
1146.8	4cl1x2	IF	640
1147.7	4cl1x2	IF	640
1148.6	4cl1x2	IF	637
1149.5	4cl1x2	IF	634
1150.4	4cl1x2	IF	629
1151.3	4cl1x2	IF	622
1152.2	4cl1x2	IF	615
1153.2	4cl1x2	IF	607
1154.1	4cl1x2	IF	599
1155	4cl1x2	IF	591
1155.9	4cl1x2	IF	583
1156.8	4cl1x2	IF	574
1157.7	4cl1x2	IF	566
1158.6	4cl1x2	IF	558
1159.6	4cl1x2	IF	550
1160.5	4cl1x2	IF	542
1161.4	4cl1x2	IF	535
1162.3	4cl1x2	IF	527
1163.2	4cl1x2	IF	521
1164.1	4cl1x2	IF	514
1165	4cl1x2	IF	508
1165.9	4cl1x2	IF	503
1166.9	4cl1x2	IF	499
1167.8	4cl1x2	IF	496
1168.7	4cl1x2	IF	493
1169.6	4cl1x2	IF	491
1170.5	4cl1x2	IF	489
1171.4	4cl1x2	IF	488
1172.3	4cl1x2	IF	486
1173.2	4cl1x2	IF	483
1174.2	4cl1x2	IF	479
1175.1	4cl1x2	IF	474
1176	4cl1x2	IF	468
1176.9	4cl1x2	IF	461
1177.8	4cl1x2	IF	455
1178.7	4cl1x2	IF	449
1179.6	4cl1x2	IF	444
1180.5	4cl1x2	IF	440
1181.4	4cl1x2	IF	438
1182.4	4cl1x2	IF	437
1183.3	4cl1x2	IF	438
1184.2	4cl1x2	IF	439
[truncated: 6,041 more rows]

## Sheet: cooperativity_Pt
# X, Y are the coordinates of the measured point; ref.x,y 1 and 2 are two points demarkating a line along the border from cambium to xylem
genotype	replicate	technical	cell.type	adj.cell.type	absorbance.stained	absorbance.unstained	X	Y	ref.x1	ref.y1	ref.x2	ref.y2	measuring.instance
WT	4	1	V	V	0.376	0.156	257.458	400.339	484.5	765	2779.5	765	1
WT	4	1	V	V	0.365	0.165	259.661	401.356	484.5	765	2779.5	765	1
WT	4	1	V	V	0.382	0.193	263.051	402.373	484.5	765	2779.5	765	1
WT	4	1	V	V	0.372	0.172	257.458	402.203	484.5	765	2779.5	765	1
WT	4	1	V	V	0.367	0.167	260.508	403.39	484.5	765	2779.5	765	1
WT	4	1	V	V	0.351	0.156	263.22	404.068	484.5	765	2779.5	765	1
WT	4	1	V	V	0.361	0.116	261.186	391.525	484.5	765	2779.5	765	1
WT	4	1	V	V	0.395	0.147	264.407	392.542	484.5	765	2779.5	765	1
WT	4	1	V	V	0.421	0.181	266.949	393.22	484.5	765	2779.5	765	1
WT	4	1	V	V	0.405	0.208	266.949	392.034	484.5	765	2779.5	765	1
WT	4	1	V	V	0.43	0.134	298.305	225.763	484.5	765	2779.5	765	1
WT	4	1	V	V	0.398	0.138	300.847	226.441	484.5	765	2779.5	765	1
WT	4	1	V	V	0.411	0.121	302.881	225.593	484.5	765	2779.5	765	1
WT	4	1	V	V	0.381	0.09	296.78	223.559	484.5	765	2779.5	765	1
WT	4	1	V	V	0.394	0.132	224.407	191.864	484.5	765	2779.5	765	1
WT	4	1	V	V	0.364	0.126	230.169	191.525	484.5	765	2779.5	765	1
WT	4	1	V	V	0.359	0.124	227.458	230	484.5	765	2779.5	765	1
WT	4	1	V	V	0.382	0.151	233.39	228.644	484.5	765	2779.5	765	1
WT	4	1	V	V	0.363	0.128	307.627	270.678	484.5	765	2779.5	765	1
WT	4	1	V	V	0.374	0.146	317.627	273.39	484.5	765	2779.5	765	1
WT	4	1	V	F	0.344	0.073	269.492	380.339	484.5	765	2779.5	765	1
WT	4	1	V	F	0.379	0.107	273.22	382.034	484.5	765	2779.5	765	1
WT	4	1	V	F	0.349	0.068	246.78	368.983	484.5	765	2779.5	765	1
WT	4	1	V	F	0.355	0.151	253.051	373.051	484.5	765	2779.5	765	1
WT	4	1	V	F	0.368	0.155	254.915	375.593	484.5	765	2779.5	765	1
WT	4	1	V	F	0.278	0.03	305.932	285.932	484.5	765	2779.5	765	1
WT	4	1	V	F	0.263	0.057	312.712	288.475	484.5	765	2779.5	765	1
WT	4	1	V	F	0.26	0.067	227.966	242.203	484.5	765	2779.5	765	1
WT	4	1	V	F	0.25	0.141	235.593	241.017	484.5	765	2779.5	765	1
WT	4	1	V	F	0.274	0.125	238.305	233.559	484.5	765	2779.5	765	1
WT	4	1	V	F	0.337	0.037	235.932	181.695	484.5	765	2779.5	765	1
WT	4	1	V	F	0.35	0.083	236.78	185.593	484.5	765	2779.5	765	1
WT	4	1	V	F	0.331	0.127	236.61	190.339	484.5	765	2779.5	765	1
WT	4	1	V	F	0.219	0.003	253.051	191.186	484.5	765	2779.5	765	1
WT	4	1	V	F	0.309	0.11	258.305	191.695	484.5	765	2779.5	765	1
WT	4	1	V	F	0.352	0.172	261.356	192.203	484.5	765	2779.5	765	1
WT	4	1	V	F	0.326	0.139	275.593	205.085	484.5	765	2779.5	765	1
WT	4	1	V	F	0.299	0.146	280	205.254	484.5	765	2779.5	765	1
WT	4	1	V	F	0.333	0.112	277.797	188.983	484.5	765	2779.5	765	1
WT	4	1	V	F	0.307	0.124	309.492	163.898	484.5	765	2779.5	765	1
WT	4	1	V	R	0.326	0.045	265.763	379.831	484.5	765	2779.5	765	1
WT	4	1	V	R	0.238	0.104	193.729	272.034	484.5	765	2779.5	765	1
WT	4	1	V	R	0.177	0.106	196.102	277.119	484.5	765	2779.5	765	1
WT	4	1	V	R	0.337	0.12	179.831	200.678	484.5	765	2779.5	765	1
WT	4	1	V	R	0.266	0.145	180.847	203.729	484.5	765	2779.5	765	1
WT	4	1	V	R	0.377	0.165	181.864	206.78	484.5	765	2779.5	765	1
WT	4	1	V	R	0.278	0.038	288.136	190	484.5	765	2779.5	765	1
WT	4	1	V	R	0.118	0.08	288.644	196.271	484.5	765	2779.5	765	1
WT	4	1	V	R	0.347	0.151	286.271	202.881	484.5	765	2779.5	765	1
WT	4	1	V	R	0.116	0.037	295.085	212.034	484.5	765	2779.5	765	1
WT	4	1	V	R	0.413	0.134	292.203	220.508	484.5	765	2779.5	765	1
WT	4	1	V	R	0.173	0.085	280.678	250	484.5	765	2779.5	765	1
WT	4	1	V	R	0.345	0.133	280.169	255.763	484.5	765	2779.5	765	1
WT	4	1	V	R	0.401	0.178	279.831	261.017	484.5	765	2779.5	765	1
WT	4	1	V	R	0.385	0.141	357.966	208.475	484.5	765	2779.5	765	1
WT	4	1	V	R	0.334	0.213	357.458	212.542	484.5	765	2779.5	765	1
WT	4	1	V	R	0.384	0.177	356.271	216.61	484.5	765	2779.5	765	1
WT	4	1	V	R	0.377	0.096	354.746	221.017	484.5	765	2779.5	765	1
WT	4	1	V	R	0.398	0.162	351.356	231.186	484.5	765	2779.5	765	1
WT	4	1	V	R	0.194	0.028	327.797	335.932	484.5	765	2779.5	765	1
WT	4	1	V	PA	0.222	0.142	266.61	409.831	484.5	765	2779.5	765	1
WT	4	1	V	PA	0.22	0.146	263.898	412.542	484.5	765	2779.5	765	1
WT	4	1	V	PA	0.247	0.127	258.983	414.068	484.5	765	2779.5	765	1
WT	4	1	V	PA	0.247	0.1	254.237	411.525	484.5	765	2779.5	765	1
WT	4	1	V	PA	0.223	0.168	253.051	407.119	484.5	765	2779.5	765	1
WT	4	1	V	PA	0.223	0.148	232.712	410.678	484.5	765	2779.5	765	1
WT	4	1	V	PA	0.195	0.135	233.22	413.898	484.5	765	2779.5	765	1
WT	4	1	V	PA	0.173	0.147	244.237	411.864	484.5	765	2779.5	765	1
WT	4	1	V	PA	0.261	0.207	243.559	415.763	484.5	765	2779.5	765	1
WT	4	1	V	PA	0.196	0.103	239.831	417.288	484.5	765	2779.5	765	1
WT	4	1	V	PA	0.303	0.172	232.373	397.288	484.5	765	2779.5	765	1
WT	4	1	V	PA	0.213	0.118	231.186	401.864	484.5	765	2779.5	765	1
WT	4	1	V	PA	0.266	0.097	232.203	405.763	484.5	765	2779.5	765	1
WT	4	1	V	PA	0.216	0.148	243.559	402.881	484.5	765	2779.5	765	1
WT	4	1	V	PA	0.177	0.069	244.915	398.475	484.5	765	2779.5	765	1
WT	4	1	V	PA	0.27	0.141	240.508	395.932	484.5	765	2779.5	765	1
WT	4	1	V	PA	0.302	0.136	235.932	395.593	484.5	765	2779.5	765	1
WT	4	1	V	PA	0.177	0.051	228.475	385.085	484.5	765	2779.5	765	1
WT	4	1	V	PA	0.313	0.138	231.864	388.983	484.5	765	2779.5	765	1
WT	4	1	V	PA	0.296	0.176	237.288	391.525	484.5	765	2779.5	765	1
WT	4	1	V	CB	0.072	0.012	399.831	138.136	484.5	765	2779.5	765	1
WT	4	1	V	CB	0.188	0.092	403.22	137.119	484.5	765	2779.5	765	1
WT	4	1	V	CB	0.252	0.097	408.814	138.475	484.5	765	2779.5	765	1
WT	4	1	V	CB	0.229	0.127	412.712	139.831	484.5	765	2779.5	765	1
WT	4	1	V	CB	0.275	0.096	414.915	142.881	484.5	765	2779.5	765	1
WT	4	1	V	CB	0.221	0.092	314.237	123.898	484.5	765	2779.5	765	1
WT	4	1	V	CB	0.245	0.102	281.864	121.017	484.5	765	2779.5	765	1
WT	4	1	V	CB	0.233	0.122	285.932	121.525	484.5	765	2779.5	765	1
WT	4	1	V	CB	0.22	0.111	310.169	122.881	484.5	765	2779.5	765	1
WT	4	1	V	CB	0.162	0.046	181.186	133.559	484.5	765	2779.5	765	1
WT	4	1	V	CB	0.213	0.065	184.915	131.525	484.5	765	2779.5	765	1
WT	4	1	V	CB	0.279	0.071	190.508	131.695	484.5	765	2779.5	765	1
WT	4	1	V	CB	0.281	0.107	194.068	132.881	484.5	765	2779.5	765	1
WT	4	1	V	CB	0.288	0.121	197.627	134.068	484.5	765	2779.5	765	1
WT	4	1	V	CB	0.244	0.117	200.339	134.576	484.5	765	2779.5	765	1
WT	4	1	V	CB	0.216	0.092	115.593	157.458	484.5	765	2779.5	765	1
WT	4	1	V	CB	0.216	0.073	121.186	156.78	484.5	765	2779.5	765	1
WT	4	1	V	CB	0.224	0.109	126.271	155.593	484.5	765	2779.5	765	1
WT	4	1	V	CB	0.163	0.026	273.898	120.508	484.5	765	2779.5	765	1
WT	4	1	V	CB	0.203	0.059	279.322	120.678	484.5	765	2779.5	765	1
WT	4	1	F	F	0.085	0.038	248.136	355.593	484.5	765	2779.5	765	1
WT	4	1	F	F	0.039	0.039	248.475	347.627	484.5	765	2779.5	765	1
WT	4	1	F	F	0.067	0.063	249.831	340.847	484.5	765	2779.5	765	1
WT	4	1	F	F	0.058	0.022	258.983	311.695	484.5	765	2779.5	765	1
WT	4	1	F	F	0.083	0.061	262.542	304.915	484.5	765	2779.5	765	1
WT	4	1	F	F	0.074	0.07	257.627	293.559	484.5	765	2779.5	765	1
WT	4	1	F	F	0.241	0.041	207.288	230.169	484.5	765	2779.5	765	1
WT	4	1	F	F	0.263	0.091	211.186	221.695	484.5	765	2779.5	765	1
WT	4	1	F	F	0.137	0.119	443.22	223.729	484.5	765	2779.5	765	1
WT	4	1	F	F	0.157	0.11	444.746	215.424	484.5	765	2779.5	765	1
WT	4	1	F	F	0.167	0.051	303.39	185.424	484.5	765	2779.5	765	1
WT	4	1	F	F	0.304	0.122	309.831	181.695	484.5	765	2779.5	765	1
WT	4	1	F	F	0.198	0.069	306.271	171.356	484.5	765	2779.5	765	1
WT	4	1	F	F	0.276	0.128	305.593	194.068	484.5	765	2779.5	765	1
WT	4	1	F	F	0.228	0.084	257.288	230	484.5	765	2779.5	765	1
WT	4	1	F	F	0.151	0.078	252.881	220.339	484.5	765	2779.5	765	1
WT	4	1	F	F	0.167	0.091	247.119	235.593	484.5	765	2779.5	765	1
WT	4	1	F	F	0.2	0.047	244.237	220.847	484.5	765	2779.5	765	1
WT	4	1	F	F	0.065	0.004	124.915	252.542	484.5	765	2779.5	765	1
WT	4	1	F	F	0.179	0.057	128.136	260	484.5	765	2779.5	765	1
WT	4	1	F	V	0.2	0.087	236.102	241.695	484.5	765	2779.5	765	1
WT	4	1	F	V	0.191	0.104	237.288	239.322	484.5	765	2779.5	765	1
WT	4	1	F	V	0.197	0.106	238.136	237.627	484.5	765	2779.5	765	1
WT	4	1	F	V	0.235	0.084	238.983	233.051	484.5	765	2779.5	765	1
WT	4	1	F	V	0.223	0.068	238.136	230.847	484.5	765	2779.5	765	1
WT	4	1	F	V	0.191	0.12	239.831	224.915	484.5	765	2779.5	765	1
WT	4	1	F	V	0.241	0.126	240.508	221.695	484.5	765	2779.5	765	1
WT	4	1	F	V	0.267	0.057	239.322	216.271	484.5	765	2779.5	765	1
WT	4	1	F	V	0.217	0.056	270.847	262.373	484.5	765	2779.5	765	1
WT	4	1	F	V	0.245	0.081	274.576	263.559	484.5	765	2779.5	765	1
WT	4	1	F	V	0.227	0.045	307.119	287.627	484.5	765	2779.5	765	1
WT	4	1	F	V	0.227	0.05	310.169	288.475	484.5	765	2779.5	765	1
WT	4	1	F	V	0.215	0.054	314.068	290	484.5	765	2779.5	765	1
WT	4	1	F	V	0.268	0.069	245.763	367.288	484.5	765	2779.5	765	1
WT	4	1	F	V	0.308	0.085	249.661	368.644	484.5	765	2779.5	765	1
WT	4	1	F	V	0.255	0.083	269.831	379.153	484.5	765	2779.5	765	1
WT	4	1	F	V	0.324	0.105	273.559	380	484.5	765	2779.5	765	1
WT	4	1	F	V	0.192	0.047	221.356	178.136	484.5	765	2779.5	765	1
WT	4	1	F	V	0.271	0.08	228.983	178.983	484.5	765	2779.5	765	1
WT	4	1	F	V	0.298	0.124	205.593	178.305	484.5	765	2779.5	765	1
WT	4	1	F	R	0.315	0.102	212.542	194.237	484.5	765	2779.5	765	1
WT	4	1	F	R	0.26	0.102	212.881	198.983	484.5	765	2779.5	765	1
WT	4	1	F	R	0.22	0.097	187.966	222.034	484.5	765	2779.5	765	1
WT	4	1	F	R	0.253	0.104	188.644	225.085	484.5	765	2779.5	765	1
WT	4	1	F	R	0.196	0.108	189.831	235.593	484.5	765	2779.5	765	1
WT	4	1	F	R	0.201	0.082	188.983	230.339	484.5	765	2779.5	765	1
WT	4	1	F	R	0.208	0.088	190.678	240.678	484.5	765	2779.5	765	1
WT	4	1	F	R	0.335	0.114	267.288	155.593	484.5	765	2779.5	765	1
WT	4	1	F	R	0.202	0.114	325.932	240.678	484.5	765	2779.5	765	1
WT	4	1	F	R	0.218	0.102	331.017	225.932	484.5	765	2779.5	765	1
WT	4	1	F	R	0.226	0.092	334.915	207.119	484.5	765	2779.5	765	1
WT	4	1	F	R	0.298	0.139	338.475	190.678	484.5	765	2779.5	765	1
WT	4	1	F	R	0.077	0.085	203.729	263.559	484.5	765	2779.5	765	1
WT	4	1	F	R	0.124	0.064	205.424	274.407	484.5	765	2779.5	765	1
WT	4	1	F	R	0.079	0.057	210.339	283.051	484.5	765	2779.5	765	1
WT	4	1	F	R	0.07	0.05	214.915	296.78	484.5	765	2779.5	765	1
WT	4	1	F	R	0.065	0.042	215.254	312.542	484.5	765	2779.5	765	1
WT	4	1	F	R	0.148	0.096	296.441	279.831	484.5	765	2779.5	765	1
WT	4	1	F	R	0.256	0.11	298.136	257.288	484.5	765	2779.5	765	1
WT	4	1	F	R	0.297	0.101	310.847	202.034	484.5	765	2779.5	765	1
WT	4	1	F	PA	0.102	0.071	151.186	386.271	484.5	765	2779.5	765	1
WT	4	1	F	PA	0.148	0.079	153.051	384.746	484.5	765	2779.5	765	1
WT	4	1	F	PA	0.196	0.113	154.068	383.22	484.5	765	2779.5	765	1
WT	4	1	F	PA	0.07	0.083	150.169	396.78	484.5	765	2779.5	765	1
WT	4	1	F	PA	0.091	0.099	152.203	391.864	484.5	765	2779.5	765	1
WT	4	1	F	PA	0.08	0.091	151.695	389.492	484.5	765	2779.5	765	1
WT	4	1	F	PA	0.205	0.091	282.373	397.966	484.5	765	2779.5	765	1
WT	4	1	F	PA	0.264	0.103	284.576	398.475	484.5	765	2779.5	765	1
WT	4	1	F	PA	0.231	0.101	303.051	403.729	484.5	765	2779.5	765	1
WT	4	1	F	PA	0.194	0.108	307.797	403.39	484.5	765	2779.5	765	1
WT	4	1	F	PA	0.188	0.109	310.169	401.186	484.5	765	2779.5	765	1
WT	4	1	F	PA	0.2	0.122	126.102	433.898	484.5	765	2779.5	765	1
WT	4	1	F	PA	0.186	0.107	124.576	435.424	484.5	765	2779.5	765	1
WT	4	1	F	PA	0.205	0.1	122.881	436.61	484.5	765	2779.5	765	1
WT	4	1	F	PA	0.23	0.131	121.864	438.475	484.5	765	2779.5	765	1
WT	4	1	F	PA	0.229	0.108	121.186	439.831	484.5	765	2779.5	765	1
WT	4	1	F	PA	0.209	0.113	403.559	394.237	484.5	765	2779.5	765	1
WT	4	1	F	PA	0.259	0.123	405.763	395.424	484.5	765	2779.5	765	1
WT	4	1	F	PA	0.224	0.117	408.136	395.593	484.5	765	2779.5	765	1
WT	4	1	F	PA	0.289	0.137	425.932	427.627	484.5	765	2779.5	765	1
WT	4	1	F	CB	0.033	0.034	214.576	132.542	484.5	765	2779.5	765	1
WT	4	1	F	CB	0.094	0.085	217.627	130.847	484.5	765	2779.5	765	1
WT	4	1	F	CB	0.083	0.117	221.864	130.678	484.5	765	2779.5	765	1
WT	4	1	F	CB	0.092	0.066	223.39	132.203	484.5	765	2779.5	765	1
WT	4	1	F	CB	0.067	0.097	224.915	131.356	484.5	765	2779.5	765	1
WT	4	1	F	CB	0.109	0.096	227.627	129.831	484.5	765	2779.5	765	1
WT	4	1	F	CB	0.126	0.12	230.847	130.169	484.5	765	2779.5	765	1
WT	4	1	F	CB	0.035	0.085	233.051	131.356	484.5	765	2779.5	765	1
WT	4	1	F	CB	0.076	0.118	237.119	128.136	484.5	765	2779.5	765	1
WT	4	1	F	CB	0.122	0.061	243.39	127.797	484.5	765	2779.5	765	1
WT	4	1	F	CB	0.106	0.085	243.729	130	484.5	765	2779.5	765	1
WT	4	1	F	CB	0.069	0.074	214.576	135.085	484.5	765	2779.5	765	1
WT	4	1	F	CB	0.097	0.083	339.831	126.441	484.5	765	2779.5	765	1
WT	4	1	F	CB	0.114	0.098	343.559	126.61	484.5	765	2779.5	765	1
WT	4	1	F	CB	0.187	0.11	346.441	127.288	484.5	765	2779.5	765	1
WT	4	1	F	CB	0.107	0.1	350.847	127.288	484.5	765	2779.5	765	1
WT	4	1	F	CB	0.106	0.124	355.763	128.644	484.5	765	2779.5	765	1
WT	4	1	F	CB	0.136	0.122	358.136	130.508	484.5	765	2779.5	765	1
WT	4	1	F	CB	0.115	0.086	361.525	134.407	484.5	765	2779.5	765	1
WT	4	1	F	CB	0.13	0.093	364.576	135.085	484.5	765	2779.5	765	1
WT	4	1	R	R	0.214	0.112	264.746	237.627	484.5	765	2779.5	765	1
WT	4	1	R	R	0.285	0.099	266.441	237.458	484.5	765	2779.5	765	1
WT	4	1	R	R	0.118	0.051	265.932	228.475	484.5	765	2779.5	765	1
WT	4	1	R	R	0.224	0.086	267.627	227.458	484.5	765	2779.5	765	1
WT	4	1	R	R	0.212	0.108	266.102	217.119	484.5	765	2779.5	765	1
WT	4	1	R	R	0.239	0.09	267.288	216.949	484.5	765	2779.5	765	1
WT	4	1	R	R	0.267	0.096	267.119	208.305	484.5	765	2779.5	765	1
WT	4	1	R	R	0.239	0.106	269.322	208.136	484.5	765	2779.5	765	1
WT	4	1	R	R	0.343	0.128	267.797	198.475	484.5	765	2779.5	765	1
WT	4	1	R	R	0.287	0.127	269.492	189.831	484.5	765	2779.5	765	1
WT	4	1	R	R	0.225	0.105	269.492	178.814	484.5	765	2779.5	765	1
WT	4	1	R	R	0.226	0.096	271.356	172.373	484.5	765	2779.5	765	1
WT	4	1	R	R	0.191	0.103	271.525	165.932	484.5	765	2779.5	765	1
WT	4	1	R	R	0.188	0.098	272.034	157.797	484.5	765	2779.5	765	1
WT	4	1	R	R	0.353	0.138	316.271	197.288	484.5	765	2779.5	765	1
WT	4	1	R	R	0.326	0.109	318.983	185.424	484.5	765	2779.5	765	1
WT	4	1	R	R	0.263	0.098	319.661	179.153	484.5	765	2779.5	765	1
WT	4	1	R	R	0.136	0.076	293.22	333.39	484.5	765	2779.5	765	1
WT	4	1	R	R	0.15	0.068	296.78	317.458	484.5	765	2779.5	765	1
WT	4	1	R	R	0.103	0.078	297.458	304.237	484.5	765	2779.5	765	1
WT	4	1	R	V	0.204	0.091	302.203	276.102	484.5	765	2779.5	765	1
WT	4	1	R	V	0.214	0.1	303.051	279.153	484.5	765	2779.5	765	1
WT	4	1	R	V	0.252	0.072	303.22	283.22	484.5	765	2779.5	765	1
WT	4	1	R	V	0.3	0.096	303.22	285.424	484.5	765	2779.5	765	1
WT	4	1	R	V	0.251	0.08	302.542	273.22	484.5	765	2779.5	765	1
WT	4	1	R	V	0.312	0.088	303.898	271.186	484.5	765	2779.5	765	1
WT	4	1	R	V	0.377	0.172	304.746	269.831	484.5	765	2779.5	765	1
WT	4	1	R	V	0.424	0.171	305.932	233.559	484.5	765	2779.5	765	1
WT	4	1	R	V	0.361	0.143	305.932	230.339	484.5	765	2779.5	765	1
WT	4	1	R	V	0.371	0.177	307.288	226.441	484.5	765	2779.5	765	1
WT	4	1	R	V	0.385	0.169	310.339	221.356	484.5	765	2779.5	765	1
WT	4	1	R	V	0.361	0.156	311.017	217.119	484.5	765	2779.5	765	1
WT	4	1	R	V	0.344	0.139	310.847	214.068	484.5	765	2779.5	765	1
WT	4	1	R	V	0.284	0.104	266.441	180.678	484.5	765	2779.5	765	1
WT	4	1	R	V	0.235	0.142	266.271	182.881	484.5	765	2779.5	765	1
WT	4	1	R	V	0.339	0.151	266.78	188.814	484.5	765	2779.5	765	1
WT	4	1	R	V	0.172	0.065	270.339	194.576	484.5	765	2779.5	765	1
WT	4	1	R	V	0.261	0.095	271.186	203.559	484.5	765	2779.5	765	1
WT	4	1	R	V	0.34	0.143	320.508	153.729	484.5	765	2779.5	765	1
WT	4	1	R	V	0.264	0.151	321.864	157.458	484.5	765	2779.5	765	1
WT	4	1	R	F	0.123	0.063	296.441	291.356	484.5	765	2779.5	765	1
WT	4	1	R	F	0.264	0.126	295.424	296.61	484.5	765	2779.5	765	1
WT	4	1	R	F	0.152	0.085	296.102	300.678	484.5	765	2779.5	765	1
WT	4	1	R	F	0.271	0.107	222.034	213.898	484.5	765	2779.5	765	1
WT	4	1	R	F	0.196	0.072	222.203	211.525	484.5	765	2779.5	765	1
WT	4	1	R	F	0.104	0.065	263.22	224.915	484.5	765	2779.5	765	1
WT	4	1	R	F	0.139	0.064	262.881	222.542	484.5	765	2779.5	765	1
WT	4	1	R	F	0.18	0.109	263.39	219.492	484.5	765	2779.5	765	1
WT	4	1	R	F	0.239	0.055	264.068	212.881	484.5	765	2779.5	765	1
WT	4	1	R	F	0.205	0.118	263.729	211.186	484.5	765	2779.5	765	1
WT	4	1	R	F	0.214	0.096	270.847	211.356	484.5	765	2779.5	765	1
WT	4	1	R	F	0.16	0.065	271.186	214.237	484.5	765	2779.5	765	1
WT	4	1	R	F	0.19	0.078	262.542	234.576	484.5	765	2779.5	765	1
WT	4	1	R	F	0.273	0.06	262.542	231.186	484.5	765	2779.5	765	1
WT	4	1	R	F	0.088	0.11	266.102	276.271	484.5	765	2779.5	765	1
WT	4	1	R	F	0.134	0.084	259.322	271.017	484.5	765	2779.5	765	1
WT	4	1	R	F	0.139	0.123	259.831	261.356	484.5	765	2779.5	765	1
WT	4	1	R	F	0.196	0.091	261.186	247.627	484.5	765	2779.5	765	1
WT	4	1	R	F	0.167	0.086	261.356	243.559	484.5	765	2779.5	765	1
WT	4	1	R	F	0.152	0.099	262.203	239.831	484.5	765	2779.5	765	1
WT	4	1	R	CB	0.162	0.122	267.288	119.153	484.5	765	2779.5	765	1
WT	4	1	R	CB	0.172	0.13	267.797	118.814	484.5	765	2779.5	765	1
WT	4	1	R	CB	0.171	0.118	268.305	118.475	484.5	765	2779.5	765	1
WT	4	1	R	CB	0.156	0.119	268.644	118.475	484.5	765	2779.5	765	1
WT	4	1	R	CB	0.136	0.122	269.322	118.475	484.5	765	2779.5	765	1
WT	4	1	R	CB	0.145	0.132	269.831	118.475	484.5	765	2779.5	765	1
WT	4	1	R	CB	0.159	0.115	270.339	118.475	484.5	765	2779.5	765	1
WT	4	1	R	CB	0.17	0.095	270.508	118.814	484.5	765	2779.5	765	1
WT	4	1	R	CB	0.176	0.106	382.034	139.492	484.5	765	2779.5	765	1
WT	4	1	R	CB	0.171	0.114	383.898	139.322	484.5	765	2779.5	765	1
WT	4	1	R	CB	0.183	0.112	385.593	138.983	484.5	765	2779.5	765	1
WT	4	1	R	CB	0.201	0.097	386.441	139.153	484.5	765	2779.5	765	1
WT	4	1	R	CB	0.152	0.12	442.712	169.322	484.5	765	2779.5	765	1
WT	4	1	R	CB	0.16	0.141	443.559	169.492	484.5	765	2779.5	765	1
WT	4	1	R	CB	0.131	0.146	444.237	170.169	484.5	765	2779.5	765	1
WT	4	1	R	CB	0.128	0.114	444.746	171.017	484.5	765	2779.5	765	1
WT	4	1	R	CB	0.218	0.117	110	162.542	484.5	765	2779.5	765	1
WT	4	1	R	CB	0.246	0.127	111.017	161.525	484.5	765	2779.5	765	1
WT	4	1	R	CB	0.286	0.128	111.695	160.678	484.5	765	2779.5	765	1
WT	4	1	R	CB	0.293	0.123	112.373	160.508	484.5	765	2779.5	765	1
WT	4	1	CB	CB	0.076	0.065	132.034	132.881	484.5	765	2779.5	765	1
WT	4	1	CB	CB	0.081	0.065	133.559	132.373	484.5	765	2779.5	765	1
WT	4	1	CB	CB	0.08	0.086	140.339	130.339	484.5	765	2779.5	765	1
WT	4	1	CB	CB	0.071	0.083	142.203	129.831	484.5	765	2779.5	765	1
WT	4	1	CB	CB	0.053	0.057	151.525	127.458	484.5	765	2779.5	765	1
WT	4	1	CB	CB	0.061	0.062	157.119	125.593	484.5	765	2779.5	765	1
WT	4	1	CB	CB	0.067	0.07	162.712	123.22	484.5	765	2779.5	765	1
WT	4	1	CB	CB	0.05	0.07	171.356	119.831	484.5	765	2779.5	765	1
WT	4	1	CB	CB	0.057	0.053	184.237	115.593	484.5	765	2779.5	765	1
WT	4	1	CB	CB	0.051	0.054	192.881	113.559	484.5	765	2779.5	765	1
WT	4	1	CB	CB	0.041	0.051	201.525	112.203	484.5	765	2779.5	765	1
WT	4	1	CB	CB	0.049	0.059	235.932	109.831	484.5	765	2779.5	765	1
WT	4	1	CB	CB	0.048	0.055	244.068	108.814	484.5	765	2779.5	765	1
WT	4	1	CB	CB	0.065	0.076	251.525	108.136	484.5	765	2779.5	765	1
WT	4	1	CB	CB	0.067	0.09	271.186	104.407	484.5	765	2779.5	765	1
WT	4	1	CB	CB	0.055	0.08	280.678	103.729	484.5	765	2779.5	765	1
WT	4	1	CB	CB	0.067	0.077	300	103.729	484.5	765	2779.5	765	1
WT	4	1	CB	CB	0.062	0.073	317.627	106.441	484.5	765	2779.5	765	1
WT	4	1	CB	CB	0.09	0.109	340	112.203	484.5	765	2779.5	765	1
WT	4	1	CB	CB	0.067	0.085	355.254	113.898	484.5	765	2779.5	765	1
WT	5	1	V	V	0.403	0.183	243.898	394.068	0	1065	2130	201	1
WT	5	1	V	V	0.303	0.121	246.271	401.864	0	1065	2130	201	1
WT	5	1	V	V	0.38	0.088	248.136	403.051	0	1065	2130	201	1
WT	5	1	V	V	0.408	0.131	245.424	394.746	0	1065	2130	201	1
WT	5	1	V	V	0.397	0.088	85.593	434.407	0	1065	2130	201	1
WT	5	1	V	V	0.416	0.167	89.831	435.254	0	1065	2130	201	1
WT	5	1	V	V	0.377	0.131	95.085	433.39	0	1065	2130	201	1
WT	5	1	V	V	0.387	0.134	94.237	353.39	0	1065	2130	201	1
WT	5	1	V	V	0.373	0.118	97.119	349.831	0	1065	2130	201	1
WT	5	1	V	V	0.369	0.111	86.441	336.61	0	1065	2130	201	1
WT	5	1	V	V	0.313	0.123	93.729	333.39	0	1065	2130	201	1
WT	5	1	V	V	0.384	0.142	205.085	277.119	0	1065	2130	201	1
WT	5	1	V	V	0.333	0.083	208.814	275.593	0	1065	2130	201	1
WT	5	1	V	V	0.375	0.173	211.864	277.119	0	1065	2130	201	1
WT	5	1	V	V	0.354	0.131	283.051	224.746	0	1065	2130	201	1
WT	5	1	V	V	0.403	0.169	287.288	222.034	0	1065	2130	201	1
WT	5	1	V	V	0.395	0.176	303.559	217.458	0	1065	2130	201	1
WT	5	1	V	V	0.41	0.127	223.559	423.39	0	1065	2130	201	1
WT	5	1	V	V	0.422	0.186	223.051	420	0	1065	2130	201	1
WT	5	1	V	V	0.399	0.16	225.085	417.119	0	1065	2130	201	1
WT	5	1	V	F	0.342	0.169	178.644	383.898	0	1065	2130	201	1
WT	5	1	V	F	0.35	0.139	182.373	382.542	0	1065	2130	201	1
WT	5	1	V	F	0.356	0.144	187.288	380.508	0	1065	2130	201	1
WT	5	1	V	F	0.251	0.087	178.644	395.254	0	1065	2130	201	1
WT	5	1	V	F	0.267	0.043	238.136	113.559	0	1065	2130	201	1
WT	5	1	V	F	0.249	0.078	243.39	113.051	0	1065	2130	201	1
WT	5	1	V	F	0.191	0.073	240.508	128.644	0	1065	2130	201	1
WT	5	1	V	F	0.183	0.08	245.254	128.644	0	1065	2130	201	1
WT	5	1	V	F	0.254	0.077	155.763	172.881	0	1065	2130	201	1
WT	5	1	V	F	0.177	0.1	174.407	180	0	1065	2130	201	1
WT	5	1	V	F	0.233	0.017	135.085	186.441	0	1065	2130	201	1
WT	5	1	V	F	0.307	0.071	152.542	261.864	0	1065	2130	201	1
WT	5	1	V	F	0.295	0.067	144.407	270.847	0	1065	2130	201	1
WT	5	1	V	F	0.206	0.063	151.525	281.695	0	1065	2130	201	1
WT	5	1	V	F	0.317	0.127	213.898	326.949	0	1065	2130	201	1
WT	5	1	V	F	0.332	0.137	208.644	327.288	0	1065	2130	201	1
WT	5	1	V	F	0.308	0.075	205.593	336.441	0	1065	2130	201	1
WT	5	1	V	F	0.312	0.099	209.492	346.102	0	1065	2130	201	1
WT	5	1	V	F	0.253	0.052	30.508	249.661	0	1065	2130	201	1
WT	5	1	V	F	0.233	0.049	34.068	265.424	0	1065	2130	201	1
WT	5	1	V	R	0.333	0.131	79.322	326.441	0	1065	2130	201	1
WT	5	1	V	R	0.294	0.112	81.864	332.203	0	1065	2130	201	1
WT	5	1	V	R	0.321	0.132	85.254	341.525	0	1065	2130	201	1
WT	5	1	V	R	0.319	0.139	96.441	366.949	0	1065	2130	201	1
WT	5	1	V	R	0.374	0.156	252.881	255.932	0	1065	2130	201	1
WT	5	1	V	R	0.313	0.167	254.068	259.153	0	1065	2130	201	1
WT	5	1	V	R	0.393	0.2	253.051	263.898	0	1065	2130	201	1
WT	5	1	V	R	0.352	0.154	251.186	269.322	0	1065	2130	201	1
WT	5	1	V	R	0.338	0.192	255.932	205.763	0	1065	2130	201	1
WT	5	1	V	R	0.323	0.15	257.966	209.492	0	1065	2130	201	1
WT	5	1	V	R	0.312	0.185	256.441	215.593	0	1065	2130	201	1
WT	5	1	V	R	0.301	0.109	251.186	115.932	0	1065	2130	201	1
WT	5	1	V	R	0.346	0.135	252.542	123.051	0	1065	2130	201	1
WT	5	1	V	R	0.315	0.11	251.186	126.441	0	1065	2130	201	1
WT	5	1	V	R	0.328	0.152	149.492	184.068	0	1065	2130	201	1
WT	5	1	V	R	0.323	0.179	152.034	192.373	0	1065	2130	201	1
WT	5	1	V	R	0.349	0.172	154.407	179.492	0	1065	2130	201	1
WT	5	1	V	R	0.246	0.126	157.627	187.627	0	1065	2130	201	1
WT	5	1	V	R	0.332	0.186	69.322	187.797	0	1065	2130	201	1
WT	5	1	V	R	0.218	0.168	71.525	193.729	0	1065	2130	201	1
WT	5	1	V	PA	0.314	0.142	177.119	440.339	0	1065	2130	201	1
WT	5	1	V	PA	0.28	0.206	180	441.695	0	1065	2130	201	1
WT	5	1	V	PA	0.184	0.046	183.898	442.881	0	1065	2130	201	1
WT	5	1	V	PA	0.269	0.083	186.271	441.695	0	1065	2130	201	1
WT	5	1	V	PA	0.24	0.144	291.356	436.949	0	1065	2130	201	1
WT	5	1	V	PA	0.288	0.076	294.237	436.61	0	1065	2130	201	1
WT	5	1	V	PA	0.316	0.104	297.119	435.763	0	1065	2130	201	1
WT	5	1	V	PA	0.26	0.16	288.305	433.729	0	1065	2130	201	1
WT	5	1	V	PA	0.294	0.159	345.593	425.763	0	1065	2130	201	1
WT	5	1	V	PA	0.214	0.084	350.169	428.983	0	1065	2130	201	1
WT	5	1	V	PA	0.28	0.124	353.898	427.119	0	1065	2130	201	1
WT	5	1	V	PA	0.285	0.157	355.254	422.542	0	1065	2130	201	1
WT	5	1	V	PA	0.286	0.132	324.746	421.695	0	1065	2130	201	1
WT	5	1	V	PA	0.193	0.114	326.949	425.593	0	1065	2130	201	1
WT	5	1	V	PA	0.261	0.091	332.034	426.78	0	1065	2130	201	1
WT	5	1	V	PA	0.223	0.116	336.441	424.068	0	1065	2130	201	1
WT	5	1	V	PA	0.233	0.072	311.356	421.525	0	1065	2130	201	1
WT	5	1	V	PA	0.191	0.107	314.915	422.373	0	1065	2130	201	1
WT	5	1	V	PA	0.27	0.1	317.288	421.695	0	1065	2130	201	1
WT	5	1	V	PA	0.245	0.04	125.593	452.881	0	1065	2130	201	1
WT	5	1	V	CB	0.2	0.077	272.034	81.864	0	1065	2130	201	1
WT	5	1	V	CB	0.24	0.098	278.305	81.525	0	1065	2130	201	1
WT	5	1	V	CB	0.247	0.121	282.203	81.695	0	1065	2130	201	1
WT	5	1	V	CB	0.271	0.078	285.085	82.373	0	1065	2130	201	1
WT	5	1	V	CB	0.158	0.063	113.729	138.475	0	1065	2130	201	1
WT	5	1	V	CB	0.127	0.059	118.475	137.288	0	1065	2130	201	1
WT	5	1	V	CB	0.177	0.044	122.881	136.271	0	1065	2130	201	1
WT	5	1	V	CB	0.152	0.067	126.441	135.254	0	1065	2130	201	1
WT	5	1	V	CB	0.218	0.033	146.78	128.983	0	1065	2130	201	1
WT	5	1	V	CB	0.295	0.117	149.661	124.915	0	1065	2130	201	1
WT	5	1	V	CB	0.274	0.117	152.542	122.373	0	1065	2130	201	1
WT	5	1	V	CB	0.226	0.104	156.102	120.678	0	1065	2130	201	1
WT	5	1	V	CB	0.178	0.054	35.932	169.153	0	1065	2130	201	1
WT	5	1	V	CB	0.181	0.033	38.475	167.288	0	1065	2130	201	1
WT	5	1	V	CB	0.176	0.058	41.356	165.763	0	1065	2130	201	1
WT	5	1	V	CB	0.239	0.098	44.068	164.407	0	1065	2130	201	1
WT	5	1	V	CB	0.238	0.115	45.932	163.729	0	1065	2130	201	1
WT	5	1	V	CB	0.228	0.072	175.424	121.356	0	1065	2130	201	1
WT	5	1	V	CB	0.175	0.082	177.797	118.983	0	1065	2130	201	1
WT	5	1	V	CB	0.196	0.087	179.661	116.61	0	1065	2130	201	1
WT	5	1	F	F	0.021	0.092	289.661	395.593	0	1065	2130	201	1
WT	5	1	F	F	0.063	0.005	291.356	393.22	0	1065	2130	201	1
WT	5	1	F	F	0.092	0.116	293.051	384.407	0	1065	2130	201	1
WT	5	1	F	F	0.087	0.046	292.881	382.373	0	1065	2130	201	1
WT	5	1	F	F	0.059	0.103	291.525	379.492	0	1065	2130	201	1
WT	5	1	F	F	0.02	0.005	291.525	377.288	0	1065	2130	201	1
WT	5	1	F	F	0.074	0.033	290.847	370.339	0	1065	2130	201	1
WT	5	1	F	F	0.031	0.043	291.017	367.797	0	1065	2130	201	1
WT	5	1	F	F	0.051	0.018	290.678	340	0	1065	2130	201	1
WT	5	1	F	F	0.083	0.065	294.237	314.915	0	1065	2130	201	1
WT	5	1	F	F	0.069	0.045	296.949	282.881	0	1065	2130	201	1
WT	5	1	F	F	0.044	0.017	93.051	386.102	0	1065	2130	201	1
WT	5	1	F	F	0.051	0.023	87.966	374.576	0	1065	2130	201	1
WT	5	1	F	F	0.141	0.056	62.881	320.339	0	1065	2130	201	1
WT	5	1	F	F	0.159	0.046	60.169	312.542	0	1065	2130	201	1
WT	5	1	F	F	0.083	0.041	42.712	273.898	0	1065	2130	201	1
WT	5	1	F	F	0.05	0.04	104.746	246.271	0	1065	2130	201	1
WT	5	1	F	F	0.062	0.037	102.881	238.136	0	1065	2130	201	1
WT	5	1	F	F	0.061	0.066	95.763	217.966	0	1065	2130	201	1
WT	5	1	F	F	0.093	0.132	87.288	162.881	0	1065	2130	201	1
WT	5	1	F	V	0.208	0.109	243.729	412.881	0	1065	2130	201	1
WT	5	1	F	V	0.194	0.12	246.271	412.373	0	1065	2130	201	1
WT	5	1	F	V	0.326	0.093	250.339	406.949	0	1065	2130	201	1
WT	5	1	F	V	0.177	0.104	254.576	404.407	0	1065	2130	201	1
WT	5	1	F	V	0.188	0.057	246.61	385.424	0	1065	2130	201	1
WT	5	1	F	V	0.182	0.086	249.831	384.915	0	1065	2130	201	1
WT	5	1	F	V	0.224	0.042	238.644	392.034	0	1065	2130	201	1
WT	5	1	F	V	0.241	0.071	240.678	389.153	0	1065	2130	201	1
WT	5	1	F	V	0.22	0.075	210.508	326.102	0	1065	2130	201	1
WT	5	1	F	V	0.2	0.063	216.441	326.271	0	1065	2130	201	1
WT	5	1	F	V	0.161	0.051	208.814	301.525	0	1065	2130	201	1
WT	5	1	F	V	0.164	0.099	213.898	300.339	0	1065	2130	201	1
WT	5	1	F	V	0.192	0.081	156.949	283.729	0	1065	2130	201	1
WT	5	1	F	V	0.155	0.053	135.424	185.254	0	1065	2130	201	1
WT	5	1	F	V	0.179	0.064	139.322	182.881	0	1065	2130	201	1
WT	5	1	F	V	0.141	0.035	141.017	205.085	0	1065	2130	201	1
WT	5	1	F	V	0.169	0.053	146.61	202.881	0	1065	2130	201	1
WT	5	1	F	V	0.18	0.044	242.203	129.492	0	1065	2130	201	1
WT	5	1	F	V	0.21	0.06	246.271	129.492	0	1065	2130	201	1
WT	5	1	F	V	0.095	0.055	242.881	221.695	0	1065	2130	201	1
WT	5	1	F	R	0.147	0.066	230.339	360	0	1065	2130	201	1
WT	5	1	F	R	0.164	0.074	229.831	350.847	0	1065	2130	201	1
WT	5	1	F	R	0.246	0.118	228.136	334.576	0	1065	2130	201	1
WT	5	1	F	R	0.111	0.042	226.271	314.407	0	1065	2130	201	1
WT	5	1	F	R	0.208	0.109	120	341.186	0	1065	2130	201	1
WT	5	1	F	R	0.278	0.116	124.068	351.695	0	1065	2130	201	1
WT	5	1	F	R	0.199	0.131	114.237	323.898	0	1065	2130	201	1
WT	5	1	F	R	0.165	0.118	108.475	303.898	0	1065	2130	201	1
WT	5	1	F	R	0.188	0.137	65.763	341.525	0	1065	2130	201	1
WT	5	1	F	R	0.182	0.074	63.22	335.424	0	1065	2130	201	1
WT	5	1	F	R	0.176	0.075	58.983	326.78	0	1065	2130	201	1
WT	5	1	F	R	0.183	0.048	55.424	318.814	0	1065	2130	201	1
WT	5	1	F	R	0.156	0.083	331.017	145.593	0	1065	2130	201	1
WT	5	1	F	R	0.12	0.101	330.508	152.712	0	1065	2130	201	1
WT	5	1	F	R	0.162	0.095	328.475	171.017	0	1065	2130	201	1
WT	5	1	F	R	0.1	0.07	325.593	180	0	1065	2130	201	1
WT	5	1	F	R	0.148	0.058	333.559	109.661	0	1065	2130	201	1
WT	5	1	F	R	0.161	0.065	314.915	389.492	0	1065	2130	201	1
WT	5	1	F	R	0.1	0.068	314.915	380	0	1065	2130	201	1
WT	5	1	F	R	0.167	0.092	316.102	373.39	0	1065	2130	201	1
WT	5	1	F	PA	0.107	0.053	138.983	445.085	0	1065	2130	201	1
WT	5	1	F	PA	0.1	0.053	139.661	444.576	0	1065	2130	201	1
WT	5	1	F	PA	0.101	0.072	139.831	443.22	0	1065	2130	201	1
WT	5	1	F	PA	0.099	0.132	246.271	431.525	0	1065	2130	201	1
WT	5	1	F	PA	0.131	0.117	247.966	431.186	0	1065	2130	201	1
WT	5	1	F	PA	0.113	0.094	249.322	430.169	0	1065	2130	201	1
WT	5	1	F	PA	0.127	0.126	252.373	431.017	0	1065	2130	201	1
WT	5	1	F	PA	0.095	0.088	255.254	432.203	0	1065	2130	201	1
WT	5	1	F	PA	0.082	0.054	257.797	431.017	0	1065	2130	201	1
WT	5	1	F	PA	0.084	0.066	259.153	429.661	0	1065	2130	201	1
WT	5	1	F	PA	0.209	0.059	190.169	439.661	0	1065	2130	201	1
WT	5	1	F	PA	0.168	0.046	193.051	438.644	0	1065	2130	201	1
WT	5	1	F	PA	0.167	0.081	202.034	443.22	0	1065	2130	201	1
WT	5	1	F	PA	0.143	0.112	203.39	441.186	0	1065	2130	201	1
WT	5	1	F	PA	0.128	0.077	217.966	435.424	0	1065	2130	201	1
WT	5	1	F	PA	0.124	0.082	227.966	437.288	0	1065	2130	201	1
WT	5	1	F	PA	0.168	0.104	230.678	437.119	0	1065	2130	201	1
WT	5	1	F	PA	0.203	0.154	232.373	436.271	0	1065	2130	201	1
WT	5	1	F	PA	0.176	0.126	156.78	430	0	1065	2130	201	1
WT	5	1	F	PA	0.198	0.086	157.458	432.034	0	1065	2130	201	1
WT	5	1	F	CB	0.08	0.066	82.712	154.068	0	1065	2130	201	1
WT	5	1	F	CB	0.102	0.078	84.407	150.678	0	1065	2130	201	1
WT	5	1	F	CB	0.12	0.097	90.339	148.644	0	1065	2130	201	1
WT	5	1	F	CB	0.112	0.15	92.712	148.814	0	1065	2130	201	1
WT	5	1	F	CB	0.157	0.148	94.576	149.661	0	1065	2130	201	1
WT	5	1	F	CB	0.069	0.027	97.797	147.458	0	1065	2130	201	1
WT	5	1	F	CB	0.105	0.081	100	145.424	0	1065	2130	201	1
WT	5	1	F	CB	0.08	0.075	102.373	143.898	0	1065	2130	201	1
WT	5	1	F	CB	0.027	0.022	114.576	133.39	0	1065	2130	201	1
WT	5	1	F	CB	0.03	0.038	117.288	132.203	0	1065	2130	201	1
WT	5	1	F	CB	0.083	0.05	120.339	130.678	0	1065	2130	201	1
WT	5	1	F	CB	0.094	0.062	123.39	129.661	0	1065	2130	201	1
WT	5	1	F	CB	0.094	0.035	202.712	104.237	0	1065	2130	201	1
WT	5	1	F	CB	0.111	0.043	204.915	102.373	0	1065	2130	201	1
WT	5	1	F	CB	0.037	0.058	236.102	95.932	0	1065	2130	201	1
WT	5	1	F	CB	0.02	0.06	240.169	95.932	0	1065	2130	201	1
WT	5	1	F	CB	0.075	0.047	262.712	91.525	0	1065	2130	201	1
WT	5	1	F	CB	0.135	0.092	265.254	89.492	0	1065	2130	201	1
WT	5	1	F	CB	0.031	0.034	18.136	186.102	0	1065	2130	201	1
WT	5	1	F	CB	0.053	0.049	19.661	184.576	0	1065	2130	201	1
WT	5	1	R	R	0.23	0.11	69.831	198.136	0	1065	2130	201	1
WT	5	1	R	R	0.23	0.087	72.712	208.136	0	1065	2130	201	1
WT	5	1	R	R	0.289	0.142	77.966	214.068	0	1065	2130	201	1
WT	5	1	R	R	0.272	0.126	81.186	229.153	0	1065	2130	201	1
WT	5	1	R	R	0.209	0.094	85.932	245.763	0	1065	2130	201	1
WT	5	1	R	R	0.197	0.124	116.61	344.576	0	1065	2130	201	1
WT	5	1	R	R	0.21	0.084	111.864	330.678	0	1065	2130	201	1
WT	5	1	R	R	0.17	0.118	118.305	343.898	0	1065	2130	201	1
WT	5	1	R	R	0.344	0.093	106.949	316.61	0	1065	2130	201	1
WT	5	1	R	R	0.227	0.106	303.559	307.119	0	1065	2130	201	1
WT	5	1	R	R	0.184	0.109	304.576	315.763	0	1065	2130	201	1
WT	5	1	R	R	0.155	0.118	300.678	330.847	0	1065	2130	201	1
WT	5	1	R	R	0.262	0.093	215.254	398.814	0	1065	2130	201	1
WT	5	1	R	R	0.299	0.172	214.407	392.542	0	1065	2130	201	1
WT	5	1	R	R	0.317	0.137	212.373	383.22	0	1065	2130	201	1
WT	5	1	R	R	0.169	0.141	200	309.831	0	1065	2130	201	1
WT	5	1	R	R	0.145	0.109	197.627	300.678	0	1065	2130	201	1
WT	5	1	R	R	0.222	0.123	194.746	276.949	0	1065	2130	201	1
WT	5	1	R	R	0.196	0.109	94.576	270.847	0	1065	2130	201	1
WT	5	1	R	R	0.137	0.048	97.627	260.847	0	1065	2130	201	1
WT	5	1	R	V	0.305	0.095	150.339	183.729	0	1065	2130	201	1
WT	5	1	R	V	0.257	0.151	151.864	187.797	0	1065	2130	201	1
WT	5	1	R	V	0.355	0.174	153.729	179.322	0	1065	2130	201	1
WT	5	1	R	V	0.303	0.126	155.593	184.746	0	1065	2130	201	1
WT	5	1	R	V	0.357	0.191	163.22	262.034	0	1065	2130	201	1
WT	5	1	R	V	0.273	0.213	166.271	271.356	0	1065	2130	201	1
WT	5	1	R	V	0.343	0.158	224.407	345.593	0	1065	2130	201	1
WT	5	1	R	V	0.408	0.177	225.085	341.525	0	1065	2130	201	1
WT	5	1	R	V	0.367	0.2	224.746	334.915	0	1065	2130	201	1
WT	5	1	R	V	0.353	0.18	221.017	328.983	0	1065	2130	201	1
WT	5	1	R	V	0.318	0.145	255.254	342.373	0	1065	2130	201	1
WT	5	1	R	V	0.369	0.135	254.068	331.525	0	1065	2130	201	1
WT	5	1	R	V	0.272	0.145	259.153	371.695	0	1065	2130	201	1
WT	5	1	R	V	0.381	0.121	260.169	380	0	1065	2130	201	1
WT	5	1	R	V	0.331	0.069	262.373	383.729	0	1065	2130	201	1
WT	5	1	R	V	0.399	0.186	192.712	382.542	0	1065	2130	201	1
WT	5	1	R	V	0.336	0.202	194.237	386.441	0	1065	2130	201	1
WT	5	1	R	V	0.396	0.205	195.932	391.695	0	1065	2130	201	1
WT	5	1	R	V	0.335	0.177	196.61	395.593	0	1065	2130	201	1
WT	5	1	R	V	0.247	0.113	133.729	139.661	0	1065	2130	201	1
WT	5	1	R	F	0.209	0.114	147.797	155.424	0	1065	2130	201	1
WT	5	1	R	F	0.223	0.133	148.136	157.458	0	1065	2130	201	1
WT	5	1	R	F	0.181	0.079	143.898	166.441	0	1065	2130	201	1
WT	5	1	R	F	0.188	0.108	144.576	167.966	0	1065	2130	201	1
WT	5	1	R	F	0.184	0.107	93.559	258.814	0	1065	2130	201	1
WT	5	1	R	F	0.216	0.095	95.932	265.932	0	1065	2130	201	1
WT	5	1	R	F	0.186	0.09	91.356	250.847	0	1065	2130	201	1
WT	5	1	R	F	0.238	0.134	87.458	237.288	0	1065	2130	201	1
WT	5	1	R	F	0.152	0.132	57.966	266.949	0	1065	2130	201	1
WT	5	1	R	F	0.196	0.141	112.203	400.678	0	1065	2130	201	1
WT	5	1	R	F	0.276	0.149	113.39	405.593	0	1065	2130	201	1
WT	5	1	R	F	0.239	0.149	118.814	416.61	0	1065	2130	201	1
WT	5	1	R	F	0.2	0.113	125.593	428.305	0	1065	2130	201	1
WT	5	1	R	F	0.197	0.046	119.831	430.508	0	1065	2130	201	1
WT	5	1	R	F	0.169	0.029	304.576	391.356	0	1065	2130	201	1
WT	5	1	R	F	0.218	0.053	303.051	377.966	0	1065	2130	201	1
WT	5	1	R	F	0.142	0.131	298.814	399.661	0	1065	2130	201	1
WT	5	1	R	F	0.203	0.103	296.61	386.61	0	1065	2130	201	1
WT	5	1	R	F	0.219	0.083	321.186	240	0	1065	2130	201	1
WT	5	1	R	F	0.205	0.091	312.542	242.712	0	1065	2130	201	1
WT	5	1	R	CB	0.165	0.08	196.271	109.831	0	1065	2130	201	1
WT	5	1	R	CB	0.165	0.108	197.119	108.644	0	1065	2130	201	1
WT	5	1	R	CB	0.145	0.09	199.153	108.136	0	1065	2130	201	1
WT	5	1	R	CB	0.162	0.071	199.831	107.627	0	1065	2130	201	1
WT	5	1	R	CB	0.173	0.104	243.559	88.305	0	1065	2130	201	1
WT	5	1	R	CB	0.125	0.103	245.424	88.644	0	1065	2130	201	1
WT	5	1	R	CB	0.108	0.097	247.797	89.322	0	1065	2130	201	1
WT	5	1	R	CB	0.083	0.075	249.831	90	0	1065	2130	201	1
WT	5	1	R	CB	0.096	0.097	252.373	91.017	0	1065	2130	201	1
WT	5	1	R	CB	0.133	0.106	253.559	89.831	0	1065	2130	201	1
WT	5	1	R	CB	0.079	0.074	255.424	89.661	0	1065	2130	201	1
WT	5	1	R	CB	0.082	0.047	257.119	90.678	0	1065	2130	201	1
WT	5	1	R	CB	0.22	0.145	50.678	162.712	0	1065	2130	201	1
WT	5	1	R	CB	0.194	0.165	54.237	162.542	0	1065	2130	201	1
WT	5	1	R	CB	0.124	0.091	6.61	183.559	0	1065	2130	201	1
WT	5	1	R	CB	0.11	0.126	8.136	183.051	0	1065	2130	201	1
WT	5	1	R	CB	0.107	0.124	8.644	182.373	0	1065	2130	201	1
WT	5	1	R	CB	0.104	0.129	9.661	182.373	0	1065	2130	201	1
WT	5	1	R	CB	0.11	0.079	128.644	125.085	0	1065	2130	201	1
WT	5	1	R	CB	0.095	0.131	131.017	124.576	0	1065	2130	201	1
WT	5	1	CB	CB	0.09	0.115	18.475	147.119	0	1065	2130	201	1
WT	5	1	CB	CB	0.071	0.089	71.356	125.085	0	1065	2130	201	1
WT	5	1	CB	CB	0.069	0.078	75.763	123.39	0	1065	2130	201	1
WT	5	1	CB	CB	0.086	0.094	84.576	120	0	1065	2130	201	1
WT	5	1	CB	CB	0.096	0.098	88.983	117.627	0	1065	2130	201	1
WT	5	1	CB	CB	0.071	0.079	98.136	113.559	0	1065	2130	201	1
WT	5	1	CB	CB	0.073	0.087	104.237	110.847	0	1065	2130	201	1
WT	5	1	CB	CB	0.073	0.092	108.305	109.492	0	1065	2130	201	1
WT	5	1	CB	CB	0.081	0.096	112.373	107.119	0	1065	2130	201	1
WT	5	1	CB	CB	0.078	0.103	121.525	105.085	0	1065	2130	201	1
WT	5	1	CB	CB	0.067	0.09	127.288	104.407	0	1065	2130	201	1
WT	5	1	CB	CB	0.057	0.077	134.746	102.373	0	1065	2130	201	1
WT	5	1	CB	CB	0.069	0.073	142.881	99.661	0	1065	2130	201	1
WT	5	1	CB	CB	0.071	0.08	147.966	97.966	0	1065	2130	201	1
WT	5	1	CB	CB	0.083	0.065	153.729	95.593	0	1065	2130	201	1
WT	5	1	CB	CB	0.075	0.06	156.78	94.237	0	1065	2130	201	1
WT	5	1	CB	CB	0.072	0.062	158.814	93.559	0	1065	2130	201	1
WT	5	1	CB	CB	0.075	0.09	175.763	86.78	0	1065	2130	201	1
WT	5	1	CB	CB	0.071	0.106	185.254	84.407	0	1065	2130	201	1
WT	5	1	CB	CB	0.069	0.103	194.746	81.017	0	1065	2130	201	1
c4h	4	1	V	V	0.225	0.142	262.542	228.136	648	162	1056	2523	1
c4h	4	1	V	V	0.236	0.12	265.424	229.153	648	162	1056	2523	1
c4h	4	1	V	V	0.238	0.136	266.61	227.288	648	162	1056	2523	1
c4h	4	1	V	V	0.205	0.145	268.475	228.644	648	162	1056	2523	1
c4h	4	1	V	V	0.228	0.125	270	226.78	648	162	1056	2523	1
c4h	4	1	V	V	0.235	0.152	272.542	227.797	648	162	1056	2523	1
c4h	4	1	V	V	0.233	0.106	274.068	225.763	648	162	1056	2523	1
c4h	4	1	V	V	0.231	0.073	310.847	158.475	648	162	1056	2523	1
c4h	4	1	V	V	0.149	0.069	313.39	158.136	648	162	1056	2523	1
c4h	4	1	V	V	0.266	0.141	316.102	159.831	648	162	1056	2523	1
c4h	4	1	V	V	0.241	0.093	318.305	159.661	648	162	1056	2523	1
c4h	4	1	V	V	0.179	0.01	325.593	232.542	648	162	1056	2523	1
c4h	4	1	V	V	0.211	0.059	326.78	235.932	648	162	1056	2523	1
c4h	4	1	V	V	0.282	0.078	328.983	239.153	648	162	1056	2523	1
c4h	4	1	V	V	0.274	0.104	287.288	110	648	162	1056	2523	1
c4h	4	1	V	V	0.207	0.091	289.322	108.644	648	162	1056	2523	1
c4h	4	1	V	V	0.254	0.109	290.847	103.559	648	162	1056	2523	1
c4h	4	1	V	V	0.266	0.119	293.051	101.695	648	162	1056	2523	1
c4h	4	1	V	V	0.165	0.098	251.017	312.373	648	162	1056	2523	1
c4h	4	1	V	V	0.126	0.089	253.898	316.61	648	162	1056	2523	1
c4h	4	1	V	F	0.202	0.088	173.39	311.525	648	162	1056	2523	1
c4h	4	1	V	F	0.214	0.104	177.627	312.034	648	162	1056	2523	1
c4h	4	1	V	F	0.203	0.107	151.864	222.373	648	162	1056	2523	1
c4h	4	1	V	F	0.196	0.101	153.898	224.576	648	162	1056	2523	1
c4h	4	1	V	F	0.238	0.098	154.915	228.644	648	162	1056	2523	1
c4h	4	1	V	F	0.12	0.087	186.102	204.068	648	162	1056	2523	1
c4h	4	1	V	F	0.154	0.117	186.61	211.525	648	162	1056	2523	1
c4h	4	1	V	F	0.094	0.043	181.695	200.169	648	162	1056	2523	1
c4h	4	1	V	F	0.093	0.033	218.644	339.661	648	162	1056	2523	1
c4h	4	1	V	F	0.213	0.068	324.915	297.288	648	162	1056	2523	1
c4h	4	1	V	F	0.2	0.055	326.61	296.102	648	162	1056	2523	1
c4h	4	1	V	F	0.231	0.093	338.305	253.729	648	162	1056	2523	1
c4h	4	1	V	F	0.226	0.096	341.864	256.949	648	162	1056	2523	1
c4h	4	1	V	F	0.097	0.021	327.458	259.492	648	162	1056	2523	1
c4h	4	1	V	F	0.205	0.054	333.051	265.424	648	162	1056	2523	1
c4h	4	1	V	F	0.104	0.038	302.373	231.356	648	162	1056	2523	1
c4h	4	1	V	F	0.16	0.075	303.898	236.102	648	162	1056	2523	1
c4h	4	1	V	F	0.221	0.074	318.475	207.458	648	162	1056	2523	1
c4h	4	1	V	F	0.212	0.085	321.356	207.627	648	162	1056	2523	1
c4h	4	1	V	F	0.197	0.068	324.237	208.644	648	162	1056	2523	1
c4h	4	1	V	R	0.264	0.032	328.475	253.051	648	162	1056	2523	1
c4h	4	1	V	R	0.251	0.082	332.542	252.712	648	162	1056	2523	1
c4h	4	1	V	R	0.083	0.024	302.373	225.763	648	162	1056	2523	1
c4h	4	1	V	R	0.22	0.051	304.576	224.407	648	162	1056	2523	1
c4h	4	1	V	R	0.212	0.045	306.61	224.746	648	162	1056	2523	1
c4h	4	1	V	R	0.238	0.075	311.017	226.949	648	162	1056	2523	1
c4h	4	1	V	R	0.242	0.056	326.61	227.119	648	162	1056	2523	1
c4h	4	1	V	R	0.303	0.113	331.186	227.119	648	162	1056	2523	1
c4h	4	1	V	R	0.219	0.101	174.576	332.712	648	162	1056	2523	1
c4h	4	1	V	R	0.221	0.114	179.661	331.864	648	162	1056	2523	1
c4h	4	1	V	R	0.247	0.116	183.22	330.339	648	162	1056	2523	1
c4h	4	1	V	R	0.262	0.116	184.576	329.492	648	162	1056	2523	1
c4h	4	1	V	R	0.162	0.076	239.153	313.898	648	162	1056	2523	1
c4h	4	1	V	R	0.116	0.062	241.695	311.186	648	162	1056	2523	1
c4h	4	1	V	R	0.107	0.092	244.915	310	648	162	1056	2523	1
c4h	4	1	V	R	0.17	0.099	248.136	310.339	648	162	1056	2523	1
c4h	4	1	V	R	0.172	0.058	287.458	295.932	648	162	1056	2523	1
c4h	4	1	V	R	0.199	0.095	292.034	294.237	648	162	1056	2523	1
c4h	4	1	V	R	0.214	0.11	295.763	294.237	648	162	1056	2523	1
c4h	4	1	V	R	0.241	0.115	306.441	282.542	648	162	1056	2523	1
c4h	4	1	V	PA	0.169	0.112	374.576	208.983	648	162	1056	2523	1
c4h	4	1	V	PA	0.173	0.13	376.102	209.322	648	162	1056	2523	1
c4h	4	1	V	PA	0.221	0.152	379.153	208.475	648	162	1056	2523	1
c4h	4	1	V	PA	0.152	0.125	382.542	209.492	648	162	1056	2523	1
c4h	4	1	V	PA	0.065	0.113	380.339	214.915	648	162	1056	2523	1
c4h	4	1	V	PA	0.088	0.086	370.678	218.136	648	162	1056	2523	1
c4h	4	1	V	PA	0.091	0.102	373.39	220.339	648	162	1056	2523	1
c4h	4	1	V	PA	0.142	0.158	373.559	223.22	648	162	1056	2523	1
c4h	4	1	V	PA	0.144	0.082	372.034	250.678	648	162	1056	2523	1
c4h	4	1	V	PA	0.081	0.108	375.932	250.169	648	162	1056	2523	1
c4h	4	1	V	PA	0.126	0.123	377.458	247.288	648	162	1056	2523	1
c4h	4	1	V	PA	0.207	0.143	373.051	241.017	648	162	1056	2523	1
c4h	4	1	V	PA	0.109	0.079	367.966	241.017	648	162	1056	2523	1
c4h	4	1	V	PA	0.186	0.13	363.559	218.136	648	162	1056	2523	1
c4h	4	1	V	PA	0.218	0.142	364.915	219.153	648	162	1056	2523	1
c4h	4	1	V	PA	0.259	0.12	368.136	141.356	648	162	1056	2523	1
c4h	4	1	V	PA	0.272	0.113	367.119	143.898	648	162	1056	2523	1
c4h	4	1	V	PA	0.265	0.101	363.729	146.441	648	162	1056	2523	1
c4h	4	1	V	PA	0.064	0.003	364.915	243.898	648	162	1056	2523	1
c4h	4	1	V	PA	0.062	0.006	367.797	247.797	648	162	1056	2523	1
c4h	4	1	V	CB	0.163	0.119	138.983	221.525	648	162	1056	2523	1
c4h	4	1	V	CB	0.172	0.136	137.627	224.746	648	162	1056	2523	1
c4h	4	1	V	CB	0.117	0.084	136.441	230.169	648	162	1056	2523	1
c4h	4	1	V	CB	0.149	0.107	136.949	233.22	648	162	1056	2523	1
c4h	4	1	V	CB	0.099	0.042	165.932	316.949	648	162	1056	2523	1
c4h	4	1	V	CB	0.037	0.042	167.288	320.508	648	162	1056	2523	1
c4h	4	1	V	CB	0.075	0.046	168.983	326.271	648	162	1056	2523	1
c4h	4	1	V	CB	0.124	0.068	171.017	330.678	648	162	1056	2523	1
c4h	4	1	V	CB	0.036	0.053	172.203	357.797	648	162	1056	2523	1
c4h	4	1	V	CB	0.033	0.051	173.051	362.373	648	162	1056	2523	1
c4h	4	1	V	CB	0.042	0.076	174.407	365.763	648	162	1056	2523	1
c4h	4	1	V	CB	0.072	0.039	214.237	418.136	648	162	1056	2523	1
c4h	4	1	V	CB	0.086	0.036	217.458	421.525	648	162	1056	2523	1
c4h	4	1	V	CB	0.13	0.124	136.78	228.644	648	162	1056	2523	1
c4h	4	1	V	CB	0.123	0.105	136.949	226.102	648	162	1056	2523	1
c4h	4	1	V	CB	0.076	0.086	178.305	372.203	648	162	1056	2523	1
c4h	4	1	V	CB	0.043	0.061	180.339	376.441	648	162	1056	2523	1
c4h	4	1	V	CB	0.049	0.07	181.525	378.983	648	162	1056	2523	1
c4h	4	1	V	CB	0.091	0.039	216.271	420.508	648	162	1056	2523	1
c4h	4	1	V	CB	0.023	0.031	210.847	410.508	648	162	1056	2523	1
c4h	4	1	F	F	0.079	0.054	317.119	201.017	648	162	1056	2523	1
c4h	4	1	F	F	0.113	0.063	310.847	202.542	648	162	1056	2523	1
c4h	4	1	F	F	0.124	0.07	300.508	207.966	648	162	1056	2523	1
c4h	4	1	F	F	0.077	0.033	292.373	208.475	648	162	1056	2523	1
c4h	4	1	F	F	0.11	0.076	291.186	196.441	648	162	1056	2523	1
c4h	4	1	F	F	0.094	0.053	283.729	192.881	648	162	1056	2523	1
c4h	4	1	F	F	0.067	0.042	256.949	202.542	648	162	1056	2523	1
[truncated: 9,193 more rows]

## Sheet: cooperativity_At
genotype	replicate	technical	cell.type	adj.cell.type	absorbance
[truncated: 9,900 more rows]

[truncated: 2 more sheets: line_profiles, GCHO_content]
